# Supplementary material for: Alternative splicing regulation by tumor suppressing subtransferable candidate 4: a pathway to tumor suppression
Source: Front Immunol. 2024 Dec 4;15:1474527. doi: 10.3389/fimmu.2024.1474527 (PMC11652373; doi:10.3389/fimmu.2024.1474527)
Supplement: Supplementary file 1 [file DataSheet1.xlsx]

## Sheet: TSSC4_KO vs WT_deg_up
gene_id	TSSC4_KO_1	TSSC4_KO_2	TSSC4_KO_3	WT_1	WT_2	WT_3	TSSC4_KO	WT	log2FoldChange	pvalue	padj	gene_name	gene_chr	gene_start	gene_end	gene_strand	gene_length	gene_biotype	gene_description	tf_family	TSSC4_KO_1_count	TSSC4_KO_2_count	TSSC4_KO_3_count	WT_1_count	WT_2_count	WT_3_count	TSSC4_KO_1_fpkm	TSSC4_KO_2_fpkm	TSSC4_KO_3_fpkm	WT_1_fpkm	WT_2_fpkm	WT_3_fpkm
ENSG00000128510	3341.78	5029.73	8336.95	336.166	296.753	495.984	5569.49	376.301	3.8873	5.4e-26	1.69e-22	CPA4	7	130293134	130324180	+	3958	protein_coding	carboxypeptidase A4 [Source:HGNC Symbol;Acc:HGNC:15740]	-	3153	4998	7645	344	318	561	31.4008	46.9537	77.4017	3.11733	2.7835	4.64214
ENSG00000125378	372.016	367.317	785.168	28.3396	29.862	38.9007	508.167	32.3674	3.97055	6.26e-24	1.18e-20	BMP4	14	53949736	53958761	-	3082	protein_coding	bone morphogenetic protein 4 [Source:HGNC Symbol;Acc:HGNC:1071]	-	351	365	720	29	32	44	4.48918	4.40362	9.36157	0.337493	0.359714	0.467575
ENSG00000073792	750.391	1253.91	1716.46	118.244	116.648	152.951	1240.25	129.281	3.26146	1.51e-21	2.37e-18	IGF2BP2	3	185643739	185825056	-	4735	protein_coding	insulin like growth factor 2 mRNA binding protein 2 [Source:HGNC Symbol;Acc:HGNC:28867]	-	708	1246	1574	121	125	173	5.89393	9.7847	13.3209	0.916569	0.914598	1.19662
ENSG00000167767	9796.42	6578.5	10573.6	1742.39	1550.02	1805.35	8982.84	1699.26	2.40223	4.81e-21	6.47e-18	KRT80	12	52168996	52192000	-	4350	protein_coding	keratin 80 [Source:HGNC Symbol;Acc:HGNC:27056]	-	9243	6537	9696	1783	1661	2042	83.756	55.8777	89.3207	14.7015	13.2288	15.3744
ENSG00000112183	170.64	147.933	199.563	17.5901	13.0646	8.84108	172.712	13.1653	3.72093	7.23e-21	9.08e-18	RBM24	6	17281346	17293875	+	3444	protein_coding	RNA binding motif protein 24 [Source:HGNC Symbol;Acc:HGNC:21539]	-	161	147	183	18	14	10	1.8427	1.5871	2.1293	0.18746	0.140833	0.0950973
ENSG00000095752	499.201	696.393	1158.12	100.654	78.3877	76.9174	784.572	85.3198	3.20155	3.18e-19	3.15e-16	IL11	19	55364389	55370463	-	2671	protein_coding	interleukin 11 [Source:HGNC Symbol;Acc:HGNC:5966]	-	471	692	1062	103	84	87	6.95087	9.63345	15.9331	1.38313	1.08955	1.06678
ENSG00000114019	5791.16	3994.19	6778.61	1179.51	1035.84	1130.77	5521.32	1115.37	2.30746	1.25e-18	1.17e-15	AMOTL2	3	134355874	134375479	-	5984	protein_coding	angiomotin like 2 [Source:HGNC Symbol;Acc:HGNC:17812]	-	5464	3969	6216	1207	1110	1279	35.9924	24.6626	41.6263	7.23461	6.42646	7.0002
ENSG00000150471	191.837	258.631	400.217	35.1801	29.862	16.798	283.562	27.2801	3.38155	2.19e-16	1.88e-13	ADGRL3	4	61201258	62078335	+	13991	protein_coding	adhesion G protein-coupled receptor L3 [Source:HGNC Symbol;Acc:HGNC:20974]	-	181	257	367	36	32	19	0.509943	0.683021	1.05115	0.0922897	0.0792394	0.0444771
ENSG00000006327	4925.24	2414.23	3165.75	709.466	488.99	427.908	3501.74	542.121	2.69162	9.58e-16	7.22e-13	TNFRSF12A	16	3018445	3022383	+	1848	protein_coding	TNF receptor superfamily member 12A [Source:HGNC Symbol;Acc:HGNC:18152]	-	4647	2399	2903	726	524	484	99.1203	48.2701	62.9497	14.0908	9.82357	8.57777
ENSG00000172061	296.765	429.711	369.683	53.7474	32.6615	72.4968	365.386	52.9686	2.7847	2.51e-15	1.75e-12	LRRC15	3	194355247	194369743	-	5940	protein_coding	leucine rich repeat containing 15 [Source:HGNC Symbol;Acc:HGNC:20818]	-	280	427	339	55	35	82	1.85808	2.67295	2.28698	0.332105	0.204137	0.452125
ENSG00000101335	6356.07	11065.8	10461.3	1813.73	1558.42	854.048	9294.38	1408.73	2.72209	3.7e-15	2.49e-12	MYL9	20	36541484	36551447	+	2821	protein_coding	myosin light chain 9 [Source:HGNC Symbol;Acc:HGNC:15754]	-	5997	10996	9593	1856	1670	966	83.7959	144.938	136.27	23.598	20.5094	11.2152
ENSG00000133816	1718.06	3111.63	2603.05	582.427	547.781	457.968	2477.58	529.392	2.22673	5.44e-15	3.41e-12	MICAL2	11	12094008	12359144	+	20191	protein_coding	microtubule associated monooxygenase, calponin and LIM domain containing 2 [Source:HGNC Symbol;Acc:HGNC:24693]	-	1621	3092	2387	596	587	518	3.16459	5.69418	4.73744	1.05874	1.00721	0.84024
ENSG00000149591	3925.78	3366.23	5935.65	792.531	652.298	296.176	4409.22	580.335	2.92585	2.76e-14	1.68e-11	TAGLN	11	117199321	117204782	+	3917	protein_coding	transgelin [Source:HGNC Symbol;Acc:HGNC:11553]	-	3704	3345	5443	811	699	335	37.2743	31.7535	55.6844	7.4262	6.1825	2.80106
ENSG00000103534	241.651	258.631	267.175	27.3623	39.1938	59.2352	255.819	41.9305	2.60472	3.67e-14	2.16e-11	TMC5	16	19410496	19499113	+	6393	protein_coding	transmembrane channel like 5 [Source:HGNC Symbol;Acc:HGNC:22999]	-	228	257	245	28	42	67	1.4058	1.49478	1.53571	0.157092	0.227607	0.343243
ENSG00000142627	5783.74	5060.92	9543.06	1619.26	1421.24	1287.26	6795.91	1442.59	2.23603	4.62e-14	2.64e-11	EPHA2	1	16124337	16156087	-	4159	protein_coding	EPH receptor A2 [Source:HGNC Symbol;Acc:HGNC:3386]	-	5457	5029	8751	1657	1523	1456	51.7198	44.9617	84.3175	14.29	12.6868	11.4658
ENSG00000134775	710.116	1547.76	1823.33	171.992	163.308	61.8875	1360.4	132.396	3.36207	4.93e-14	2.73e-11	FHOD3	18	36297714	36780055	+	7965	protein_coding	formin homology 2 domain containing 3 [Source:HGNC Symbol;Acc:HGNC:26178]	-	670	1538	1672	176	175	70	3.31574	7.17993	8.412	0.79255	0.761189	0.287835
ENSG00000162783	2340.2	2829.85	3248.63	702.626	612.171	914.167	2806.23	742.988	1.91702	1.21e-13	6.35e-11	IER5	1	181088712	181092899	+	4188	protein_coding	immediate early response 5 [Source:HGNC Symbol;Acc:HGNC:5393]	-	2208	2812	2979	719	656	1034	20.7819	24.9665	28.5044	6.15775	5.42672	8.08621
ENSG00000139211	5209.28	2533.98	11075.2	696.762	629.901	386.355	6272.83	571.006	3.45765	1.52e-13	7.73e-11	AMIGO2	12	47075707	47079951	-	3956	protein_coding	adhesion molecule with Ig like domain 2 [Source:HGNC Symbol;Acc:HGNC:24073]	-	4915	2518	10156	713	675	437	48.9733	23.6673	102.876	6.46447	5.91136	3.6179
ENSG00000119681	3187.04	3432.65	3483.09	682.104	662.563	251.087	3367.6	531.918	2.6628	3.74e-13	1.85e-10	LTBP2	14	74498170	74612378	-	9091	protein_coding	latent transforming growth factor beta binding protein 2 [Source:HGNC Symbol;Acc:HGNC:6715]	-	3007	3411	3194	698	710	284	13.0381	13.9515	14.079	2.75387	2.70575	1.02315
ENSG00000111859	663.482	461.914	511.449	153.425	113.849	145.878	545.615	137.717	1.9862	3.97e-13	1.92e-10	NEDD9	6	11183298	11382348	-	10359	protein_coding	neural precursor cell expressed, developmentally down-regulated 9 [Source:HGNC Symbol;Acc:HGNC:7733]	-	626	459	469	157	122	165	2.38204	1.64757	1.81428	0.543603	0.408021	0.521672
ENSG00000251493	278.747	306.936	519.083	74.2692	55.058	37.1325	368.255	55.4866	2.73266	5.34e-13	2.45e-10	FOXD1	5	73444827	73448527	-	2623	protein_coding	forkhead box D1 [Source:HGNC Symbol;Acc:HGNC:3802]	Fork	263	305	476	76	59	42	3.9523	4.32366	7.27206	1.03924	0.779281	0.524424
ENSG00000137801	12167.4	19546.3	19601.9	4459.08	4138.68	2572.75	17105.2	3723.51	2.19975	9.94e-13	4.45e-10	THBS1	15	39581079	39599466	+	9158	protein_coding	thrombospondin 1 [Source:HGNC Symbol;Acc:HGNC:11785]	-	11480	19423	17975	4563	4435	2910	49.4121	78.8616	78.6533	17.871	16.7777	10.407
ENSG00000147100	258.609	496.13	1028.35	71.3375	34.5279	21.2186	594.363	42.3613	3.81324	1.27e-12	5.49e-10	SLC16A2	X	74421461	74533917	+	4324	protein_coding	solute carrier family 16 member 2 [Source:HGNC Symbol;Acc:HGNC:10923]	-	244	493	943	73	37	24	2.22431	4.23946	8.73926	0.605532	0.296453	0.181784
ENSG00000167994	465.285	393.482	363.14	129.971	94.2519	100.788	407.302	108.337	1.91158	1.33e-12	5.56e-10	RAB3IL1	11	61897301	61920269	-	3006	protein_coding	RAB3A interacting protein like 1 [Source:HGNC Symbol;Acc:HGNC:9780]	-	439	391	333	133	101	114	5.75662	4.83657	4.43919	1.58695	1.16405	1.24207
ENSG00000128422	16498	18428.2	20042.5	7303.79	5621.52	6110.07	18322.9	6345.12	1.52995	1.47e-12	5.88e-10	KRT17	17	41619441	41624842	-	3130	protein_coding	keratin 17 [Source:HGNC Symbol;Acc:HGNC:6427]	-	15566	18312	18379	7474	6024	6911	196.031	217.541	235.302	85.6463	66.6777	72.3149
ENSG00000244586	476.944	377.38	210.469	65.4742	61.5903	48.6259	354.931	58.5635	2.60077	1.5e-12	5.88e-10	WNT5A-AS1	3	55487699	55488308	+	500	antisense	WNT5A antisense RNA 1 [Source:HGNC Symbol;Acc:HGNC:40616]	-	450	375	193	67	66	55	35.476	27.8876	15.4681	4.80623	4.57314	3.60267
ENSG00000157613	400.633	1288.13	1261.72	102.609	66.2563	17.6822	983.493	62.1824	3.98544	1.75e-12	6.72e-10	CREB3L1	11	46277661	46321422	+	4037	protein_coding	cAMP responsive element binding protein 3 like 1 [Source:HGNC Symbol;Acc:HGNC:18856]	TF_bZIP	378	1280	1157	105	71	20	3.69084	11.7896	11.4848	0.932889	0.609312	0.162257
ENSG00000134516	193.957	127.806	377.317	25.4079	28.9288	15.9139	233.027	23.4169	3.31652	1.78e-12	6.72e-10	DOCK2	5	169637247	170083382	+	13210	protein_coding	dedicator of cytokinesis 2 [Source:HGNC Symbol;Acc:HGNC:2988]	-	183	127	346	26	31	18	0.54606	0.357479	1.0496	0.0705944	0.0813016	0.0446273
ENSG00000275342	1318.48	1063.71	1555.07	421.185	298.62	377.514	1312.42	365.773	1.84322	1.91e-12	7.07e-10	PRAG1	8	8317736	8386498	-	4904	protein_coding	PEAK1 related, kinase-activating pseudokinase 1 [Source:HGNC Symbol;Acc:HGNC:25438]	-	1244	1057	1426	431	320	427	9.99912	8.01446	11.6525	3.15229	2.26068	2.85173
ENSG00000140859	7339.63	6394.33	5196.28	2329.71	1819.71	1836.29	6310.08	1995.24	1.66117	4.54e-12	1.61e-09	KIFC3	16	57758217	57863053	-	9600	protein_coding	kinesin family member C3 [Source:HGNC Symbol;Acc:HGNC:6326]	-	6925	6354	4765	2384	1950	2077	28.4342	24.6108	19.8903	8.90707	7.03726	7.08592
ENSG00000196549	384.735	1867.78	1654.3	127.039	132.513	135.268	1302.27	131.607	3.3067	5.54e-12	1.9e-09	MME	3	155024124	155183729	+	9620	protein_coding	membrane metalloendopeptidase [Source:HGNC Symbol;Acc:HGNC:7154]	-	363	1856	1517	130	142	153	1.48739	7.17385	6.31916	0.484694	0.511391	0.520892
ENSG00000167996	122795	154266	157536	45575.9	39006.3	23916	144866	36166.1	2.00201	6.64e-12	2.19e-09	FTH1	11	61959718	61967660	-	2030	protein_coding	ferritin heavy chain 1 [Source:HGNC Symbol;Acc:HGNC:3976]	-	115858	153293	144461	46638	41799	27051	2249.69	2807.86	2851.7	824.031	713.362	436.434
ENSG00000170989	337.04	185.168	251.908	56.6791	41.9934	27.4073	258.039	42.0266	2.62119	7.04e-12	2.25e-09	S1PR1	1	101236865	101243713	+	5223	protein_coding	sphingosine-1-phosphate receptor 1 [Source:HGNC Symbol;Acc:HGNC:3165]	-	318	184	231	58	45	31	2.39993	1.30993	1.77231	0.398298	0.298492	0.19439
ENSG00000065534	381.555	636.012	599.781	122.153	145.577	137.921	539.116	135.217	1.99512	7.07e-12	2.25e-09	MYLK	3	123610049	123884331	-	22167	protein_coding	myosin light chain kinase [Source:HGNC Symbol;Acc:HGNC:7590]	-	360	632	550	125	156	156	0.640159	1.06013	0.99427	0.202257	0.243814	0.230488
ENSG00000132334	34.9759	265.676	386.041	5.86336	9.33187	9.72518	228.897	8.3068	4.78117	9.56e-12	3e-09	PTPRE	10	127907061	128085855	+	11235	protein_coding	protein tyrosine phosphatase, receptor type E [Source:HGNC Symbol;Acc:HGNC:9669]	-	33	264	354	6	10	11	0.11578	0.873737	1.26264	0.0191548	0.0308366	0.0320664
ENSG00000157168	945.408	292.847	923.662	82.087	72.7886	117.586	720.639	90.8206	2.9873	1.12e-11	3.45e-09	NRG1	8	31639386	32767959	+	11328	protein_coding	neuregulin 1 [Source:HGNC Symbol;Acc:HGNC:7997]	-	892	291	847	84	78	133	3.10387	0.955189	2.99626	0.265966	0.238551	0.384529
ENSG00000177469	15579.1	11809.5	11291.1	4851.93	4229.2	3717.67	12893.2	4266.27	1.5956	2.06e-11	5.96e-09	CAVIN1	17	42402452	42423517	-	3828	protein_coding	caveolae associated protein 1 [Source:HGNC Symbol;Acc:HGNC:9688]	-	14699	11735	10354	4965	4532	4205	151.359	113.988	108.389	46.5208	41.0165	35.977
ENSG00000183722	314.783	360.273	399.127	119.222	108.25	94.5995	358.061	107.357	1.73863	2.09e-11	5.97e-09	LHFPL6	13	39209116	39603528	-	4564	protein_coding	LHFPL tetraspan subfamily member 6 [Source:HGNC Symbol;Acc:HGNC:6586]	-	297	358	366	122	116	107	2.56509	2.91667	3.21354	0.958769	0.880547	0.767838
ENSG00000205426	677.26	388.45	247.546	73.292	67.1895	34.4802	437.752	58.3205	2.9099	2.46e-11	6.93e-09	KRT81	12	52285913	52291534	-	1929	protein_coding	keratin 81 [Source:HGNC Symbol;Acc:HGNC:6458]	-	639	386	227	75	72	39	13.0575	7.44054	4.71566	1.39453	1.29312	0.662161
ENSG00000175602	3528.32	2566.19	3609.59	1062.24	723.22	533.117	3234.7	772.861	2.0656	3.01e-11	8.21e-09	CCDC85B	11	65890112	65891635	+	1524	protein_coding	coiled-coil domain containing 85B [Source:HGNC Symbol;Acc:HGNC:24926]	-	3329	2550	3310	1087	775	603	86.1035	62.2164	87.0346	25.5826	17.618	12.9588
ENSG00000176697	1049.28	1021.44	1521.26	366.46	379.807	384.587	1197.33	376.951	1.66716	4.11e-11	1.11e-08	BDNF	11	27654893	27722058	-	7740	protein_coding	brain derived neurotrophic factor [Source:HGNC Symbol;Acc:HGNC:1033]	-	990	1015	1395	375	407	435	5.04181	4.87612	7.22241	1.73776	1.82177	1.84069
ENSG00000204103	671.961	281.777	388.222	89.9048	88.6528	69.8445	447.32	82.8007	2.43406	4.68e-11	1.24e-08	MAFB	20	40685848	40689240	-	3393	protein_coding	MAF bZIP transcription factor B [Source:HGNC Symbol;Acc:HGNC:6408]	TF_bZIP	634	280	356	92	95	79	7.36542	3.06848	4.20451	0.972531	0.970018	0.762561
ENSG00000184838	200.316	109.692	859.322	24.4307	24.2629	15.9139	389.777	21.5358	4.17883	5.56e-11	1.45e-08	PRR16	5	120464278	120687332	+	2274	protein_coding	proline rich 16 [Source:HGNC Symbol;Acc:HGNC:29654]	-	189	109	788	25	26	18	3.27615	1.78232	13.8862	0.39432	0.396117	0.259247
ENSG00000175592	667.721	393.482	2789.53	106.518	103.584	76.0333	1283.58	95.3782	3.75056	1e-10	2.42e-08	FOSL1	11	65892049	65900573	-	1887	protein_coding	FOS like 1, AP-1 transcription factor subunit [Source:HGNC Symbol;Acc:HGNC:13718]	TF_bZIP	630	391	2558	109	111	86	13.1601	7.70468	54.3222	2.07183	2.03794	1.49265
ENSG00000204767	183.358	139.882	347.873	40.0663	27.9956	16.798	223.705	28.2866	2.98672	1e-10	2.42e-08	INSYN2B	5	169864264	169980740	-	2999	protein_coding	inhibitory synaptic factor family member 2B [Source:HGNC Symbol;Acc:HGNC:37271]	-	173	139	319	41	30	19	2.27385	1.72341	4.26249	0.490351	0.346565	0.207495
ENSG00000072110	10776.8	11273.1	16506	4450.29	4152.68	3242.91	12852	3948.63	1.70259	1.52e-10	3.58e-08	ACTN1	14	68874143	68979440	-	10626	protein_coding	actinin alpha 1 [Source:HGNC Symbol;Acc:HGNC:163]	-	10168	11202	15136	4554	4450	3668	37.7188	39.199	57.0808	15.3717	14.5088	11.3055
ENSG00000158825	1651.28	1010.37	1833.15	328.348	293.021	473.882	1498.27	365.083	2.03655	1.65e-10	3.81e-08	CDA	1	20588948	20618908	+	963	protein_coding	cytidine deaminase [Source:HGNC Symbol;Acc:HGNC:1712]	-	1558	1004	1681	336	314	536	63.7725	38.7665	69.9504	12.5145	11.2965	18.2293
ENSG00000165886	516.159	499.149	531.079	207.172	169.84	150.298	515.462	175.77	1.55304	1.66e-10	3.81e-08	UBTD1	10	97498868	97571209	+	1706	protein_coding	ubiquitin domain containing 1 [Source:HGNC Symbol;Acc:HGNC:25683]	-	487	496	487	212	182	170	11.2523	10.8107	11.4393	4.45714	3.69601	3.26363
ENSG00000107338	350.819	448.831	622.681	137.789	118.515	90.179	474.11	115.494	2.03827	1.89e-10	4.28e-08	SHB	9	37919134	38069211	-	2783	protein_coding	SH2 domain containing adaptor protein B [Source:HGNC Symbol;Acc:HGNC:10838]	-	331	446	571	141	127	102	4.68821	5.95897	8.22189	1.81721	1.581	1.20038
ENSG00000165458	17007.8	17626.2	16667.4	8013.26	7088.49	7651.95	17100.5	7584.56	1.1729	2.22e-10	4.93e-08	INPPL1	11	72223701	72239105	+	6519	protein_coding	inositol polyphosphate phosphatase like 1 [Source:HGNC Symbol;Acc:HGNC:6080]	-	16047	17515	15284	8200	7596	8655	97.0298	99.9031	93.9517	45.1162	40.3686	43.4828
ENSG00000175550	2039.2	1517.57	1932.38	615.653	434.865	278.494	1829.72	443.004	2.04669	2.72e-10	5.85e-08	DRAP1	11	65919257	65921561	+	1737	protein_coding	DR1 associated protein 1 [Source:HGNC Symbol;Acc:HGNC:3019]	-	1924	1508	1772	630	466	315	43.6614	32.2813	40.8802	13.0089	9.29451	5.93939
ENSG00000105974	10596.6	8548.93	13745.9	3666.55	3740.21	3825.53	10963.8	3744.1	1.55003	2.73e-10	5.85e-08	CAV1	7	116524785	116561184	+	4082	protein_coding	caveolin 1 [Source:HGNC Symbol;Acc:HGNC:1527]	-	9998	8495	12605	3752	4008	4327	96.5455	77.382	123.742	32.9678	34.0169	34.7172
ENSG00000174307	2359.28	2098.24	1345.69	649.855	497.389	524.276	1934.4	557.173	1.7959	2.93e-10	6.19e-08	PHLDA3	1	201464383	201469237	-	3138	protein_coding	pleckstrin homology like domain family A member 3 [Source:HGNC Symbol;Acc:HGNC:8934]	-	2226	2085	1234	665	533	593	27.9617	24.706	15.7584	7.60096	5.88457	6.18918
ENSG00000125753	3341.78	3122.7	3241	1431.64	1234.61	1022.03	3235.16	1229.42	1.39602	2.98e-10	6.23e-08	VASP	19	45506579	45526983	+	3601	protein_coding	vasodilator stimulated phosphoprotein [Source:HGNC Symbol;Acc:HGNC:12652]	-	3153	3103	2972	1465	1323	1156	34.5138	32.0412	33.0731	14.592	12.7285	10.514
ENSG00000142279	276.627	109.692	258.451	32.2485	37.3275	35.3643	214.923	34.9801	2.61818	3.04e-10	6.3e-08	WTIP	19	34481638	34512304	+	13733	protein_coding	WT1 interacting protein [Source:HGNC Symbol;Acc:HGNC:20964]	-	261	109	237	33	40	40	0.749147	0.295128	0.691563	0.0861883	0.10091	0.095395
ENSG00000173465	1134.07	888.605	1031.62	403.594	381.673	396.964	1018.1	394.077	1.36925	3.13e-10	6.41e-08	SSSCA1	11	65570430	65573942	+	2008	protein_coding	Sjogren syndrome/scleroderma autoantigen 1 [Source:HGNC Symbol;Acc:HGNC:11328]	-	1070	883	946	413	409	449	21.0045	16.3511	18.8789	7.37711	7.05667	7.32342
ENSG00000180340	2987.79	2013.7	2106.87	837.483	684.959	504.825	2369.45	675.756	1.81023	3.34e-10	6.76e-08	FZD2	17	44557459	44559570	+	2112	protein_coding	frizzled class receptor 2 [Source:HGNC Symbol;Acc:HGNC:4040]	-	2819	2001	1932	857	734	571	52.613	35.2292	36.6574	14.5541	12.0404	8.85469
ENSG00000232480	102.808	91.5777	93.7839	20.5218	18.6637	12.3775	96.0565	17.1877	2.48707	3.53e-10	7.08e-08	TGFB2-AS1	1	218344196	218345678	-	557	antisense	TGFB2 antisense RNA 1 (head to head) [Source:HGNC Symbol;Acc:HGNC:50628]	-	97	91	86	21	20	14	6.8645	6.07485	6.18717	1.35227	1.24398	0.823198
ENSG00000002834	12960.1	9940.7	10237.7	4357.45	4078.96	3075.81	11046.2	3837.41	1.52539	3.58e-10	7.1e-08	LASP1	17	38869859	38921770	+	7061	protein_coding	LIM and SH3 protein 1 [Source:HGNC Symbol;Acc:HGNC:6513]	-	12228	9878	9388	4459	4371	3479	68.2624	52.0179	53.2789	22.6501	21.4464	16.1369
ENSG00000204387	813.984	776.901	858.232	320.53	291.154	352.759	816.372	321.481	1.3442	4.56e-10	8.95e-08	C6orf48	6	31834608	31839766	+	1801	protein_coding	chromosome 6 open reading frame 48 [Source:HGNC Symbol;Acc:HGNC:19078]	-	768	772	787	328	312	399	16.8089	15.9387	17.511	6.5322	6.00179	7.25588
ENSG00000183087	1686.26	2549.08	1852.78	773.963	631.768	584.395	2029.37	663.375	1.61341	6.21e-10	1.18e-07	GAS6	13	113820549	113864067	-	6006	protein_coding	growth arrest specific 6 [Source:HGNC Symbol;Acc:HGNC:4168]	-	1591	2533	1699	792	677	661	10.4418	15.6819	11.3359	4.72976	3.9052	3.60452
ENSG00000179967	660.302	447.825	417.665	145.607	111.049	61.8875	508.597	106.181	2.26166	6.55e-10	1.22e-07	PPP1R14BP3	4	139114930	139115374	-	445	processed_pseudogene	protein phosphatase 1 regulatory inhibitor subunit 14B pseudogene 3 [Source:HGNC Symbol;Acc:HGNC:16330]	-	623	445	383	149	119	70	55.1849	37.1834	34.4895	12.0095	9.26461	5.15192
ENSG00000127399	2150.49	4246.79	3983.63	1062.24	905.191	704.634	3460.3	890.69	1.95805	9.72e-10	1.8e-07	LRRC61	7	150322639	150338150	+	2735	protein_coding	leucine rich repeat containing 61 [Source:HGNC Symbol;Acc:HGNC:21704]	-	2029	4220	3653	1087	970	797	29.2427	57.3726	53.5231	14.2552	12.2872	9.54404
ENSG00000232187	555.374	686.329	906.214	244.307	174.506	134.384	715.973	184.399	1.95793	1.04e-09	1.9e-07	FTH1P7	13	22696023	22696574	-	552	processed_pseudogene	ferritin heavy chain 1 pseudogene 7 [Source:HGNC Symbol;Acc:HGNC:3994]	-	524	682	831	250	187	152	37.4183	45.9404	60.3269	16.2443	11.7366	9.01853
ENSG00000019144	2131.41	1777.21	1672.84	739.76	606.571	442.054	1860.49	596.129	1.64234	1.07e-09	1.93e-07	PHLDB1	11	118606440	118658038	+	21722	protein_coding	pleckstrin homology like domain family B member 1 [Source:HGNC Symbol;Acc:HGNC:23697]	-	2011	1766	1534	757	650	500	3.64926	3.02302	2.82992	1.24996	1.0367	0.753879
ENSG00000124882	976.145	459.901	2449.29	161.242	181.971	97.2518	1295.11	146.822	3.14117	1.14e-09	2.04e-07	EREG	4	74365143	74388751	+	5717	protein_coding	epiregulin [Source:HGNC Symbol;Acc:HGNC:3443]	-	921	457	2246	165	195	110	6.35014	2.97233	15.7431	1.03518	1.1817	0.630167
ENSG00000196923	8274.44	9025.93	10966.2	3460.36	2753.83	1728.43	9422.18	2647.54	1.83149	1.18e-09	2.1e-07	PDLIM7	5	177483394	177497606	-	4407	protein_coding	PDZ and LIM domain 7 [Source:HGNC Symbol;Acc:HGNC:22958]	-	7807	8969	10056	3541	2951	1955	69.8286	75.6747	91.4389	28.8192	23.1988	14.529
ENSG00000125726	653.943	600.79	779.715	165.151	156.775	265.232	678.149	195.72	1.79176	1.28e-09	2.25e-07	CD70	19	6583183	6604103	-	1532	protein_coding	CD70 molecule [Source:HGNC Symbol;Acc:HGNC:11937]	-	617	597	715	169	168	300	15.8752	14.4899	18.7023	3.95665	3.79919	6.41348
ENSG00000145431	1331.2	1833.57	2751.36	510.112	593.507	374.862	1972.04	492.827	2.00065	1.29e-09	2.25e-07	PDGFC	4	156760454	156971394	-	5593	protein_coding	platelet derived growth factor C [Source:HGNC Symbol;Acc:HGNC:8801]	-	1256	1822	2523	522	636	424	8.85191	12.113	18.0768	3.34754	3.9396	2.48286
ENSG00000159840	6380.45	5727.13	9309.69	2626.78	1960.63	1607.31	7139.09	2064.91	1.78973	1.34e-09	2.32e-07	ZYX	7	143381080	143391111	+	3482	protein_coding	zyxin [Source:HGNC Symbol;Acc:HGNC:13200]	-	6020	5691	8537	2688	2101	1818	68.149	60.7728	98.2484	27.6885	20.9044	17.1
ENSG00000005884	10037	16144.8	14472.2	5157.8	4468.1	4422.31	13551.3	4682.74	1.53303	1.39e-09	2.39e-07	ITGA3	17	50055968	50090481	+	9802	protein_coding	integrin subunit alpha 3 [Source:HGNC Symbol;Acc:HGNC:6139]	-	9470	16043	13271	5278	4788	5002	38.0827	60.8584	54.2547	19.3132	16.9231	16.7132
ENSG00000103187	14360.2	9008.83	15332.6	4214.78	3832.6	2439.25	12900.5	3495.54	1.88388	1.44e-09	2.44e-07	COTL1	16	84565594	84618077	-	6762	protein_coding	coactosin like F-actin binding protein 1 [Source:HGNC Symbol;Acc:HGNC:18304]	-	13549	8952	14060	4313	4107	2759	78.9813	49.226	83.3219	22.8773	21.0421	13.3631
ENSG00000138623	148.382	51.3237	113.413	13.6812	5.59912	1.76822	104.373	7.01617	3.90936	1.51e-09	2.54e-07	SEMA7A	15	74409289	74433958	-	3800	protein_coding	semaphorin 7A (John Milton Hagen blood group) [Source:HGNC Symbol;Acc:HGNC:10741]	-	140	51	104	14	6	2	1.45223	0.499041	1.09673	0.132143	0.0547026	0.0172376
ENSG00000092969	1286.69	1157.3	1676.11	495.454	493.656	344.802	1373.37	444.637	1.62724	1.64e-09	2.71e-07	TGFB2	1	218346235	218444619	+	5151	protein_coding	transforming growth factor beta 2 [Source:HGNC Symbol;Acc:HGNC:11768]	-	1214	1150	1537	507	529	390	9.29007	8.30149	11.9572	3.53034	3.55799	2.47973
ENSG00000174099	3010.04	2931.49	3472.19	1387.66	1361.52	1400.43	3137.91	1383.2	1.18175	1.68e-09	2.74e-07	MSRB3	12	65278643	65491430	+	7405	protein_coding	methionine sulfoxide reductase B3 [Source:HGNC Symbol;Acc:HGNC:27375]	-	2840	2913	3184	1420	1459	1584	15.1177	14.6273	17.2305	6.87801	6.82607	7.00586
ENSG00000136235	557.494	705.45	930.205	178.832	195.969	262.58	731.05	212.461	1.78202	2.01e-09	3.24e-07	GPNMB	7	23235967	23275108	+	6040	protein_coding	glycoprotein nmb [Source:HGNC Symbol;Acc:HGNC:4462]	-	526	701	853	183	210	297	3.43274	4.3155	5.65928	1.08671	1.20454	1.61046
ENSG00000149257	12497	14129.1	12784.1	5833.06	4983.22	3788.4	13136.7	4868.23	1.43219	2.27e-09	3.58e-07	SERPINH1	11	75562056	75572783	+	6281	protein_coding	serpin family H member 1 [Source:HGNC Symbol;Acc:HGNC:1546]	-	11791	14040	11723	5969	5340	4285	73.997	83.1166	74.7926	34.0857	29.4546	22.3436
ENSG00000112658	2959.17	2652.73	3092.69	1368.12	1201.94	1120.16	2901.53	1230.08	1.23815	2.28e-09	3.58e-07	SRF	6	43171299	43181507	+	4202	protein_coding	serum response factor [Source:HGNC Symbol;Acc:HGNC:11291]	SRF	2792	2636	2836	1400	1288	1267	26.191	23.3259	27.0457	11.9501	10.6194	9.87533
ENSG00000244405	635.925	496.13	1352.23	173.946	167.04	168.865	828.096	169.95	2.28449	2.45e-09	3.74e-07	ETV5	3	186046308	186110318	-	5802	protein_coding	ETS variant 5 [Source:HGNC Symbol;Acc:HGNC:3494]	ETS	600	493	1240	178	179	191	4.07629	3.1595	8.56432	1.10038	1.06885	1.07817
ENSG00000160255	27.5567	386.438	184.296	10.7495	12.1314	7.07286	199.43	9.98459	4.32244	2.46e-09	3.74e-07	ITGB2	21	44885953	44931989	-	6797	protein_coding	integrin subunit beta 2 [Source:HGNC Symbol;Acc:HGNC:6155]	-	26	384	169	11	13	8	0.150782	2.1007	0.996364	0.0580464	0.0662623	0.0385482
ENSG00000171552	1296.23	1160.32	1512.54	548.224	460.061	546.379	1323.03	518.221	1.35209	2.46e-09	3.74e-07	BCL2L1	20	31664452	31723989	-	3314	protein_coding	BCL2 like 1 [Source:HGNC Symbol;Acc:HGNC:992]	-	1223	1153	1387	561	493	618	14.5468	12.9368	16.7715	6.0717	5.15388	6.10755
ENSG00000164465	3268.65	3195.15	3656.48	1513.72	1477.23	1176.75	3373.43	1389.24	1.28002	2.84e-09	4.21e-07	DCBLD1	6	117453817	117569858	+	6819	protein_coding	discoidin, CUB and LCCL domain containing 1 [Source:HGNC Symbol;Acc:HGNC:21479]	-	3084	3175	3353	1549	1583	1331	17.8273	17.313	19.7043	8.14761	8.04267	6.39276
ENSG00000244694	131.424	207.308	182.115	49.8385	42.9266	33.5961	173.616	42.1204	2.04583	2.95e-09	4.34e-07	PTCHD4	6	47878028	48068689	-	5177	protein_coding	patched domain containing 4 [Source:HGNC Symbol;Acc:HGNC:21345]	-	124	206	167	51	46	38	0.944138	1.47958	1.29267	0.353339	0.307836	0.240401
ENSG00000148344	2303.11	4887.83	6940.01	1101.33	1045.17	660.428	4710.32	935.644	2.33188	4.11e-09	5.91e-07	PTGES	9	129738331	129753047	-	1896	protein_coding	prostaglandin E synthase [Source:HGNC Symbol;Acc:HGNC:9599]	-	2173	4857	6364	1127	1120	747	45.1766	95.2532	134.506	21.3199	20.4654	12.9037
ENSG00000249992	1810.27	1500.46	3965.1	616.63	498.322	445.59	2425.28	520.181	2.22112	4.95e-09	7.01e-07	TMEM158	3	45224466	45226278	-	1813	protein_coding	transmembrane protein 158 (gene/pseudogene) [Source:HGNC Symbol;Acc:HGNC:30293]	-	1708	1491	3636	631	534	504	37.1349	30.5794	80.3665	12.4834	10.2043	9.10466
ENSG00000162734	3289.85	2311.58	3516.9	1175.6	1159.02	1058.28	3039.44	1130.97	1.42623	5.21e-09	7.32e-07	PEA15	1	160205337	160215376	+	2806	protein_coding	proliferation and apoptosis adaptor protein 15 [Source:HGNC Symbol;Acc:HGNC:8822]	-	3104	2297	3225	1203	1242	1197	43.604	30.4385	46.0565	15.3772	15.3347	13.9713
ENSG00000128805	656.062	527.326	575.79	232.58	220.232	158.255	586.393	203.689	1.52622	5.65e-09	7.88e-07	ARHGAP22	10	48446034	48656265	-	6783	protein_coding	Rho GTPase activating protein 22 [Source:HGNC Symbol;Acc:HGNC:30320]	-	619	524	528	238	236	179	3.59717	2.87249	3.11933	1.2585	1.2054	0.864296
ENSG00000074527	829.882	1763.12	2189.74	312.712	281.822	450.011	1594.25	348.182	2.1947	6.23e-09	8.62e-07	NTN4	12	95657807	95791152	-	4166	protein_coding	netrin 4 [Source:HGNC Symbol;Acc:HGNC:13658]	-	783	1752	2008	320	302	509	7.40857	15.6374	19.3149	2.75506	2.51147	4.00156
ENSG00000183876	208.795	103.654	73.0642	19.5445	16.7974	6.18875	128.504	14.1769	3.18643	6.49e-09	8.93e-07	ARSI	5	150296343	150339307	-	3269	protein_coding	arylsulfatase family member I [Source:HGNC Symbol;Acc:HGNC:32521]	-	197	103	67	20	18	7	2.37544	1.17158	0.821313	0.219439	0.190765	0.0701317
ENSG00000137745	64.6524	55.3491	83.9693	7.81781	10.2651	1.76822	67.9903	6.61703	3.37108	6.74e-09	9.19e-07	MMP13	11	102942995	102955734	-	2834	protein_coding	matrix metallopeptidase 13 [Source:HGNC Symbol;Acc:HGNC:7159]	-	61	55	77	8	11	2	0.848442	0.721627	1.08878	0.101249	0.134472	0.0231133
ENSG00000168734	197.137	225.422	148.309	47.8841	61.5903	45.9736	190.289	51.816	1.87759	7.09e-09	9.61e-07	PKIG	20	44531785	44624247	+	2496	protein_coding	cAMP-dependent protein kinase inhibitor gamma [Source:HGNC Symbol;Acc:HGNC:9019]	-	186	224	136	49	66	52	2.93738	3.33698	2.18345	0.704127	0.916093	0.682323
ENSG00000214548	11904.5	9471.75	8805.87	4105.33	3991.24	2805.27	10060.7	3633.95	1.46917	7.73e-09	1.04e-06	MEG3	14	100779410	100861031	+	23224	lincRNA	maternally expressed 3 [Source:HGNC Symbol;Acc:HGNC:14575]	-	11232	9412	8075	4201	4277	3173	19.0639	15.0694	13.9333	6.48807	6.38032	4.4747
ENSG00000150051	3052.44	2229.06	2897.49	1107.2	1155.29	903.558	2726.33	1055.35	1.36929	8.25e-09	1.1e-06	MKX	10	27672875	27746060	-	4106	protein_coding	mohawk homeobox [Source:HGNC Symbol;Acc:HGNC:23729]	Others	2880	2215	2657	1133	1238	1022	27.6481	20.0588	25.9311	9.89716	10.4458	8.15198
ENSG00000119669	2674.06	1981.5	2503.81	1062.24	855.732	940.691	2386.46	952.889	1.32451	8.78e-09	1.16e-06	IRF2BPL	14	77024543	77028699	-	4157	protein_coding	interferon regulatory factor 2 binding protein like [Source:HGNC Symbol;Acc:HGNC:14282]	-	2523	1969	2296	1087	917	1064	23.9238	17.6123	22.133	9.37884	7.6424	8.38287
ENSG00000179431	1967.13	1228.75	1706.65	653.764	532.85	531.349	1634.18	572.654	1.5129	8.94e-09	1.17e-06	FJX1	11	35618419	35620868	+	2450	protein_coding	four jointed box 1 [Source:HGNC Symbol;Acc:HGNC:17166]	-	1856	1221	1565	669	571	601	29.861	18.531	25.5975	9.79399	8.0744	8.03414
ENSG00000054392	69.9517	42.2666	147.219	5.86336	10.2651	7.95697	86.4791	8.02846	3.42565	9.12e-09	1.18e-06	HHAT	1	210328252	210676296	+	6641	protein_coding	hedgehog acyltransferase [Source:HGNC Symbol;Acc:HGNC:18270]	-	66	42	135	6	11	9	0.391744	0.235161	0.814609	0.0324054	0.0573851	0.0443854
ENSG00000166106	350.819	623.936	458.014	163.197	130.646	101.672	477.59	131.838	1.85826	9.13e-09	1.18e-06	ADAMTS15	11	130448974	130476641	+	5673	protein_coding	ADAM metallopeptidase with thrombospondin type 1 motif 15 [Source:HGNC Symbol;Acc:HGNC:16305]	-	331	620	420	167	140	115	2.29989	4.06376	2.96678	1.05585	0.854979	0.663921
ENSG00000100558	426.07	428.704	627.043	169.06	168.907	174.169	493.939	170.712	1.53239	1.06e-08	1.35e-06	PLEK2	14	67386983	67412200	-	1603	protein_coding	pleckstrin 2 [Source:HGNC Symbol;Acc:HGNC:19238]	-	402	426	575	173	181	197	9.88518	9.88156	14.3742	3.8709	3.91188	4.02498
ENSG00000239264	1016.42	738.659	572.518	259.942	211.833	133.5	775.866	201.759	1.94404	1.1e-08	1.4e-06	TXNDC5	6	7881517	7910814	-	4387	protein_coding	thioredoxin domain containing 5 [Source:HGNC Symbol;Acc:HGNC:21073]	-	959	734	525	266	227	151	8.61674	6.22126	4.79557	2.17477	1.79266	1.1273
ENSG00000167693	2970.83	2728.21	2364.23	1093.52	938.786	597.657	2687.75	876.653	1.61659	1.22e-08	1.54e-06	NXN	17	799313	979770	-	5880	protein_coding	nucleoredoxin [Source:HGNC Symbol;Acc:HGNC:18008]	-	2803	2711	2168	1119	1006	676	18.7905	17.1436	14.7751	6.82578	5.92735	3.76531
ENSG00000064666	6975.04	6959.9	4844.05	2617.01	2245.25	1781.48	6259.66	2214.58	1.49915	1.24e-08	1.55e-06	CNN2	19	1026581	1039068	+	3645	protein_coding	calponin 2 [Source:HGNC Symbol;Acc:HGNC:2156]	-	6581	6916	4442	2678	2406	2015	71.1683	70.5516	48.8348	26.3519	22.8685	18.1054
ENSG00000163395	1164.8	1179.44	1895.31	490.568	473.126	327.12	1413.18	430.271	1.71583	1.28e-08	1.59e-06	IGFN1	1	201190825	201228952	+	12116	protein_coding	immunoglobulin-like and fibronectin type III domain containing 1 [Source:HGNC Symbol;Acc:HGNC:24607]	-	1099	1172	1738	502	507	370	3.57545	3.59681	5.7483	1.48609	1.44974	1.00017
ENSG00000133030	16309.4	13297.9	15460.2	7232.45	6714.28	6736.9	15022.5	6894.54	1.12359	1.31e-08	1.61e-06	MPRIP	17	17042545	17217679	+	18153	protein_coding	myosin phosphatase Rho interacting protein [Source:HGNC Symbol;Acc:HGNC:30321]	-	15388	13214	14177	7401	7195	7620	33.4138	27.0667	31.2957	14.6232	13.7316	13.7479
ENSG00000107738	216.214	658.152	471.101	65.4742	41.9934	108.745	448.489	72.0709	2.63655	1.44e-08	1.75e-06	VSIR	10	71747559	71773498	-	5128	protein_coding	V-set immunoregulatory receptor [Source:HGNC Symbol;Acc:HGNC:30085]	-	204	654	432	67	45	123	1.5681	4.74219	3.37586	0.468626	0.304022	0.785576
ENSG00000112902	25.437	122.774	149.4	8.79504	7.4655	2.65232	99.2038	6.30428	3.98426	1.49e-08	1.8e-06	SEMA5A	5	9035026	9546075	-	12097	protein_coding	semaphorin 5A [Source:HGNC Symbol;Acc:HGNC:10736]	-	24	122	137	9	8	3	0.0782034	0.375	0.453828	0.0266848	0.0229114	0.00812222
ENSG00000074590	2937.97	1739.98	3398.03	834.551	931.321	747.071	2691.99	837.648	1.68423	1.57e-08	1.89e-06	NUAK1	12	106063340	106140033	-	7008	protein_coding	NUAK family kinase 1 [Source:HGNC Symbol;Acc:HGNC:14311]	-	2772	1729	3116	854	998	845	15.5916	9.17383	17.8177	4.37083	4.93374	3.94906
ENSG00000198467	15736	12955.7	15547.4	6389.11	5560.86	3768.95	14746.4	5239.64	1.49286	1.79e-08	2.09e-06	TPM2	9	35681992	35690121	-	3248	protein_coding	tropomyosin 2 [Source:HGNC Symbol;Acc:HGNC:12011]	-	14847	12874	14257	6538	5959	4263	180.183	147.383	175.898	72.1986	63.562	42.9863
ENSG00000176014	7147.8	6231.31	7789.52	3373.39	2872.35	2457.82	7056.21	2901.18	1.2823	1.83e-08	2.11e-06	TUBB6	18	12307669	12344320	+	4117	protein_coding	tubulin beta 6 class V [Source:HGNC Symbol;Acc:HGNC:20776]	-	6744	6192	7143	3452	3078	2780	64.5697	55.9242	69.5262	30.0739	25.9017	22.1154
ENSG00000163870	1944.87	2049.93	2044.71	944.978	810.006	617.991	2013.17	790.992	1.34802	1.95e-08	2.21e-06	TPRA1	3	127571266	127598267	-	5622	protein_coding	transmembrane protein adipocyte associated 1 [Source:HGNC Symbol;Acc:HGNC:30413]	-	1835	2037	1875	967	868	699	12.8658	13.4726	13.3647	6.16929	5.34896	4.07209
ENSG00000135480	56352.5	33761	60176.5	18793	14905.8	11254.7	50096.7	14984.5	1.74125	1.97e-08	2.22e-06	KRT7	12	52232520	52252186	+	4093	protein_coding	keratin 7 [Source:HGNC Symbol;Acc:HGNC:6445]	-	53169	33548	55182	19231	15973	12730	512.046	304.772	540.262	168.523	135.203	101.863
ENSG00000179862	328.561	275.739	424.209	118.244	62.5235	46.8577	342.836	75.8752	2.17801	2e-08	2.22e-06	CITED4	1	40861051	40862366	-	1316	protein_coding	Cbp/p300 interacting transactivator with Glu/Asp rich carboxy-terminal domain 4 [Source:HGNC Symbol;Acc:HGNC:18696]	-	310	274	389	121	67	53	9.28534	7.74184	11.8452	3.29784	1.76384	1.31902
ENSG00000158125	19.0777	82.5205	75.2452	2.93168	2.79956	3.53643	58.9478	3.08922	4.25186	2.02e-08	2.22e-06	XDH	2	31334321	31414715	-	6037	protein_coding	xanthine dehydrogenase [Source:HGNC Symbol;Acc:HGNC:12805]	-	18	82	69	3	3	4	0.117529	0.505059	0.458012	0.0178238	0.0172163	0.0217005
ENSG00000164713	1974.55	1650.41	1779.71	882.435	720.42	707.286	1801.56	770.047	1.22638	2.02e-08	2.22e-06	BRI3	7	98252379	98310441	+	5139	protein_coding	brain protein I3 [Source:HGNC Symbol;Acc:HGNC:1109]	-	1863	1640	1632	903	772	800	14.2898	11.8663	12.726	6.30244	5.2045	5.0985
ENSG00000188707	1727.6	5415.16	3508.17	888.299	758.681	772.71	3550.31	806.563	2.13816	2.03e-08	2.22e-06	ZBED6CL	7	150329789	150332721	+	2933	protein_coding	ZBED6 C-terminal like [Source:HGNC Symbol;Acc:HGNC:21720]	-	1630	5381	3217	909	813	874	21.9062	68.2183	43.9529	11.1161	9.60326	9.75957
ENSG00000150630	261.789	534.371	1088.33	118.244	108.25	91.0631	628.163	105.852	2.56928	2.05e-08	2.23e-06	VEGFC	4	176683538	176792727	-	2420	protein_coding	vascular endothelial growth factor C [Source:HGNC Symbol;Acc:HGNC:12682]	-	247	531	998	121	116	103	4.02322	8.15885	16.5259	1.79337	1.66067	1.39397
ENSG00000277443	11317.3	9290.6	12630.3	4782.55	4675.27	3448.9	11079.4	4302.24	1.36475	2.29e-08	2.45e-06	MARCKS	6	113857362	113863471	+	4275	protein_coding	myristoylated alanine rich protein kinase C substrate [Source:HGNC Symbol;Acc:HGNC:6759]	-	10678	9232	11582	4894	5010	3901	98.4568	80.2988	108.567	41.0608	40.6015	29.8862
ENSG00000179715	173.819	154.978	151.581	41.0435	36.3943	12.3775	160.126	29.9384	2.42405	2.45e-08	2.61e-06	PCED1B	12	47079603	47236662	+	2618	protein_coding	PC-esterase domain containing 1B [Source:HGNC Symbol;Acc:HGNC:28255]	-	164	154	139	42	39	14	2.46926	2.18726	2.12762	0.575412	0.516102	0.175142
ENSG00000168040	769.469	622.929	527.807	247.238	259.426	210.418	640.068	239.027	1.42142	3.12e-08	3.27e-06	FADD	11	70203163	70207390	+	1841	protein_coding	Fas associated via death domain [Source:HGNC Symbol;Acc:HGNC:3573]	-	726	619	484	253	278	238	15.5444	12.5022	10.5351	4.92909	5.23156	4.23403
ENSG00000050820	3307.87	2446.43	2959.65	1302.64	1007.84	788.624	2904.65	1033.04	1.49165	3.24e-08	3.37e-06	BCAR1	16	75228187	75268053	-	9178	protein_coding	BCAR1, Cas family scaffold protein [Source:HGNC Symbol;Acc:HGNC:971]	-	3121	2431	2714	1333	1080	892	13.4041	9.84887	11.8498	5.20933	4.07677	3.18308
ENSG00000282057	59.353	58.3682	137.404	10.7495	13.9978	7.07286	85.0418	10.6067	3.00516	3.31e-08	3.42e-06	AC092807.3	1	85482281	85578250	-	3607	lincRNA	novel transcript	-	56	58	126	11	15	8	0.611975	0.597904	1.39982	0.109382	0.144074	0.0726399
ENSG00000166592	59.353	109.692	114.504	11.7267	9.33187	0	94.5162	7.01953	3.76499	3.33e-08	3.42e-06	RRAD	16	66921679	66925644	-	1709	protein_coding	RRAD, Ras related glycolysis inhibitor and calcium channel regulator [Source:HGNC Symbol;Acc:HGNC:10446]	-	56	109	105	12	10	0	1.29163	2.37156	2.46205	0.251848	0.202721	0
ENSG00000116132	387.914	485.06	651.035	169.06	186.637	131.732	508.003	162.477	1.64493	3.8e-08	3.85e-06	PRRX1	1	170662728	170739419	+	8246	protein_coding	paired related homeobox 1 [Source:HGNC Symbol;Acc:HGNC:9142]	Homeobox	366	482	597	173	200	149	1.74956	2.17347	2.90121	0.752493	0.840285	0.591799
ENSG00000136048	3234.74	4816.38	5847.32	1632.95	1755.32	1523.32	4632.81	1637.2	1.50067	4.18e-08	4.16e-06	DRAM1	12	101877351	102012130	+	4180	protein_coding	DNA damage regulated autophagy modulator 1 [Source:HGNC Symbol;Acc:HGNC:25645]	-	3052	4786	5362	1671	1881	1723	28.7806	42.5742	51.4043	14.3384	15.5902	13.5002
ENSG00000051128	406.992	616.891	517.992	194.468	174.506	116.702	513.959	161.892	1.66775	4.2e-08	4.16e-06	HOMER3	19	18929201	18941261	-	3422	protein_coding	homer scaffold protein 3 [Source:HGNC Symbol;Acc:HGNC:17514]	-	384	613	475	199	187	132	4.42327	6.66086	5.5624	2.0858	1.89322	1.26335
ENSG00000196924	183773	182719	175835	89717.2	76816.2	59817	180775	75450.1	1.26061	4.28e-08	4.22e-06	FLNA	X	154348524	154374638	-	10585	protein_coding	filamin A [Source:HGNC Symbol;Acc:HGNC:3754]	-	173391	181566	161241	91808	82316	67658	645.695	637.813	610.426	311.092	269.422	209.344
ENSG00000253276	633.805	1046.6	572.518	273.623	206.234	178.59	750.975	219.482	1.77547	4.44e-08	4.36e-06	CCDC71L	7	106656765	106660996	-	4232	protein_coding	coiled-coil domain containing 71 like [Source:HGNC Symbol;Acc:HGNC:26685]	-	598	1040	525	280	221	202	5.5699	9.13771	4.97121	2.37308	1.8092	1.56328
ENSG00000175040	273.448	488.079	791.711	114.335	79.3209	25.6391	517.746	73.0985	2.8261	5.55e-08	5.33e-06	CHST2	3	143119331	143124014	+	4582	protein_coding	carbohydrate sulfotransferase 2 [Source:HGNC Symbol;Acc:HGNC:1970]	-	258	485	726	117	85	29	2.21951	3.93583	6.34936	0.915863	0.642694	0.207288
ENSG00000137936	1395.85	2424.29	3402.39	745.624	693.358	549.031	2407.51	662.671	1.86127	5.59e-08	5.35e-06	BCAR3	1	93561786	93847150	-	6866	protein_coding	BCAR3, NSP family adaptor protein [Source:HGNC Symbol;Acc:HGNC:973]	-	1317	2409	3120	763	743	621	7.56091	13.0462	18.2096	3.98584	3.74908	2.96223
ENSG00000101084	1438.25	1403.86	1231.19	617.607	495.522	353.643	1357.76	488.924	1.47404	6.09e-08	5.76e-06	RAB5IF	20	36605734	36612557	+	1549	protein_coding	RAB5 interacting factor [Source:HGNC Symbol;Acc:HGNC:15870]	-	1357	1395	1129	632	531	400	34.5319	33.4867	29.2073	14.6341	11.8764	8.45746
ENSG00000174791	860.618	897.662	976.007	407.503	376.074	260.812	911.429	348.13	1.38904	6.54e-08	6.13e-06	RIN1	11	66330242	66336840	-	5469	protein_coding	Ras and Rab interactor 1 [Source:HGNC Symbol;Acc:HGNC:18749]	-	812	892	895	417	403	295	5.85248	6.06466	6.55789	2.73481	2.55292	1.76663
ENSG00000108828	5669.27	6777.75	6345.68	3231.69	2765.03	2791.13	6264.23	2929.28	1.09664	6.86e-08	6.39e-06	VAT1	17	43014605	43025123	-	3501	protein_coding	vesicle amine transport 1 [Source:HGNC Symbol;Acc:HGNC:16919]	-	5349	6735	5819	3307	2963	3157	60.2244	71.5311	66.6047	33.8799	29.3211	29.5334
ENSG00000149948	514.039	206.301	1790.62	105.54	94.2519	68.9604	836.986	89.5842	3.22411	7e-08	6.49e-06	HMGA2	12	65824131	65966295	+	15403	protein_coding	high mobility group AT-hook 2 [Source:HGNC Symbol;Acc:HGNC:5009]	HMGI/HMGY	485	205	1642	108	101	78	1.24116	0.494878	4.27186	0.251488	0.227173	0.165852
ENSG00000106683	2218.32	2073.08	2042.53	987.976	927.588	656.892	2111.31	857.485	1.30019	7.36e-08	6.8e-06	LIMK1	7	74082933	74122525	+	6902	protein_coding	LIM domain kinase 1 [Source:HGNC Symbol;Acc:HGNC:6613]	-	2093	2060	1873	1011	994	743	11.9533	11.0979	10.8746	5.25383	4.98944	3.5257
ENSG00000159176	15503.8	19763.7	11413.3	5974.76	5431.15	6202.9	15560.3	5869.6	1.40654	8.19e-08	7.45e-06	CSRP1	1	201483530	201509456	-	10318	protein_coding	cysteine and glycine rich protein 1 [Source:HGNC Symbol;Acc:HGNC:2469]	-	14628	19639	10466	6114	5820	7016	55.8832	70.774	40.6475	21.2535	19.5419	22.2703
ENSG00000058085	54.0536	54.3428	90.5124	8.79504	13.9978	8.84108	66.3029	10.5446	2.65171	1.11e-07	1e-05	LAMC2	1	183186238	183244900	+	6543	protein_coding	laminin subunit gamma 2 [Source:HGNC Symbol;Acc:HGNC:6493]	-	51	54	83	9	15	10	0.307245	0.306879	0.508335	0.0493361	0.0794245	0.0500558
ENSG00000197483	720.715	575.631	556.16	278.509	230.497	183.01	617.502	230.672	1.42135	1.2e-07	1.07e-05	ZNF628	19	55476332	55484487	+	3851	protein_coding	zinc finger protein 628 [Source:HGNC Symbol;Acc:HGNC:28054]	zf-C2H2	680	572	510	285	247	207	6.96029	5.52296	5.30696	2.65443	2.2221	1.76047
ENSG00000163297	179.119	258.631	1135.22	42.0207	80.2541	53.9306	524.324	58.7351	3.15767	1.26e-07	1.12e-05	ANTXR2	4	79901149	80125454	-	9864	protein_coding	ANTXR cell adhesion molecule 2 [Source:HGNC Symbol;Acc:HGNC:21732]	-	169	257	1041	43	86	61	0.675345	0.96879	4.22909	0.156356	0.302055	0.202539
ENSG00000162458	754.631	2346.8	1675.02	443.661	356.477	218.375	1592.15	339.504	2.22987	1.29e-07	1.14e-05	FBLIM1	1	15756607	15786594	+	4716	protein_coding	filamin binding LIM protein 1 [Source:HGNC Symbol;Acc:HGNC:24686]	-	712	2332	1536	454	382	247	5.95111	18.3867	13.0517	3.45288	2.80627	1.71536
ENSG00000173457	9945.86	6568.43	7543.06	3054.81	2347.9	1228.91	8019.12	2210.54	1.85913	1.3e-07	1.14e-05	PPP1R14B	11	64244480	64246941	-	1655	protein_coding	protein phosphatase 1 regulatory inhibitor subunit 14B [Source:HGNC Symbol;Acc:HGNC:9057]	-	9384	6527	6917	3126	2516	1390	223.502	146.644	167.482	67.7471	52.6687	27.5073
ENSG00000177675	6.35925	157.997	114.504	2.93168	4.66593	0.884108	92.9532	2.82724	5.04685	1.39e-07	1.22e-05	CD163L1	12	7346685	7479897	-	5690	protein_coding	CD163 molecule like 1 [Source:HGNC Symbol;Acc:HGNC:30375]	-	6	157	105	3	5	1	0.0415653	1.02598	0.739479	0.0189107	0.0304437	0.00575598
ENSG00000113645	3378.88	3008.98	4388.21	1661.28	1473.5	1354.45	3592.02	1496.41	1.26331	1.47e-07	1.28e-05	WWC1	5	168291651	168472303	+	10076	protein_coding	WW and C2 domain containing 1 [Source:HGNC Symbol;Acc:HGNC:29435]	-	3188	2990	4024	1700	1579	1532	12.4716	11.034	16.0036	6.05146	5.42918	4.97968
ENSG00000128591	13985	8605.28	9595.4	4083.83	3616.1	2036.98	10728.6	3245.64	1.72494	1.53e-07	1.32e-05	FLNC	7	128830377	128859274	+	9280	protein_coding	filamin C [Source:HGNC Symbol;Acc:HGNC:3756]	-	13195	8551	8799	4179	3875	2304	56.0471	34.2625	37.9957	16.1519	14.4665	8.13141
ENSG00000087088	1558.02	2080.12	2050.16	915.661	759.614	766.521	1896.1	813.932	1.2202	1.53e-07	1.32e-05	BAX	19	48954815	48961798	+	2587	protein_coding	BCL2 associated X, apoptosis regulator [Source:HGNC Symbol;Acc:HGNC:959]	-	1470	2067	1880	937	814	867	22.3982	29.7094	29.1213	12.991	10.901	10.9762
ENSG00000072163	349.759	885.586	599.781	187.627	162.375	116.702	611.709	155.568	1.97612	1.56e-07	1.34e-05	LIMS2	2	127638381	127681786	-	8487	protein_coding	LIM zinc finger domain containing 2 [Source:HGNC Symbol;Acc:HGNC:16084]	-	330	880	550	192	174	132	1.53268	3.85548	2.59691	0.811422	0.710289	0.509391
ENSG00000224321	37.0956	133.844	235.55	13.6812	15.8642	15.9139	135.497	15.1531	3.15948	1.59e-07	1.36e-05	RPL12P14	1	15792796	15793285	+	490	processed_pseudogene	ribosomal protein L12 pseudogene 14 [Source:HGNC Symbol;Acc:HGNC:36495]	-	35	133	216	14	17	18	2.81556	10.0926	17.6647	1.02478	1.20197	1.20312
ENSG00000115363	314.783	53.3364	196.292	21.499	23.3297	28.2914	188.137	24.3734	2.94687	1.69e-07	1.44e-05	EVA1A	2	75469302	75569722	-	2744	protein_coding	eva-1 homolog A, regulator of programmed cell death [Source:HGNC Symbol;Acc:HGNC:25816]	-	297	53	180	22	25	32	4.26643	0.718193	2.62868	0.287566	0.315643	0.381942
ENSG00000149596	1744.55	2801.67	1333.69	736.829	550.58	455.315	1959.97	580.908	1.75478	1.97e-07	1.65e-05	JPH2	20	44111695	44187578	-	5943	protein_coding	junctophilin 2 [Source:HGNC Symbol;Acc:HGNC:14202]	-	1646	2784	1223	754	590	515	10.9173	17.4186	8.2465	4.55056	3.43943	2.83813
ENSG00000221968	3085.3	3573.54	3370.77	1691.58	1311.13	1052.97	3343.2	1351.89	1.30643	1.99e-07	1.66e-05	FADS3	11	61873519	61892051	-	6283	protein_coding	fatty acid desaturase 3 [Source:HGNC Symbol;Acc:HGNC:3576]	-	2911	3551	3091	1731	1405	1191	18.2628	21.0152	19.7143	9.88165	7.74728	6.20835
ENSG00000082482	145.203	245.549	670.664	32.2485	28.9288	76.9174	353.805	46.0315	2.93999	2.2e-07	1.82e-05	KCNK2	1	215005775	215237093	+	3910	protein_coding	potassium two pore domain channel subfamily K member 2 [Source:HGNC Symbol;Acc:HGNC:6277]	-	137	244	615	33	31	87	1.38113	2.3204	6.303	0.302717	0.274679	0.728742
ENSG00000137309	16097.4	12291.5	19272.6	7037.98	6014.39	4401.97	15887.2	5818.11	1.44926	2.33e-07	1.91e-05	HMGA1	6	34236873	34246231	+	2327	protein_coding	high mobility group AT-hook 1 [Source:HGNC Symbol;Acc:HGNC:5010]	HMGI/HMGY	15188	12214	17673	7202	6445	4979	257.274	195.169	304.343	111.009	95.9548	70.0772
ENSG00000122035	100.688	104.66	110.142	36.1574	21.4633	28.2914	105.163	28.6374	1.87846	2.45e-07	1.99e-05	RASL11A	13	27270327	27273690	+	1624	protein_coding	RAS like family 11 member A [Source:HGNC Symbol;Acc:HGNC:23802]	-	95	104	101	37	23	32	2.30584	2.38121	2.49221	0.817176	0.490662	0.64535
ENSG00000100345	49198.3	67125.4	67396.8	28505.7	25135.4	18561	61240.2	24067.3	1.34741	2.49e-07	2.01e-05	MYH9	22	36281277	36388067	-	9012	protein_coding	myosin heavy chain 9 [Source:HGNC Symbol;Acc:HGNC:7579]	-	46419	66702	61803	29170	26935	20994	203.033	275.212	274.813	116.095	103.547	76.2966
ENSG00000243137	20.1376	40.2539	163.577	3.90891	0	4.42054	74.656	2.77648	4.74533	2.53e-07	2.03e-05	PSG4	19	43192702	43207299	-	6274	protein_coding	pregnancy specific beta-1-glycoprotein 4 [Source:HGNC Symbol;Acc:HGNC:9521]	-	19	40	150	4	0	5	0.119372	0.237064	0.958066	0.0228673	0	0.026101
ENSG00000121068	30.7364	50.3174	103.598	7.81781	0	1.76822	61.5508	3.19534	4.28743	2.61e-07	2.09e-05	TBX2	17	61399896	61409466	+	6029	protein_coding	T-box 2 [Source:HGNC Symbol;Acc:HGNC:11597]	T-box	29	50	95	8	0	2	0.189603	0.308372	0.631433	0.0475931	0	0.0108647
ENSG00000172757	20048.6	22357	18907.3	9999.96	8865.28	6240.03	20437.6	8368.42	1.28823	2.9e-07	2.31e-05	CFL1	11	65823022	65862026	-	5863	protein_coding	cofilin 1 [Source:HGNC Symbol;Acc:HGNC:1874]	-	18916	22216	17338	10233	9500	7058	127.175	140.895	118.503	62.6012	56.1363	39.4269
ENSG00000113758	7602.48	7225.58	6531.07	3430.06	2923.67	1968.91	7119.71	2774.22	1.35983	3.33e-07	2.64e-05	DBN1	5	177456608	177474401	-	5119	protein_coding	drebrin 1 [Source:HGNC Symbol;Acc:HGNC:2695]	-	7173	7180	5989	3510	3133	2227	55.2342	52.1542	46.8833	24.5936	21.2039	14.2484
ENSG00000167657	2294.63	1913.07	1728.46	952.796	822.138	626.832	1978.72	800.589	1.30568	3.45e-07	2.72e-05	DAPK3	19	3958453	3971123	-	3549	protein_coding	death associated protein kinase 3 [Source:HGNC Symbol;Acc:HGNC:2676]	-	2165	1901	1585	975	881	709	24.0461	19.9171	17.8967	9.85368	8.60023	6.54292
ENSG00000100401	6537.31	6271.56	7490.72	3576.65	3226.03	3337.51	6766.53	3380.06	1.00136	3.76e-07	2.95e-05	RANGAP1	22	41245611	41286251	-	5348	protein_coding	Ran GTPase activating protein 1 [Source:HGNC Symbol;Acc:HGNC:9854]	-	6168	6232	6869	3660	3457	3775	45.4616	43.3297	51.4696	24.5465	22.3949	23.1183
ENSG00000119125	2518.26	880.554	945.473	253.102	318.217	410.226	1448.1	327.181	2.14571	3.81e-07	2.98e-05	GDA	9	72114595	72257193	+	7904	protein_coding	guanine deaminase [Source:HGNC Symbol;Acc:HGNC:4212]	-	2376	875	867	259	341	464	11.8493	4.11634	4.39563	1.17531	1.49468	1.92266
ENSG00000181649	1793.31	1423.98	2087.24	824.779	548.714	442.054	1768.18	605.182	1.5471	3.82e-07	2.98e-05	PHLDA2	11	2928273	2929455	-	955	protein_coding	pleckstrin homology like domain family A member 2 [Source:HGNC Symbol;Acc:HGNC:12385]	-	1692	1415	1914	844	588	500	69.8376	55.0938	80.3133	31.6985	21.3311	17.1474
ENSG00000130402	52103.4	36482.1	43214.7	21290.8	17887.3	14111.2	43933.4	17763.1	1.30644	4.02e-07	3.11e-05	ACTN4	19	38647649	38731583	+	6098	protein_coding	actinin alpha 4 [Source:HGNC Symbol;Acc:HGNC:166]	-	49160	36252	39628	21787	19168	15961	317.773	221.052	260.413	128.147	108.9	85.7243
ENSG00000234975	355.058	433.736	473.282	164.174	187.571	121.123	420.692	157.622	1.41694	4.63e-07	3.57e-05	FTH1P2	1	228687415	228687826	+	412	processed_pseudogene	ferritin heavy chain 1 pseudogene 2 [Source:HGNC Symbol;Acc:HGNC:3989]	-	335	431	434	168	201	137	32.0509	38.8982	42.2125	14.6255	16.902	10.8907
ENSG00000034152	3489.11	1964.39	2902.94	1178.53	1056.37	865.541	2785.48	1033.48	1.43047	4.91e-07	3.76e-05	MAP2K3	17	21284672	21315240	+	3783	protein_coding	mitogen-activated protein kinase kinase 3 [Source:HGNC Symbol;Acc:HGNC:6843]	-	3292	1952	2662	1206	1132	979	34.3017	19.1864	28.1981	11.4343	10.3669	8.47574
ENSG00000129474	4364.56	2867.09	6399.12	1395.48	1258.87	1731.08	4543.59	1461.81	1.63598	5.02e-07	3.83e-05	AJUBA	14	22971174	22982642	-	5979	protein_coding	ajuba LIM protein [Source:HGNC Symbol;Acc:HGNC:20250]	-	4118	2849	5868	1428	1349	1958	27.1488	17.718	39.3288	8.56642	7.8167	10.7254
ENSG00000158828	1607.83	944.961	1227.91	440.729	386.339	557.872	1260.24	461.647	1.44854	5.11e-07	3.88e-05	PINK1	1	20633455	20651511	+	4836	protein_coding	PTEN induced putative kinase 1 [Source:HGNC Symbol;Acc:HGNC:14581]	-	1517	939	1126	451	414	631	12.3649	7.21986	9.33041	3.34495	2.96588	4.27341
ENSG00000123364	490.722	376.374	552.889	209.126	177.306	186.547	473.328	190.993	1.30924	5.32e-07	4.03e-05	HOXC13	12	53938765	53946544	+	2423	protein_coding	homeobox C13 [Source:HGNC Symbol;Acc:HGNC:5125]	Homeobox	463	374	507	214	190	211	7.53216	5.73942	8.385	3.16782	2.71669	2.85207
ENSG00000176046	374.136	392.476	631.406	171.015	143.711	175.937	466.006	163.554	1.51019	5.44e-07	4.08e-05	NUPR1	16	28532708	28539174	-	5674	protein_coding	nuclear protein 1, transcriptional regulator [Source:HGNC Symbol;Acc:HGNC:29990]	-	353	390	579	175	154	199	2.45232	2.55579	4.0892	1.10624	0.940311	1.14867
ENSG00000072786	952.827	830.237	952.016	466.137	428.333	436.749	911.693	443.74	1.03883	5.77e-07	4.31e-05	STK10	5	172042073	172188386	-	9083	protein_coding	serine/threonine kinase 10 [Source:HGNC Symbol;Acc:HGNC:11388]	-	899	825	873	477	459	494	3.90142	3.37734	3.85153	1.8836	1.75075	1.78127
ENSG00000111110	947.528	742.685	845.146	347.893	375.141	424.372	845.119	382.468	1.14341	5.91e-07	4.4e-05	PPM1H	12	62643982	62935037	-	7063	protein_coding	protein phosphatase, Mg2+/Mn2+ dependent 1H [Source:HGNC Symbol;Acc:HGNC:18583]	-	894	738	775	356	402	480	4.98931	3.88523	4.39705	1.80784	1.97186	2.22579
ENSG00000162302	3252.76	2093.2	3383.85	1321.21	1056.37	863.773	2909.94	1080.45	1.42945	6.63e-07	4.88e-05	RPS6KA4	11	64359148	64372215	+	3807	protein_coding	ribosomal protein S6 kinase A4 [Source:HGNC Symbol;Acc:HGNC:10433]	-	3069	2080	3103	1352	1132	977	31.7765	20.3156	32.6624	12.7378	10.3016	8.4051
ENSG00000104881	1691.56	1583.99	2093.78	876.572	674.694	508.362	1789.78	686.543	1.38261	6.77e-07	4.96e-05	PPP1R13L	19	45379634	45406349	-	5032	protein_coding	protein phosphatase 1 regulatory subunit 13 like [Source:HGNC Symbol;Acc:HGNC:18838]	-	1596	1574	1920	897	723	575	12.5021	11.6309	15.2901	6.39369	4.9778	3.74247
ENSG00000166897	440.908	671.234	1018.54	262.874	187.571	148.53	710.226	199.658	1.83127	6.93e-07	5.06e-05	ELFN2	22	37367960	37427470	-	8782	protein_coding	extracellular leucine rich repeat and fibronectin type III domain containing 2 [Source:HGNC Symbol;Acc:HGNC:29396]	-	416	667	934	269	201	168	1.8672	2.82411	4.26189	1.09865	0.792945	0.626537
ENSG00000160886	2526.74	1506.5	1284.62	705.557	582.309	529.58	1772.62	605.815	1.54909	7.36e-07	5.35e-05	LY6K	8	142700111	142705127	+	4049	protein_coding	lymphocyte antigen 6 family member K [Source:HGNC Symbol;Acc:HGNC:24225]	-	2384	1497	1178	722	624	599	23.2087	13.7475	11.6586	6.39571	5.33921	4.84518
ENSG00000106665	676.2	1462.22	680.479	324.439	242.629	155.603	939.634	240.89	1.96446	7.49e-07	5.42e-05	CLIP2	7	74289475	74405943	+	7315	protein_coding	CAP-Gly domain containing linker protein 2 [Source:HGNC Symbol;Acc:HGNC:2586]	-	638	1453	624	332	260	176	3.43794	7.38586	3.41837	1.62788	1.2314	0.788006
ENSG00000145632	4008.45	10719.6	14443.8	1680.83	1805.72	3056.36	9723.96	2180.97	2.15652	8.1e-07	5.85e-05	PLK2	5	58453982	58460260	-	4768	protein_coding	polo like kinase 2 [Source:HGNC Symbol;Acc:HGNC:19699]	-	3782	10652	13245	1720	1935	3457	31.2664	83.0701	111.318	12.9387	14.06	23.7462
ENSG00000089159	4329.59	3343.09	6218.09	1885.07	1749.73	1731.08	4630.26	1788.63	1.37221	8.44e-07	6.05e-05	PXN	12	120210439	120265771	-	7460	protein_coding	paxillin [Source:HGNC Symbol;Acc:HGNC:9718]	-	4085	3322	5702	1929	1875	1958	21.5847	16.5581	30.6293	9.27455	8.70768	8.59617
ENSG00000178209	52717.1	38188.9	54172.2	24336.8	19981.4	17609.7	48359.4	20642.6	1.22817	8.46e-07	6.05e-05	PLEC	8	143915147	143976734	-	16991	protein_coding	plectin [Source:HGNC Symbol;Acc:HGNC:9069]	-	49739	37948	49676	24904	21412	19918	115.391	83.0462	117.159	52.5714	43.6595	38.3935
ENSG00000168502	1492.3	1460.21	1925.84	756.373	746.55	791.276	1626.12	764.733	1.08827	9.02e-07	6.43e-05	MTCL1	18	8705661	8832778	+	12665	protein_coding	microtubule crosslinking factor 1 [Source:HGNC Symbol;Acc:HGNC:29121]	-	1408	1451	1766	774	800	895	4.38217	4.26002	5.58772	2.19197	2.18839	2.31446
ENSG00000172548	117.646	269.701	391.493	50.8158	54.1248	68.9604	259.614	57.967	2.16203	9.11e-07	6.47e-05	NIPAL4	5	157460019	157474717	+	4208	protein_coding	NIPA like domain containing 4 [Source:HGNC Symbol;Acc:HGNC:28018]	-	111	268	359	52	58	78	1.03977	2.36815	3.41875	0.443228	0.477521	0.607086
ENSG00000131378	597.769	778.913	1645.58	214.013	196.902	339.497	1007.42	250.137	2.00937	9.23e-07	6.54e-05	RFTN1	3	16313574	16514026	-	4776	protein_coding	raftlin, lipid raft linker 1 [Source:HGNC Symbol;Acc:HGNC:30278]	-	564	774	1509	219	211	384	4.65486	6.02596	12.6612	1.64467	1.53059	2.63329
ENSG00000092295	253.31	265.676	263.904	108.472	123.181	101.672	260.963	111.108	1.23219	9.56e-07	6.74e-05	TGM1	14	24249114	24264432	-	3735	protein_coding	transglutaminase 1 [Source:HGNC Symbol;Acc:HGNC:11777]	-	239	264	242	111	132	115	2.52232	2.62823	2.59641	1.06594	1.2244	1.00841
ENSG00000170955	769.469	583.682	721.918	315.644	278.09	334.193	691.69	309.309	1.16079	9.7e-07	6.82e-05	CAVIN3	11	6318946	6320647	-	1672	protein_coding	caveolae associated protein 3 [Source:HGNC Symbol;Acc:HGNC:9400]	-	726	580	662	323	298	378	17.1156	12.8986	15.8661	6.92893	6.17476	7.40435
ENSG00000152784	28.6166	45.2857	139.585	5.86336	8.39868	7.07286	71.1625	7.11163	3.32039	1.04e-06	7.24e-05	PRDM8	4	80183879	80204329	+	4588	protein_coding	PR/SET domain 8 [Source:HGNC Symbol;Acc:HGNC:13993]	zf-C2H2	27	45	128	6	9	8	0.23197	0.364703	1.11798	0.0469059	0.0679609	0.0571081
ENSG00000272325	362.477	240.517	164.667	88.9276	69.989	55.6988	255.887	71.5385	1.84022	1.04e-06	7.26e-05	NUDT3	6	34279679	34392674	-	9905	protein_coding	nudix hydrolase 3 [Source:HGNC Symbol;Acc:HGNC:8050]	-	342	239	151	91	75	63	1.36102	0.897208	0.610902	0.329524	0.262329	0.208313
ENSG00000176845	1261.25	1869.79	1238.82	667.446	529.117	390.776	1456.62	529.113	1.46142	1.07e-06	7.4e-05	METRNL	17	83079691	83095119	+	2626	protein_coding	meteorin like, glial cell differentiation regulator [Source:HGNC Symbol;Acc:HGNC:27584]	-	1190	1858	1136	683	567	442	17.8626	26.3088	17.3353	9.3288	7.48046	5.51263
ENSG00000113578	5.29937	10.0635	94.8744	0	0	0	36.7458	0	7.74437	1.08e-06	7.46e-05	FGF1	5	142592178	142698070	-	5275	protein_coding	fibroblast growth factor 1 [Source:HGNC Symbol;Acc:HGNC:3665]	-	5	10	87	0	0	0	0.0373628	0.0704899	0.660915	0	0	0
ENSG00000166337	569.153	495.123	287.895	163.197	157.709	140.573	450.724	153.826	1.55147	1.1e-06	7.58e-05	TAF10	11	6606296	6612667	-	6103	protein_coding	TATA-box binding protein associated factor 10 [Source:HGNC Symbol;Acc:HGNC:11543]	-	537	492	264	167	169	159	3.46835	2.99758	1.73344	0.98146	0.959364	0.853267
ENSG00000133401	493.902	938.923	1733.91	272.646	258.493	264.348	1055.58	265.162	1.99301	1.21e-06	8.24e-05	PDZD2	5	31639410	32110931	+	15642	protein_coding	PDZ domain containing 2 [Source:HGNC Symbol;Acc:HGNC:18486]	-	466	933	1590	279	277	299	1.17432	2.21788	4.07337	0.639752	0.613519	0.626052
ENSG00000149260	22.2574	213.346	336.968	21.499	17.7306	14.1457	190.857	17.7918	3.42444	1.26e-06	8.58e-05	CAPN5	11	77066941	77126155	+	6157	protein_coding	calpain 5 [Source:HGNC Symbol;Acc:HGNC:1482]	-	21	212	309	22	19	16	0.134444	1.28031	2.01112	0.12816	0.106912	0.0851103
ENSG00000100599	505.56	443.799	450.381	183.719	175.439	80.4538	466.58	146.537	1.67208	1.29e-06	8.73e-05	RIN3	14	92513774	92688994	+	8683	protein_coding	Ras and Rab interactor 3 [Source:HGNC Symbol;Acc:HGNC:18751]	-	477	441	413	188	188	91	2.16541	1.88851	1.90603	0.776583	0.750116	0.343244
ENSG00000160256	771.589	559.529	403.489	232.58	202.502	153.835	578.202	196.305	1.55916	1.34e-06	9.03e-05	FAM207A	21	44940010	44976989	+	1402	protein_coding	family with sequence similarity 207 member A [Source:HGNC Symbol;Acc:HGNC:15811]	-	728	556	370	238	217	174	20.468	14.7461	10.5755	6.08876	5.36231	4.06474
ENSG00000175294	23.3172	79.5015	74.1547	7.81781	8.39868	2.65232	58.9911	6.2896	3.23759	1.37e-06	9.19e-05	CATSPER1	11	66016752	66026517	-	2687	protein_coding	cation channel sperm associated 1 [Source:HGNC Symbol;Acc:HGNC:17116]	-	22	79	68	8	9	3	0.322736	1.09322	1.01412	0.106788	0.116042	0.0365666
ENSG00000186642	21344.8	15066	18295.5	2460.66	2448.68	7761.58	18235.4	4223.64	2.11013	1.38e-06	9.21e-05	PDE2A	11	72576141	72674591	-	7182	protein_coding	phosphodiesterase 2A [Source:HGNC Symbol;Acc:HGNC:8777]	-	20139	14971	16777	2518	2624	8779	110.531	77.5095	93.609	12.5751	12.6578	40.0342
ENSG00000168140	5490.15	4102.88	4187.56	2046.31	1423.11	789.508	4593.53	1419.64	1.69423	1.45e-06	9.61e-05	VASN	16	4371848	4383528	+	2806	protein_coding	vasorin [Source:HGNC Symbol;Acc:HGNC:18517]	-	5180	4077	3840	2094	1525	893	72.7669	54.026	54.8394	26.7663	18.8288	10.4231
ENSG00000047617	81.6104	41.2603	82.8788	0	5.59912	12.3775	68.5831	5.99221	3.49915	1.47e-06	9.68e-05	ANO2	12	5531869	5946232	-	6255	protein_coding	anoctamin 2 [Source:HGNC Symbol;Acc:HGNC:1183]	-	77	41	76	0	6	14	0.485239	0.243728	0.486895	0	0.0332326	0.0733047
ENSG00000111348	43.4549	131.832	380.588	28.3396	18.6637	7.07286	185.292	18.0254	3.36524	1.49e-06	9.77e-05	ARHGDIB	12	14942017	14961728	-	2102	protein_coding	Rho GDP dissociation inhibitor beta [Source:HGNC Symbol;Acc:HGNC:679]	-	41	131	349	29	20	8	0.768853	2.31733	6.65337	0.49484	0.329638	0.124649
ENSG00000198682	1510.32	1471.28	4427.47	689.922	614.037	400.501	2469.69	568.153	2.12006	1.49e-06	9.77e-05	PAPSS2	10	87659613	87747705	+	4083	protein_coding	3'-phosphoadenosine 5'-phosphosulfate synthase 2 [Source:HGNC Symbol;Acc:HGNC:8604]	-	1425	1462	4060	706	658	453	13.7571	13.3143	39.847	6.2019	5.58325	3.63371
ENSG00000225663	434.549	427.698	492.911	220.853	169.84	122.891	451.719	171.195	1.40088	1.51e-06	9.87e-05	MCRIP1	17	81822361	81833302	-	3726	protein_coding	MAPK regulated corepressor interacting protein 1 [Source:HGNC Symbol;Acc:HGNC:28007]	-	410	425	452	226	182	139	4.33744	4.24127	4.86121	2.17553	1.69227	1.22181
ENSG00000117525	394.273	1120.07	3735	252.124	237.029	251.971	1749.78	247.042	2.82428	1.57e-06	0.000101786	F3	1	94529225	94541800	-	2875	protein_coding	coagulation factor III, tissue factor [Source:HGNC Symbol;Acc:HGNC:3541]	-	372	1113	3425	258	254	285	5.10032	14.3948	47.7388	3.21871	3.06081	3.24667
ENSG00000159251	1794.37	1896.97	3226.82	694.808	503.921	133.5	2306.05	444.076	2.37688	1.67e-06	0.000107427	ACTC1	15	34788095	34795726	-	4602	protein_coding	actin, alpha, cardiac muscle 1 [Source:HGNC Symbol;Acc:HGNC:143]	-	1693	1885	2959	711	540	151	14.5011	15.2305	25.766	5.54144	4.06525	1.07464
ENSG00000081923	191.837	325.05	559.432	77.2009	105.45	98.1359	358.773	93.5956	1.93787	1.75e-06	0.000112162	ATP8B1	18	57646426	57803315	-	7028	protein_coding	ATPase phospholipid transporting 8B1 [Source:HGNC Symbol;Acc:HGNC:3706]	-	181	323	513	79	113	111	1.01517	1.70891	2.92506	0.403176	0.557041	0.517276
ENSG00000163453	9353.39	13884.6	14902.9	6089.1	5217.45	4331.24	12713.6	5212.6	1.28633	1.77e-06	0.000112827	IGFBP7	4	57030773	57110385	-	1930	protein_coding	insulin like growth factor binding protein 7 [Source:HGNC Symbol;Acc:HGNC:5476]	-	8825	13797	13666	6231	5591	4899	180.239	265.813	283.748	115.798	100.363	83.1345
ENSG00000124813	603.069	770.862	1339.15	300.986	333.148	223.679	904.359	285.938	1.6613	1.88e-06	0.000118609	RUNX2	6	45328157	45664349	+	8192	protein_coding	runt related transcription factor 2 [Source:HGNC Symbol;Acc:HGNC:10472]	Runt	569	766	1228	308	357	253	2.73788	3.47687	6.00699	1.34853	1.5098	1.01149
ENSG00000033100	2889.22	3416.55	2823.33	1697.44	1281.27	1258.09	3043.03	1412.26	1.10766	1.89e-06	0.000119093	CHPF2	7	151232489	151238827	+	4205	protein_coding	chondroitin polymerizing factor 2 [Source:HGNC Symbol;Acc:HGNC:29270]	-	2726	3395	2589	1737	1373	1423	25.5536	30.0209	24.6726	14.8161	11.3121	11.0833
ENSG00000177614	62.5326	37.2349	259.541	15.6356	11.1982	11.4934	119.77	12.7758	3.22933	1.91e-06	0.000119948	PGBD5	1	230314482	230426371	-	11304	protein_coding	piggyBac transposable element derived 5 [Source:HGNC Symbol;Acc:HGNC:19405]	-	59	37	238	16	12	13	0.205737	0.121708	0.843711	0.0507677	0.0367781	0.0376654
ENSG00000110047	3100.13	1761.11	2526.71	1096.45	907.991	1010.54	2462.65	1004.99	1.293	2.14e-06	0.000133201	EHD1	11	64851642	64888296	-	7101	protein_coding	EH domain containing 1 [Source:HGNC Symbol;Acc:HGNC:3242]	-	2925	1750	2317	1122	973	1143	16.2367	9.16364	13.0754	5.66726	4.74716	5.27179
ENSG00000136114	76.311	16.1016	71.9737	6.84058	4.66593	4.42054	54.7954	5.30902	3.37035	2.18e-06	0.000134311	THSD1	13	52377167	52416373	-	3705	protein_coding	thrombospondin type 1 domain containing 1 [Source:HGNC Symbol;Acc:HGNC:17754]	-	72	16	66	7	5	5	0.766013	0.160576	0.713846	0.0677656	0.0467543	0.0441991
ENSG00000167566	1438.25	1759.1	1486.37	860.936	684.026	681.647	1561.24	742.203	1.07306	2.19e-06	0.000134598	NCKAP5L	12	49791146	49828750	-	8090	protein_coding	NCK associated protein 5 like [Source:HGNC Symbol;Acc:HGNC:29321]	-	1357	1748	1363	881	733	771	6.61186	8.0342	6.75143	3.90595	3.13903	3.12131
ENSG00000187051	1394.8	1458.2	1292.25	737.806	644.832	490.68	1381.75	624.439	1.14624	2.21e-06	0.000135796	RPS19BP1	22	39529093	39532855	-	3763	protein_coding	ribosomal protein S19 binding protein 1 [Source:HGNC Symbol;Acc:HGNC:28749]	-	1316	1449	1185	755	691	555	13.7852	14.318	12.6192	7.19635	6.36186	4.83048
ENSG00000158716	585.051	840.3	370.774	232.58	154.909	104.325	598.708	163.938	1.86988	2.22e-06	0.000135998	DUSP23	1	159780932	159782543	+	825	protein_coding	dual specificity phosphatase 23 [Source:HGNC Symbol;Acc:HGNC:21480]	-	552	835	340	238	166	118	26.3741	37.6342	16.5148	10.3472	6.97099	4.68446
ENSG00000260604	73.1314	44.2793	295.528	9.77226	20.5301	15.9139	137.646	15.4054	3.15703	2.31e-06	0.000140365	AL590004.3	6	3904920	3911979	-	7060	lincRNA	novel transcript	-	69	44	271	10	22	18	0.385245	0.231738	1.5382	0.0508037	0.107959	0.0835024
ENSG00000178996	1177.52	1539.71	1621.59	692.853	642.966	716.127	1446.27	683.982	1.08028	2.43e-06	0.000146095	SNX18	5	54517759	54546585	+	6653	protein_coding	sorting nexin 18 [Source:HGNC Symbol;Acc:HGNC:19245]	-	1111	1530	1487	709	689	810	6.58247	8.55113	8.95658	3.82233	3.58791	3.98748
ENSG00000140682	1532.58	3223.33	2354.41	999.702	742.817	801.002	2370.11	847.84	1.48323	2.49e-06	0.000149353	TGFB1I1	16	31471585	31477960	+	5403	protein_coding	transforming growth factor beta 1 induced transcript 1 [Source:HGNC Symbol;Acc:HGNC:11767]	-	1446	3203	2159	1023	796	906	10.5493	22.043	16.0128	6.7911	5.10409	5.49192
ENSG00000071242	6062.48	1763.12	4643.39	1107.2	1153.42	1144.04	4156.33	1134.88	1.87272	2.56e-06	0.000153053	RPS6KA2	6	166409364	166906451	-	8243	protein_coding	ribosomal protein S6 kinase A2 [Source:HGNC Symbol;Acc:HGNC:10431]	-	5720	1752	4258	1133	1236	1294	27.3529	7.90312	20.6999	4.92997	5.19485	5.14139
ENSG00000134531	3617.35	1033.52	3261.72	557.019	616.837	814.263	2637.53	662.706	1.99259	2.63e-06	0.000156687	EMP1	12	13196716	13219939	+	7838	protein_coding	epithelial membrane protein 1 [Source:HGNC Symbol;Acc:HGNC:3333]	-	3413	1027	2991	570	661	921	17.1642	4.87208	15.2918	2.60837	2.92171	3.84845
ENSG00000125844	3069.4	3051.25	3195.2	1738.49	1567.75	1257.2	3105.28	1521.15	1.02969	2.65e-06	0.000157534	RRBP1	20	17613678	17682295	-	6980	protein_coding	ribosome binding protein 1 [Source:HGNC Symbol;Acc:HGNC:10448]	-	2896	3032	2930	1779	1680	1422	16.3544	16.1519	16.8214	9.14156	8.33862	6.6723
ENSG00000135931	879.696	743.691	961.83	445.615	412.469	378.398	861.739	412.161	1.06411	2.72e-06	0.000160278	ARMC9	2	231198546	231374837	+	9661	protein_coding	armadillo repeat containing 9 [Source:HGNC Symbol;Acc:HGNC:20730]	-	830	739	882	456	442	428	3.38648	2.84428	3.65843	1.69294	1.58504	1.45095
ENSG00000241749	30.7364	8.05078	93.7839	1.95445	0.933187	0	44.1903	0.962546	5.55183	2.73e-06	0.000160526	RPSAP52	12	65758020	65826997	-	2035	transcribed_processed_pseudogene	ribosomal protein SA pseudogene 52 [Source:HGNC Symbol;Acc:HGNC:35752]	-	29	8	86	2	1	0	0.561727	0.146176	1.69349	0.0352505	0.0170246	0
ENSG00000243199	378.375	338.133	342.42	168.083	163.308	116.702	352.976	149.364	1.2417	2.74e-06	0.000160526	AC115223.1	4	65573459	65574328	+	870	processed_pseudogene	ribosomal protein L6 (RPL6) pseudogene	-	357	336	314	172	175	132	16.1749	14.3605	14.463	7.09102	6.96882	4.96919
ENSG00000242960	234.232	336.12	510.359	142.675	95.1851	79.5697	360.237	105.81	1.76844	2.76e-06	0.000160641	FTH1P23	3	72929044	72929593	+	550	processed_pseudogene	ferritin heavy chain 1 pseudogene 23 [Source:HGNC Symbol;Acc:HGNC:37641]	-	221	334	468	146	102	90	15.8388	22.5805	34.0982	9.52116	6.42507	5.35934
ENSG00000172927	36.0357	15.0952	54.5255	2.93168	2.79956	1.76822	35.2188	2.49982	3.82092	2.76e-06	0.000160641	MYEOV	11	69294138	69367726	+	3760	protein_coding	myeloma overexpressed [Source:HGNC Symbol;Acc:HGNC:7563]	-	34	15	50	3	3	2	0.356437	0.148338	0.532882	0.0286176	0.0276423	0.017421
ENSG00000100142	1058.81	906.719	888.766	518.907	438.598	395.196	951.433	450.9	1.07764	2.78e-06	0.00016128	POLR2F	22	37952607	38041915	+	7042	protein_coding	RNA polymerase II subunit F [Source:HGNC Symbol;Acc:HGNC:9193]	-	999	901	815	531	470	447	5.59193	4.7575	4.63778	2.70457	2.31229	2.07894
ENSG00000071127	12519.2	13425.7	16673.9	7471.87	7109.95	6137.48	14206.3	6906.43	1.04053	2.85e-06	0.000164876	WDR1	4	10074339	10116949	-	7827	protein_coding	WD repeat domain 1 [Source:HGNC Symbol;Acc:HGNC:12754]	-	11812	13341	15290	7646	7619	6942	59.4867	63.3786	78.2818	35.0379	33.7243	29.0483
ENSG00000158715	276.627	446.818	256.27	138.766	90.5191	70.7286	326.572	100.005	1.70927	2.95e-06	0.000168929	SLC45A3	1	205657851	205680459	-	3702	protein_coding	solute carrier family 45 member 3 [Source:HGNC Symbol;Acc:HGNC:8642]	-	261	444	235	142	97	80	2.77905	4.4596	2.54378	1.37579	0.907769	0.707758
ENSG00000087253	1659.76	2224.03	3241	966.477	963.049	817.8	2374.93	915.775	1.37484	3.01e-06	0.000171231	LPCAT2	16	55508998	55586670	+	7439	protein_coding	lysophosphatidylcholine acyltransferase 2 [Source:HGNC Symbol;Acc:HGNC:26032]	-	1566	2210	2972	989	1032	925	8.29792	11.0466	16.0097	4.7685	4.80624	4.07247
ENSG00000112787	3926.84	2888.22	3170.11	1785.39	1321.39	1128.12	3328.39	1411.64	1.23758	3.18e-06	0.000180628	FBRSL1	12	132489551	132585188	+	9378	protein_coding	fibrosin like 1 [Source:HGNC Symbol;Acc:HGNC:29308]	-	3705	2870	2907	1827	1416	1276	15.5729	11.3795	12.4218	6.9876	5.2311	4.45627
ENSG00000174996	2092.19	1905.02	1435.11	901.003	846.401	756.796	1810.77	834.733	1.11739	3.31e-06	0.000186555	KLC2	11	66257294	66267860	+	5479	protein_coding	kinesin light chain 2 [Source:HGNC Symbol;Acc:HGNC:20716]	-	1974	1893	1316	922	907	856	14.2016	12.8469	9.62506	6.03572	5.73517	5.11686
ENSG00000204941	8.479	15.0952	37.0774	0	0	0	20.2172	0	6.88222	3.35e-06	0.000187944	PSG5	19	43166256	43186536	-	4678	protein_coding	pregnancy specific beta-1-glycoprotein 5 [Source:HGNC Symbol;Acc:HGNC:9522]	-	8	15	34	0	0	0	0.0674096	0.119229	0.291251	0	0	0
ENSG00000134668	1507.14	1507.51	2314.06	479.818	404.07	68.9604	1776.24	317.616	2.48389	3.77e-06	0.000208923	SPOCD1	1	31790422	31816051	-	7085	protein_coding	SPOC domain containing 1 [Source:HGNC Symbol;Acc:HGNC:26338]	-	1422	1498	2122	491	433	78	7.91137	7.86179	12.002	2.48566	2.11733	0.360567
ENSG00000163064	115.526	540.409	282.442	82.087	55.058	30.9438	312.792	56.0296	2.48296	3.98e-06	0.000218221	EN1	2	118842171	118847678	-	2886	protein_coding	engrailed homeobox 1 [Source:HGNC Symbol;Acc:HGNC:3342]	Homeobox	109	537	259	84	59	35	1.48875	6.91875	3.59627	1.04396	0.708265	0.397194
ENSG00000130176	119.766	208.314	119.956	30.294	18.6637	0.884108	149.345	16.614	3.17505	3.99e-06	0.000218221	CNN1	19	11538717	11550323	+	2887	protein_coding	calponin 1 [Source:HGNC Symbol;Acc:HGNC:2155]	-	113	207	110	31	20	1	1.54285	2.66608	1.52684	0.385136	0.240007	0.0113445
ENSG00000189306	2575.5	2008.67	2297.71	1257.69	1133.82	1044.13	2293.96	1145.21	1.00229	4e-06	0.000218221	RRP7A	22	42509968	42519802	-	4082	protein_coding	ribosomal RNA processing 7 homolog A [Source:HGNC Symbol;Acc:HGNC:24286]	-	2430	1996	2107	1287	1215	1181	23.4653	18.1818	20.6843	11.3085	10.312	9.47563
ENSG00000070614	6205.57	4737.89	6628.12	3059.7	2842.49	2540.93	5857.19	2814.37	1.0574	4.27e-06	0.00023262	NDST1	5	150485818	150558211	+	9529	protein_coding	N-deacetylase and N-sulfotransferase 1 [Source:HGNC Symbol;Acc:HGNC:7680]	-	5855	4708	6078	3131	3046	2874	24.2199	18.3713	25.5601	11.7852	11.0745	9.87804
ENSG00000170545	114.466	225.422	278.08	52.7702	62.5235	64.5399	205.99	59.9445	1.78011	4.43e-06	0.000239655	SMAGP	12	51244558	51270890	-	3558	protein_coding	small cell adhesion glycoprotein [Source:HGNC Symbol;Acc:HGNC:26918]	-	108	224	255	54	67	73	1.19649	2.34095	2.87199	0.544362	0.652393	0.671967
ENSG00000177697	4835.15	4935.13	3940.01	2593.56	2048.35	1930.01	4570.1	2190.64	1.06098	4.46e-06	0.000240517	CD151	11	832843	839831	+	3938	protein_coding	CD151 molecule (Raph blood group) [Source:HGNC Symbol;Acc:HGNC:1630]	-	4562	4904	3613	2654	2195	2183	45.6638	46.3046	36.7655	24.1727	19.3107	18.1555
ENSG00000184185	646.524	545.441	654.306	319.553	271.557	202.461	615.423	264.524	1.21878	4.5e-06	0.000241626	KCNJ12	17	21376197	21419872	+	5617	protein_coding	potassium voltage-gated channel subfamily J member 12 [Source:HGNC Symbol;Acc:HGNC:6258]	-	610	542	600	327	291	229	4.28073	3.58793	4.28051	2.08806	1.79485	1.33525
ENSG00000162407	334.92	797.028	1110.14	211.081	214.633	200.692	747.363	208.802	1.83965	4.7e-06	0.000251518	PLPP3	1	56494747	56645301	-	5286	protein_coding	phospholipid phosphatase 3 [Source:HGNC Symbol;Acc:HGNC:9229]	-	316	792	1018	216	230	227	2.35642	5.57119	7.71737	1.46564	1.50744	1.40647
ENSG00000087494	95.3887	106.673	194.111	39.0891	34.5279	14.1457	132.057	29.2542	2.17764	4.86e-06	0.000259319	PTHLH	12	27958084	27972705	-	3377	protein_coding	parathyroid hormone like hormone [Source:HGNC Symbol;Acc:HGNC:9607]	-	90	106	178	40	37	16	1.05052	1.16714	2.11221	0.424843	0.379587	0.155174
ENSG00000163347	644.404	4259.87	4818.97	636.174	650.431	315.626	3241.08	534.077	2.60146	4.93e-06	0.000262119	CLDN1	3	190305701	190322475	-	3663	protein_coding	claudin 1 [Source:HGNC Symbol;Acc:HGNC:2032]	-	608	4233	4419	651	697	357	6.54273	42.9696	48.3432	6.37446	6.59229	3.192
ENSG00000283154	675.14	432.73	401.308	222.808	160.508	106.093	503.059	163.136	1.62569	4.95e-06	0.000262827	IQCJ-SCHIP1	3	158962235	159897366	+	4409	protein_coding	IQCJ-SCHIP1 readthrough [Source:HGNC Symbol;Acc:HGNC:38842]	-	637	430	368	228	172	120	5.69497	3.62642	3.34469	1.85479	1.35154	0.891399
ENSG00000259207	76.311	251.587	121.047	29.3168	35.4611	8.84108	149.648	24.5397	2.61214	5.06e-06	0.000267638	ITGB3	17	47253846	47311816	+	4394	protein_coding	integrin subunit beta 3 [Source:HGNC Symbol;Acc:HGNC:6156]	-	72	250	111	30	38	10	0.645899	2.11558	1.01231	0.244884	0.299615	0.0745369
ENSG00000197646	15.8981	27.1714	114.504	2.93168	3.73275	4.42054	52.5244	3.69499	3.82398	5.07e-06	0.000267673	PDCD1LG2	9	5510570	5571254	+	2365	protein_coding	programmed cell death 1 ligand 2 [Source:HGNC Symbol;Acc:HGNC:18731]	-	15	27	105	3	4	5	0.250007	0.424504	1.77913	0.0454977	0.0585961	0.0692421
ENSG00000128294	789.607	678.278	955.287	414.344	350.878	282.03	807.724	349.084	1.21059	5.09e-06	0.000267857	TPST2	22	26521983	26596717	-	6957	protein_coding	tyrosylprotein sulfotransferase 2 [Source:HGNC Symbol;Acc:HGNC:12021]	-	745	674	876	424	376	319	4.22111	3.60236	5.04581	2.18597	1.87243	1.50176
ENSG00000116871	6550.03	5233.01	4985.81	2955.13	2418.82	1743.46	5589.62	2372.47	1.23645	5.25e-06	0.00027359	MAP7D1	1	36155579	36180849	+	5271	protein_coding	MAP7 domain containing 1 [Source:HGNC Symbol;Acc:HGNC:25514]	-	6180	5200	4572	3024	2592	1972	46.2155	36.6826	34.7586	20.5773	17.0366	12.2531
ENSG00000100605	1731.84	2374.98	2589.96	1125.76	1008.78	989.316	2232.26	1041.29	1.1002	5.35e-06	0.00027674	ITPK1	14	92936914	93116320	-	6783	protein_coding	inositol-tetrakisphosphate 1-kinase [Source:HGNC Symbol;Acc:HGNC:6177]	-	1634	2360	2375	1152	1081	1119	9.4956	12.9372	14.0311	6.09158	5.52133	5.40306
ENSG00000120833	67.832	117.743	105.78	20.5218	23.3297	34.4802	97.1181	26.1105	1.89211	5.42e-06	0.000279519	SOCS2	12	93569814	93583487	+	6776	protein_coding	suppressor of cytokine signaling 2 [Source:HGNC Symbol;Acc:HGNC:19382]	-	64	117	97	21	25	39	0.372305	0.64204	0.57365	0.111159	0.127822	0.188505
ENSG00000132429	182.298	250.581	363.14	99.6771	93.3187	58.3511	265.34	83.7823	1.66417	5.84e-06	0.000299753	POPDC3	6	105158280	105179995	-	1881	protein_coding	popeye domain containing 3 [Source:HGNC Symbol;Acc:HGNC:17649]	-	172	249	333	102	100	66	3.60439	4.92221	7.09421	1.94496	1.84184	1.14918
ENSG00000166922	49.8141	419.647	230.098	40.0663	40.127	17.6822	233.186	32.6252	2.83937	6.37e-06	0.000324253	SCG5	15	32641676	32697098	+	2196	protein_coding	secretogranin V [Source:HGNC Symbol;Acc:HGNC:10816]	-	47	417	211	41	43	20	0.843641	7.06079	3.85034	0.669655	0.678385	0.298283
ENSG00000186187	840.481	721.551	864.775	416.298	401.27	283.799	808.936	367.122	1.14014	6.79e-06	0.000343736	ZNRF1	16	74999030	75110994	+	8824	protein_coding	zinc and ring finger 1 [Source:HGNC Symbol;Acc:HGNC:18452]	-	793	717	793	426	430	321	3.54242	3.02137	3.60128	1.73158	1.68827	1.19144
ENSG00000166595	819.283	893.637	512.54	310.758	304.219	179.474	741.82	264.817	1.48678	6.94e-06	0.000350344	CIAO2B	16	66932055	66934423	-	1070	protein_coding	cytosolic iron-sulfur assembly component 2B [Source:HGNC Symbol;Acc:HGNC:24261]	-	773	888	470	318	326	203	28.4766	30.8588	17.602	10.6597	10.5554	6.2136
ENSG00000167191	217.274	476.003	1050.16	155.379	125.98	79.5697	581.146	120.31	2.27262	7.06e-06	0.000354811	GPRC5B	16	19856691	19886167	-	6667	protein_coding	G protein-coupled receptor class C group 5 member B [Source:HGNC Symbol;Acc:HGNC:13308]	-	205	473	963	159	135	90	1.21204	2.63803	5.78821	0.855394	0.701526	0.442123
ENSG00000138311	119.766	143.908	224.645	42.0207	62.5235	49.51	162.773	51.3514	1.66327	7.07e-06	0.000354811	ZNF365	10	62374192	62670301	+	5368	protein_coding	zinc finger protein 365 [Source:HGNC Symbol;Acc:HGNC:18194]	-	113	143	206	43	67	56	0.829771	0.990543	1.53781	0.287313	0.432417	0.34167
ENSG00000127124	267.088	559.529	681.569	132.903	114.782	197.156	502.729	148.28	1.76081	7.15e-06	0.000356932	HIVEP3	1	41506365	42035925	-	14410	protein_coding	human immunodeficiency virus type I enhancer binding protein 3 [Source:HGNC Symbol;Acc:HGNC:13561]	zf-C2H2	252	556	625	136	123	223	0.689332	1.4347	1.73806	0.338512	0.29572	0.506841
ENSG00000142599	3197.64	2106.29	2894.21	1393.52	1266.33	1106.9	2732.71	1255.59	1.12201	7.28e-06	0.000359839	RERE	1	8352397	8817643	-	11503	protein_coding	arginine-glutamic acid dipeptide repeats [Source:HGNC Symbol;Acc:HGNC:9965]	zf-GATA	3017	2093	2654	1426	1357	1252	10.3385	6.76562	9.24567	4.4464	4.08704	3.56471
ENSG00000129911	1226.28	879.548	742.638	479.818	306.085	294.408	949.487	360.104	1.3992	7.37e-06	0.000362563	KLF16	19	1852399	1863568	-	2955	protein_coding	Kruppel like factor 16 [Source:HGNC Symbol;Acc:HGNC:16857]	zf-C2H2	1157	874	681	491	328	333	15.4336	10.9977	9.23503	5.95969	3.84553	3.69078
ENSG00000164099	789.607	1088.87	1609.59	479.818	464.727	393.428	1162.69	445.991	1.38243	7.48e-06	0.000366086	PRSS12	4	118280038	118353003	-	5725	protein_coding	serine protease 12 [Source:HGNC Symbol;Acc:HGNC:9477]	-	745	1082	1476	491	498	445	5.12947	7.02751	10.3314	3.07614	3.01366	2.54575
ENSG00000164509	13.7784	133.844	69.7927	6.84058	9.33187	1.76822	72.4718	5.98022	3.60609	8.08e-06	0.000392196	IL31RA	5	55851379	55922853	+	4576	protein_coding	interleukin 31 receptor A [Source:HGNC Symbol;Acc:HGNC:18969]	-	13	133	64	7	10	2	0.111982	1.08073	0.560458	0.0548671	0.0757102	0.0143145
ENSG00000138131	239.532	1009.37	429.661	136.812	138.112	126.427	559.52	133.784	2.06466	8.22e-06	0.000397864	LOXL4	10	98247690	98268250	-	3653	protein_coding	lysyl oxidase like 4 [Source:HGNC Symbol;Acc:HGNC:17171]	-	226	1003	394	140	148	143	2.43866	10.2094	4.3221	1.37461	1.40363	1.28209
ENSG00000280208	298.885	482.041	273.718	150.493	126.913	122.891	351.548	133.432	1.39861	8.43e-06	0.000407256	GGT4P	13	18253526	18270822	-	1708	unprocessed_pseudogene	gamma-glutamyltransferase 4 pseudogene [Source:HGNC Symbol;Acc:HGNC:33207]	-	282	479	251	154	136	139	6.50809	10.4279	5.88891	3.23394	2.75862	2.66537
ENSG00000183421	420.77	817.154	1208.29	276.555	267.825	155.603	815.403	233.328	1.8055	8.64e-06	0.000416095	RIPK4	21	41739369	41767106	-	4033	protein_coding	receptor interacting serine/threonine kinase 4 [Source:HGNC Symbol;Acc:HGNC:496]	-	397	812	1108	283	287	176	3.8802	7.48648	11.0093	2.51685	2.46544	1.42927
ENSG00000117984	2306.29	4760.03	3728.46	1550.86	1324.19	812.495	3598.26	1229.18	1.54975	8.84e-06	0.000423486	CTSD	11	1752752	1764573	-	3126	protein_coding	cathepsin D [Source:HGNC Symbol;Acc:HGNC:2529]	-	2176	4730	3419	1587	1419	919	27.4386	56.2629	43.8287	18.2091	15.7266	9.62848
ENSG00000163520	680.44	120.762	321.701	82.087	72.7886	21.2186	374.301	58.6981	2.67415	8.91e-06	0.000425748	FBLN2	3	13549131	13638422	+	4812	protein_coding	fibulin 2 [Source:HGNC Symbol;Acc:HGNC:3601]	-	642	120	295	84	78	24	5.25898	0.927268	2.45666	0.626114	0.561577	0.163349
ENSG00000198680	1481.7	1060.69	1309.7	688.945	553.38	606.498	1284.03	616.274	1.05906	8.93e-06	0.000425748	TUSC1	9	25676389	25678440	-	2052	protein_coding	tumor suppressor candidate 1 [Source:HGNC Symbol;Acc:HGNC:31010]	-	1398	1054	1201	705	593	686	26.8548	19.0991	23.4539	12.3229	10.0119	10.9491
ENSG00000163545	221.514	400.526	299.89	130.948	114.782	109.629	307.31	118.453	1.37624	9.19e-06	0.000436846	NUAK2	1	205302059	205321791	-	3441	protein_coding	NUAK family kinase 2 [Source:HGNC Symbol;Acc:HGNC:29558]	-	209	398	275	134	123	124	2.39416	4.30079	3.20256	1.39675	1.2384	1.18023
ENSG00000163751	25.437	85.5396	399.127	0	3.73275	0.884108	170.034	1.53895	6.7841	9.31e-06	0.000439525	CPA3	3	148865256	148897196	+	1848	protein_coding	carboxypeptidase A3 [Source:HGNC Symbol;Acc:HGNC:2298]	-	24	85	366	0	4	1	0.511919	1.71028	7.93648	0	0.0749891	0.0177227
ENSG00000197903	1507.14	760.799	1992.36	544.315	475.925	351.875	1420.1	457.372	1.63463	9.34e-06	0.000439525	HIST1H2BK	6	27146418	27146798	-	381	protein_coding	histone cluster 1 H2B family member k [Source:HGNC Symbol;Acc:HGNC:13954]	-	1422	756	1827	557	510	398	147.118	73.7813	192.16	52.436	46.3752	34.2129
ENSG00000143631	38.1555	155.984	713.194	7.81781	12.1314	10.6093	302.444	10.1862	4.89122	9.36e-06	0.000439525	FLG	1	152302175	152325203	-	12747	protein_coding	filaggrin [Source:HGNC Symbol;Acc:HGNC:3748]	-	36	155	654	8	13	12	0.111323	0.45214	2.05598	0.0225103	0.0353326	0.0308322
ENSG00000163283	869.097	432.73	587.785	58.6336	44.793	238.709	629.871	114.045	2.464	9.41e-06	0.000439525	ALPP	2	232378534	232382889	+	3059	protein_coding	alkaline phosphatase, placental [Source:HGNC Symbol;Acc:HGNC:439]	-	820	430	539	60	48	270	10.5664	5.22683	7.06087	0.703512	0.543628	2.89078
ENSG00000233058	26.4969	62.3936	54.5255	7.81781	8.39868	8.84108	47.8053	8.35252	2.51635	9.59e-06	0.000444856	LINC00884	3	194487454	194518279	+	2922	antisense	long intergenic non-protein coding RNA 884 [Source:HGNC Symbol;Acc:HGNC:48570]	-	25	62	50	8	9	10	0.33725	0.788971	0.685707	0.0981995	0.106709	0.112086
ENSG00000219507	310.543	447.825	610.686	207.172	148.377	133.5	456.351	163.016	1.48572	1.01e-05	0.000465082	FTH1P8	X	148052233	148052746	+	514	processed_pseudogene	ferritin heavy chain 1 pseudogene 8 [Source:HGNC Symbol;Acc:HGNC:3995]	-	293	445	560	212	159	151	22.4697	32.1919	43.659	14.7935	10.717	9.62155
ENSG00000101665	2274.49	973.138	1389.31	618.584	566.444	450.011	1545.65	545.013	1.50394	1.05e-05	0.00048128	SMAD7	18	48919853	48952052	-	5033	protein_coding	SMAD family member 7 [Source:HGNC Symbol;Acc:HGNC:6773]	MH1	2146	967	1274	633	607	509	16.8072	7.14413	10.1436	4.51104	4.17832	3.31224
ENSG00000134954	1356.64	1948.29	3056.7	770.054	897.726	587.932	2120.54	751.904	1.49585	1.07e-05	0.000487858	ETS1	11	128458761	128587558	-	7149	protein_coding	ETS proto-oncogene 1, transcription factor [Source:HGNC Symbol;Acc:HGNC:3488]	ETS	1280	1936	2803	788	962	665	7.0576	10.0695	15.7118	3.95349	4.66198	3.04654
ENSG00000179546	145.203	434.742	610.686	97.7226	93.3187	102.556	396.877	97.8659	2.01964	1.09e-05	0.000493693	HTR1D	1	23191895	23194729	-	2835	protein_coding	5-hydroxytryptamine receptor 1D [Source:HGNC Symbol;Acc:HGNC:5289]	-	137	432	560	100	100	116	1.90484	5.66605	7.9156	1.26516	1.22204	1.3401
ENSG00000133216	2366.7	2086.16	4314.06	1090.58	949.051	378.398	2922.31	806.011	1.85839	1.11e-05	0.000503741	EPHB2	1	22710839	22921500	+	12516	protein_coding	EPH receptor B2 [Source:HGNC Symbol;Acc:HGNC:3393]	-	2233	2073	3956	1116	1017	428	7.03259	6.15862	12.666	3.19815	2.81511	1.11998
ENSG00000167601	7228.35	4592.97	10616.1	2951.22	2819.16	2730.12	7479.15	2833.5	1.40027	1.11e-05	0.000504214	AXL	19	41219203	41261766	+	5154	protein_coding	AXL receptor tyrosine kinase [Source:HGNC Symbol;Acc:HGNC:905]	-	6820	4564	9735	3020	3021	3088	52.1593	32.9269	75.6903	21.0166	20.307	19.6229
ENSG00000110092	8467.34	5602.34	19606.3	3381.2	3318.41	2824.72	11225.3	3174.78	1.82202	1.13e-05	0.000512466	CCND1	11	69641087	69654474	+	4830	protein_coding	cyclin D1 [Source:HGNC Symbol;Acc:HGNC:1582]	-	7989	5567	17979	3460	3556	3195	65.1985	42.8572	149.165	25.6938	25.5067	21.6648
ENSG00000177700	1800.73	1601.1	942.201	665.491	530.05	366.021	1448.01	520.521	1.47641	1.15e-05	0.000516442	POLR2L	11	837356	842545	-	1142	protein_coding	RNA polymerase II subunit L [Source:HGNC Symbol;Acc:HGNC:9199]	-	1699	1591	864	681	568	414	58.6434	51.8029	30.3177	21.3885	17.2315	11.8731
ENSG00000132003	1014.3	1126.1	702.289	453.433	371.408	231.636	947.564	352.159	1.42864	1.18e-05	0.000528108	ZSWIM4	19	13795460	13832230	+	4713	protein_coding	zinc finger SWIM-type containing 4 [Source:HGNC Symbol;Acc:HGNC:25704]	-	957	1119	644	464	398	262	8.00399	8.82841	5.47567	3.53118	2.92567	1.82069
ENSG00000007080	1845.24	1449.14	1185.38	757.35	583.242	398.733	1493.26	579.775	1.36526	1.19e-05	0.000531261	CCDC124	19	17933016	17943991	+	1660	protein_coding	coiled-coil domain containing 124 [Source:HGNC Symbol;Acc:HGNC:25171]	-	1741	1440	1087	775	625	451	41.3412	32.2555	26.2404	16.7453	13.044	8.89815
ENSG00000136859	32.8561	320.019	105.78	12.7039	18.6637	26.5232	152.885	19.297	2.98434	1.2e-05	0.00053504	ANGPTL2	9	127087332	127122883	-	3889	protein_coding	angiopoietin like 2 [Source:HGNC Symbol;Acc:HGNC:490]	-	31	318	97	13	20	30	0.314207	3.04046	0.999499	0.119896	0.178169	0.252647
ENSG00000145536	99.6282	129.819	171.21	48.8613	49.4589	37.1325	133.552	45.1509	1.56549	1.23e-05	0.000545648	ADAMTS16	5	5140330	5320304	+	5863	protein_coding	ADAM metallopeptidase with thrombospondin type 1 motif 16 [Source:HGNC Symbol;Acc:HGNC:17108]	-	94	129	157	50	53	42	0.631975	0.818125	1.07307	0.305879	0.313182	0.234618
ENSG00000163171	2104.91	2729.22	2957.46	1065.18	947.185	1459.66	2597.2	1157.34	1.166	1.31e-05	0.000579177	CDC42EP3	2	37641882	37738468	-	10406	protein_coding	CDC42 effector protein 3 [Source:HGNC Symbol;Acc:HGNC:16943]	-	1986	2712	2712	1090	1015	1651	7.52294	9.69071	10.4437	3.75701	3.37927	5.1963
ENSG00000220472	128.245	116.736	142.857	58.6336	36.3943	45.9736	129.279	47.0005	1.46072	1.35e-05	0.000593657	AL139095.2	6	7338839	7339568	-	730	processed_pseudogene	ribosomal protein S3 (RPS3) pseudogene	-	121	116	131	60	39	52	6.53363	5.9086	7.19113	2.948	1.8509	2.33298
ENSG00000162946	67.832	164.035	167.939	30.294	34.5279	42.4372	133.268	35.753	1.89686	1.4e-05	0.000615354	DISC1	1	231626815	232041272	+	12906	protein_coding	DISC1 scaffold protein [Source:HGNC Symbol;Acc:HGNC:2888]	-	64	163	154	31	37	48	0.19547	0.469619	0.478165	0.0861529	0.0993231	0.121809
ENSG00000198113	2675.12	2996.9	2430.75	1581.15	1275.67	1080.38	2700.93	1312.4	1.04144	1.42e-05	0.000621719	TOR4A	9	137277749	137282641	+	4148	protein_coding	torsin family 4 member A [Source:HGNC Symbol;Acc:HGNC:25981]	-	2524	2978	2229	1618	1367	1222	23.9852	26.6953	21.5338	13.9907	11.4175	9.64859
ENSG00000125657	802.325	1181.45	1471.1	374.278	274.357	564.061	1151.63	404.232	1.51008	1.43e-05	0.000624836	TNFSF9	19	6530999	6535928	+	1665	protein_coding	TNF superfamily member 9 [Source:HGNC Symbol;Acc:HGNC:11939]	-	757	1174	1349	383	294	638	17.9215	26.2182	32.4673	8.25057	6.11749	12.5498
ENSG00000149091	2626.37	1989.55	2348.96	1335.87	1049.84	908.863	2321.63	1098.19	1.08015	1.47e-05	0.000643363	DGKZ	11	46332905	46380554	+	10787	protein_coding	diacylglycerol kinase zeta [Source:HGNC Symbol;Acc:HGNC:2857]	-	2478	1977	2154	1367	1125	1028	9.05509	6.81484	8.00191	4.54535	3.6132	3.12121
ENSG00000226243	61.4727	70.4444	50.1635	21.499	11.1982	10.6093	60.6935	14.4355	2.07877	1.48e-05	0.000646479	RPL37AP1	20	44466564	44466842	-	279	processed_pseudogene	ribosomal protein L37a pseudogene 1 [Source:HGNC Symbol;Acc:HGNC:16548]	-	58	70	46	22	12	12	8.19438	9.32918	6.60697	2.82825	1.49011	1.40867
ENSG00000142871	25434.9	21483.5	27229	2527.11	1896.24	10603.1	24715.8	5008.82	2.30285	1.52e-05	0.000660882	CYR61	1	85580761	85583962	+	2455	protein_coding	cysteine rich angiogenic inducer 61 [Source:HGNC Symbol;Acc:HGNC:2654]	-	23998	21348	24969	2586	2032	11993	385.315	323.337	407.566	37.7813	28.6756	159.995
ENSG00000175591	61.4727	70.4444	51.254	14.6584	19.5969	15.9139	61.057	16.7231	1.86867	1.54e-05	0.000669873	P2RY2	11	73218298	73236352	+	2861	protein_coding	purinergic receptor P2Y2 [Source:HGNC Symbol;Acc:HGNC:8541]	-	58	70	47	15	21	18	0.799102	0.909766	0.658307	0.18805	0.254297	0.206056
ENSG00000087245	2345.5	10928.9	8562.69	2041.43	1974.62	933.618	7279.04	1649.89	2.14144	1.57e-05	0.000679013	MMP2	16	55389700	55506691	+	4933	protein_coding	matrix metallopeptidase 2 [Source:HGNC Symbol;Acc:HGNC:7166]	-	2213	10860	7852	2089	2116	1056	17.6833	81.8594	63.7849	15.1889	14.8609	7.01107
ENSG00000135074	1148.9	2170.69	1379.5	569.723	505.787	159.139	1566.36	411.55	1.92871	1.61e-05	0.000693896	ADAM19	5	157395534	157575775	-	7704	protein_coding	ADAM metallopeptidase domain 19 [Source:HGNC Symbol;Acc:HGNC:197]	-	1084	2157	1265	583	542	180	5.54632	10.4108	6.57996	2.71426	2.43738	0.765222
ENSG00000169213	119.766	743.691	806.978	104.563	133.446	75.1491	556.812	104.386	2.41555	1.63e-05	0.000698643	RAB3B	1	51907956	51990764	-	12844	protein_coding	RAB3B, member RAS oncogene family [Source:HGNC Symbol;Acc:HGNC:9778]	-	113	739	740	107	143	85	0.346793	2.13941	2.30877	0.298802	0.385723	0.216745
ENSG00000213763	33.916	45.2857	39.2584	10.7495	5.59912	3.53643	39.4867	6.62835	2.5867	1.69e-05	0.000725301	ACTBP2	5	77784881	77786003	+	1123	processed_pseudogene	actin, beta pseudogene 2 [Source:HGNC Symbol;Acc:HGNC:135]	-	32	45	36	11	6	4	1.12321	1.48999	1.28461	0.351328	0.185102	0.116657
ENSG00000078269	4276.59	4190.43	7402.38	2321.89	2239.65	2234.14	5289.8	2265.23	1.22353	1.7e-05	0.000727152	SYNJ2	6	157981887	158099176	+	12493	protein_coding	synaptojanin 2 [Source:HGNC Symbol;Acc:HGNC:11504]	-	4035	4164	6788	2376	2400	2527	12.7312	12.3935	21.7733	6.82149	6.65556	6.62475
ENSG00000257671	577.632	505.187	668.483	291.213	310.751	256.391	583.767	286.119	1.02878	1.74e-05	0.000736615	KRT7-AS	12	52245048	52247448	-	1693	antisense	KRT7 antisense RNA 1 [Source:HGNC Symbol;Acc:HGNC:52643]	-	545	502	613	298	333	290	12.6891	11.0255	14.5095	6.31334	6.8144	5.61012
ENSG00000055813	20.1376	28.1777	109.051	2.93168	6.53231	6.18875	52.4555	5.21758	3.32306	1.75e-05	0.0007388	CCDC85A	2	56184123	56386173	+	3982	protein_coding	coiled-coil domain containing 85A [Source:HGNC Symbol;Acc:HGNC:29400]	-	19	28	100	3	7	7	0.188081	0.261461	1.00635	0.0270221	0.0609028	0.0575742
ENSG00000140416	10989.8	15098.2	20220.2	7347.76	6921.45	5263.98	15436.1	6511.06	1.24536	1.82e-05	0.000768413	TPM1	15	63042632	63071915	+	12876	protein_coding	tropomyosin 1 [Source:HGNC Symbol;Acc:HGNC:12010]	-	10369	15003	18542	7519	7417	5954	31.743	43.3258	57.7065	20.9449	19.9566	15.1446
ENSG00000148803	418.651	302.911	323.882	181.764	134.379	106.093	348.481	140.745	1.30912	1.89e-05	0.000793528	FUOM	10	133355154	133358035	-	1284	protein_coding	fucose mutarotase [Source:HGNC Symbol;Acc:HGNC:24733]	-	395	301	297	186	144	120	12.1262	8.71668	9.26916	5.19574	3.88542	3.06089
ENSG00000204682	532.057	621.923	576.88	288.282	276.223	161.792	576.953	242.099	1.25369	1.9e-05	0.000793528	CASC10	10	21492658	21497262	-	3801	protein_coding	cancer susceptibility 10 [Source:HGNC Symbol;Acc:HGNC:31448]	-	502	618	529	295	296	183	5.20593	6.04561	5.57708	2.78371	2.69795	1.57683
ENSG00000197956	13942.7	11769.2	14122.1	7660.48	6821.6	5177.33	13278	6553.14	1.0188	1.91e-05	0.000794242	S100A6	1	153534599	153536244	-	971	protein_coding	S100 calcium binding protein A6 [Source:HGNC Symbol;Acc:HGNC:10496]	-	13155	11695	12950	7839	7310	5856	534.028	447.848	534.44	289.562	260.818	197.521
ENSG00000130479	1028.08	891.624	1005.45	573.632	463.794	396.08	975.051	477.835	1.02931	1.91e-05	0.000794555	MAP1S	19	17719242	17734516	+	5040	protein_coding	microtubule associated protein 1S [Source:HGNC Symbol;Acc:HGNC:15715]	-	970	886	922	587	497	448	7.58636	6.53661	7.33076	4.17741	3.41638	2.91124
ENSG00000142409	1690.5	962.069	1550.71	701.648	522.585	389.891	1401.09	538.042	1.38099	1.98e-05	0.000822651	ZNF787	19	56087366	56121280	-	3671	protein_coding	zinc finger protein 787 [Source:HGNC Symbol;Acc:HGNC:26998]	zf-C2H2	1595	956	1422	718	560	441	17.1265	9.68329	15.5226	7.01519	5.28499	3.93446
ENSG00000198324	174.879	221.397	194.111	98.6999	78.3877	77.8015	196.796	84.963	1.21314	2.01e-05	0.000833584	PHETA1	12	111360651	111369121	-	3361	protein_coding	PH domain containing endocytic trafficking adaptor 1 [Source:HGNC Symbol;Acc:HGNC:26509]	-	165	220	178	101	84	88	1.93512	2.43391	2.12227	1.07784	0.865867	0.857522
ENSG00000144460	136.724	209.32	236.641	77.2009	58.7908	25.6391	194.228	53.8769	1.85278	2.09e-05	0.000860118	NYAP2	2	225399710	225654018	+	5461	protein_coding	neuronal tyrosine-phosphorylated phosphoinositide-3-kinase adaptor 2 [Source:HGNC Symbol;Acc:HGNC:29291]	-	129	208	217	79	63	29	0.931128	1.41625	1.59234	0.518865	0.399676	0.173923
ENSG00000126934	6524.59	5137.41	4679.38	3089.99	2492.54	2050.25	5447.12	2544.26	1.09833	2.09e-05	0.000860118	MAP2K2	19	4090321	4124129	-	5236	protein_coding	mitogen-activated protein kinase kinase 2 [Source:HGNC Symbol;Acc:HGNC:6842]	-	6156	5105	4291	3162	2671	2319	46.3437	36.2532	32.8403	21.6602	17.6732	14.5055
ENSG00000132718	571.272	690.355	379.498	228.671	235.163	128.196	547.042	197.343	1.47186	2.1e-05	0.000861577	SYT11	1	155859509	155885199	+	5240	protein_coding	synaptotagmin 11 [Source:HGNC Symbol;Acc:HGNC:19239]	-	539	686	348	234	252	145	4.05461	4.86791	2.66132	1.60171	1.66613	0.906292
ENSG00000175573	797.026	767.843	858.232	467.114	353.678	274.957	807.7	365.25	1.14549	2.11e-05	0.000861944	C11orf68	11	65916808	65919117	-	1761	protein_coding	chromosome 11 open reading frame 68 [Source:HGNC Symbol;Acc:HGNC:28801]	-	752	763	787	478	379	311	16.8326	16.1107	17.9087	9.73572	7.45624	5.78405
ENSG00000142623	29.6765	31.1968	85.0598	3.90891	1.86637	10.6093	48.6444	5.46152	3.14255	2.14e-05	0.000875324	PADI1	1	17205126	17246005	+	4903	protein_coding	peptidyl arginine deiminase 1 [Source:HGNC Symbol;Acc:HGNC:18367]	-	28	31	78	4	2	12	0.225107	0.235098	0.637502	0.0292616	0.0141322	0.0801587
ENSG00000171700	679.38	568.587	500.544	304.895	284.622	212.186	582.837	267.234	1.12561	2.15e-05	0.000875324	RGS19	20	64073181	64079988	-	2028	protein_coding	regulator of G protein signaling 19 [Source:HGNC Symbol;Acc:HGNC:13735]	-	641	565	459	312	305	240	12.459	10.3593	9.06971	5.51806	5.21041	3.87592
ENSG00000197261	128.245	229.447	434.023	56.6791	75.5881	81.3379	263.905	71.2017	1.88895	2.24e-05	0.000910448	C6orf141	6	49550646	49561907	+	2940	protein_coding	chromosome 6 open reading frame 141 [Source:HGNC Symbol;Acc:HGNC:21351]	-	121	228	398	58	81	92	1.6223	2.88361	5.42481	0.707588	0.954504	1.02488
ENSG00000272695	24.3771	70.4444	68.7022	9.77226	12.1314	4.42054	54.5079	8.77474	2.64038	2.25e-05	0.000911727	GAS6-DT	13	113864168	113866833	+	1952	lincRNA	GAS6 divergent transcript [Source:HGNC Symbol;Acc:HGNC:43694]	-	23	70	63	10	13	5	0.464451	1.33342	1.29333	0.183747	0.23073	0.0838922
ENSG00000147883	1629.03	1240.83	2252.99	774.94	793.209	687.836	1707.62	751.995	1.18313	2.26e-05	0.000914897	CDKN2B	9	22002903	22009363	-	4058	protein_coding	cyclin dependent kinase inhibitor 2B [Source:HGNC Symbol;Acc:HGNC:1788]	-	1537	1233	2066	793	850	778	14.9298	11.298	20.4017	7.00908	7.25683	6.27912
ENSG00000170786	559.614	391.469	411.122	152.447	183.838	53.0465	454.069	129.777	1.80785	2.29e-05	0.000922498	SDR16C5	8	56300010	56320776	-	3279	protein_coding	short chain dehydrogenase/reductase family 16C member 5 [Source:HGNC Symbol;Acc:HGNC:30311]	-	528	389	377	156	197	60	6.34723	4.41121	4.60732	1.70641	2.08145	0.599296
ENSG00000130513	299.945	756.774	2040.34	169.06	140.911	288.219	1032.35	199.397	2.37183	2.36e-05	0.000947019	GDF15	19	18374731	18389176	+	2087	protein_coding	growth differentiation factor 15 [Source:HGNC Symbol;Acc:HGNC:30142]	-	283	752	1871	173	151	326	5.3451	13.3982	35.9253	2.97319	2.50666	5.11595
ENSG00000175920	969.785	191.206	450.381	121.176	124.114	139.689	537.124	128.326	2.06514	2.4e-05	0.000956531	DOK7	4	3463311	3501473	+	4031	protein_coding	docking protein 7 [Source:HGNC Symbol;Acc:HGNC:26594]	-	915	190	413	124	133	158	8.94747	1.75263	4.10569	1.10334	1.14309	1.28374
ENSG00000129932	1057.75	608.84	492.911	321.507	248.228	190.967	719.835	253.567	1.5058	2.43e-05	0.000962968	DOHH	19	3490822	3500940	-	2031	protein_coding	deoxyhypusine hydroxylase [Source:HGNC Symbol;Acc:HGNC:28662]	-	998	605	452	329	266	216	19.3692	11.0763	8.9182	5.81013	4.53745	3.48317
ENSG00000107984	240.592	121.768	2219.19	29.3168	9.33187	30.9438	860.516	23.1975	5.21301	2.43e-05	0.000962968	DKK1	10	52314296	52318042	+	2206	protein_coding	dickkopf WNT signaling pathway inhibitor 1 [Source:HGNC Symbol;Acc:HGNC:2891]	-	227	121	2035	30	10	35	4.05614	2.03953	36.9664	0.48777	0.157049	0.519629
ENSG00000122863	3693.66	2185.79	2960.74	1398.41	1377.38	1390.7	2946.73	1388.83	1.0852	2.44e-05	0.000963423	CHST3	10	71964365	72013564	+	6970	protein_coding	carbohydrate sulfotransferase 3 [Source:HGNC Symbol;Acc:HGNC:1971]	-	3485	2172	2715	1431	1476	1573	19.7089	11.5872	15.6094	7.36388	7.33658	7.39141
ENSG00000177556	791.726	783.945	1078.51	477.864	424.6	381.934	884.729	428.133	1.04728	2.47e-05	0.000974839	ATOX1	5	151742316	151772532	-	5239	protein_coding	antioxidant 1 copper chaperone [Source:HGNC Symbol;Acc:HGNC:798]	-	747	779	989	489	455	432	5.62036	5.5289	7.56479	3.3478	3.00887	2.70064
ENSG00000169047	1415.99	2944.57	2297.71	986.999	868.797	892.065	2219.42	915.953	1.27693	2.49e-05	0.000981189	IRS1	2	226731317	226799759	-	9953	protein_coding	insulin receptor substrate 1 [Source:HGNC Symbol;Acc:HGNC:6125]	-	1336	2926	2107	1010	931	1009	5.29108	10.9313	8.48319	3.63971	3.24068	3.32023
ENSG00000142173	21.1975	24.1523	86.1503	5.86336	4.66593	4.42054	43.8334	4.98328	3.13768	2.51e-05	0.000981357	COL6A2	21	46098097	46132849	+	5386	protein_coding	collagen type VI alpha 2 chain [Source:HGNC Symbol;Acc:HGNC:2212]	-	20	24	79	6	5	5	0.146371	0.165689	0.587773	0.0399562	0.0321621	0.0304043
ENSG00000145934	156.861	1090.88	251.908	91.8593	81.1873	97.2518	499.883	90.0995	2.47224	2.52e-05	0.000981357	TENM2	5	167284799	168264157	+	11042	protein_coding	teneurin transmembrane protein 2 [Source:HGNC Symbol;Acc:HGNC:29943]	-	148	1084	231	94	87	110	0.528331	3.65032	0.838326	0.305337	0.272968	0.326269
ENSG00000107796	362.477	2056.98	2624.86	444.638	318.217	144.994	1681.44	302.616	2.47442	2.57e-05	0.000995792	ACTA2	10	88935074	88991339	-	2976	protein_coding	actin, alpha 2, smooth muscle, aorta [Source:HGNC Symbol;Acc:HGNC:130]	-	342	2044	2407	455	341	164	4.52986	25.5386	32.411	5.48376	3.96974	1.80485
ENSG00000085662	10457.8	56592	22129.7	8168.63	7645.6	4044.79	29726.5	6619.68	2.16693	2.58e-05	0.000998115	AKR1B1	7	134442350	134459284	-	3660	protein_coding	aldo-keto reductase family 1 member B [Source:HGNC Symbol;Acc:HGNC:381]	-	9867	56235	20293	8359	8193	4575	106.266	571.315	222.185	81.9168	77.5536	40.9394
ENSG00000231924	2.11975	22.1397	30.5343	0	0	0	18.2646	0	6.73694	2.61e-05	0.00100209	PSG1	19	42866464	42879822	-	4961	protein_coding	pregnancy specific beta-1-glycoprotein 1 [Source:HGNC Symbol;Acc:HGNC:9514]	-	2	22	28	0	0	0	0.0158911	0.164893	0.226171	0	0	0
ENSG00000188483	3039.72	1011.38	2182.11	805.234	641.099	364.252	2077.74	603.529	1.78367	2.61e-05	0.00100209	IER5L	9	129175552	129178262	-	2711	protein_coding	immediate early response 5 like [Source:HGNC Symbol;Acc:HGNC:23679]	-	2868	1005	2001	824	687	412	41.7005	13.7843	29.5778	10.9018	8.77945	4.97736
ENSG00000137124	5572.82	4351.45	3219.19	2105.92	1991.42	2044.06	4381.15	2047.13	1.09773	2.63e-05	0.00100946	ALDH1B1	9	38392664	38398661	+	3155	protein_coding	aldehyde dehydrogenase 1 family member B1 [Source:HGNC Symbol;Acc:HGNC:407]	-	5258	4324	2952	2155	2134	2312	65.6921	50.9608	37.4943	24.499	23.4334	24.0005
ENSG00000136158	233.172	297.879	942.201	86.9731	100.784	152.067	491.084	113.275	2.11526	2.7e-05	0.00103108	SPRY2	13	80335976	80340951	-	3038	protein_coding	sprouty RTK signaling antagonist 2 [Source:HGNC Symbol;Acc:HGNC:11270]	-	220	296	864	89	108	172	2.85448	3.62288	11.3966	1.05076	1.23162	1.85427
ENSG00000168282	55.1135	35.2222	26.1723	6.84058	8.39868	3.53643	38.836	6.25857	2.63952	2.7e-05	0.00103108	MGAT2	14	49620795	49623481	+	2687	protein_coding	mannosyl (alpha-1,6-)-glycoprotein beta-1,2-N-acetylglucosaminyltransferase [Source:HGNC Symbol;Acc:HGNC:7045]	-	52	35	24	7	9	4	0.76283	0.48434	0.357925	0.0934394	0.116042	0.0487555
ENSG00000213222	65.7122	64.4063	67.6116	20.5218	22.3965	20.3345	65.91	21.0842	1.64429	2.71e-05	0.001032	AC093724.1	2	131723253	131724279	-	1027	processed_pseudogene	translocase of outer mitochondrial membrane 40 (TOMM40) pseudogene	-	62	64	62	21	24	23	2.37965	2.31718	2.41919	0.733413	0.80962	0.733481
ENSG00000262814	739.793	389.457	205.016	162.22	100.784	73.3809	444.755	112.128	1.98888	2.71e-05	0.001032	MRPL12	17	81703357	81707526	+	1028	protein_coding	mitochondrial ribosomal protein L12 [Source:HGNC Symbol;Acc:HGNC:10378]	-	698	387	188	166	108	83	26.7642	13.998	7.32847	5.79181	3.63974	2.64433
ENSG00000166825	401.693	4531.58	2629.22	224.762	209.967	118.47	2520.83	184.4	3.77312	2.73e-05	0.00103757	ANPEP	15	89784889	89815401	-	4871	protein_coding	alanyl aminopeptidase, membrane [Source:HGNC Symbol;Acc:HGNC:500]	-	379	4503	2411	230	225	134	3.067	34.3743	19.8348	1.69359	1.60031	0.900986
ENSG00000141753	10946.4	24891	17098.1	7835.4	6926.11	4798.05	17645.2	6519.86	1.43639	2.78e-05	0.00105075	IGFBP4	17	40443461	40457731	+	2200	protein_coding	insulin like growth factor binding protein 4 [Source:HGNC Symbol;Acc:HGNC:5473]	-	10328	24734	15679	8018	7422	5427	185.049	418.043	285.591	130.72	116.88	80.792
ENSG00000110104	2464.21	1443.1	2043.62	952.796	824.004	963.677	1983.64	913.492	1.11861	2.8e-05	0.00105653	CCDC86	11	60842071	60851081	+	3384	protein_coding	coiled-coil domain containing 86 [Source:HGNC Symbol;Acc:HGNC:28359]	-	2325	1434	1874	975	883	1090	27.0822	15.7568	22.1916	10.3341	9.04004	10.5494
ENSG00000135477	253.31	189.193	314.067	107.495	111.982	69.8445	252.19	96.4406	1.38741	2.98e-05	0.00111383	KRT87P	12	52250466	52258867	-	1778	transcribed_unprocessed_pseudogene	keratin 87 pseudogene [Source:HGNC Symbol;Acc:HGNC:30198]	-	239	188	288	110	120	79	5.29856	3.93166	6.49097	2.21902	2.33824	1.45521
ENSG00000140691	648.643	506.193	482.006	307.826	222.098	225.447	545.614	251.791	1.11619	3.01e-05	0.00112291	ARMC5	16	31458080	31467166	+	5545	protein_coding	armadillo repeat containing 5 [Source:HGNC Symbol;Acc:HGNC:25781]	-	612	503	442	315	238	255	4.35053	3.373	3.19425	2.03755	1.48702	1.50616
ENSG00000163017	72.0715	45.2857	326.063	25.4079	25.196	11.4934	147.807	20.6991	2.83741	3.02e-05	0.00112515	ACTG2	2	73892314	73919865	+	3811	protein_coding	actin, gamma 2, smooth muscle, enteric [Source:HGNC Symbol;Acc:HGNC:145]	-	68	45	299	26	27	13	0.703335	0.439059	3.14399	0.2447	0.245451	0.111721
ENSG00000125995	1445.67	1240.83	1028.35	676.241	565.511	397.848	1238.28	546.533	1.18035	3.07e-05	0.00113947	ROMO1	20	35699272	35700984	+	702	protein_coding	reactive oxygen species modulator 1 [Source:HGNC Symbol;Acc:HGNC:16185]	-	1364	1233	943	692	606	450	76.5895	65.3094	53.8299	35.3564	29.9072	20.9946
ENSG00000124191	134.604	517.263	708.832	115.313	105.45	30.9438	453.566	83.9022	2.43557	3.12e-05	0.00115463	TOX2	20	43914864	44069616	+	3223	protein_coding	TOX high mobility group box family member 2 [Source:HGNC Symbol;Acc:HGNC:16095]	HMG	127	514	650	118	113	35	1.55323	5.92997	8.08168	1.31317	1.21467	0.355663
ENSG00000169247	78.4307	311.968	299.89	55.7019	43.8598	66.3081	230.096	55.2899	2.05681	3.13e-05	0.00115551	SH3TC2	5	148923639	149063163	-	15165	protein_coding	SH3 domain and tetratricopeptide repeats 2 [Source:HGNC Symbol;Acc:HGNC:29427]	-	74	310	275	57	47	75	0.192345	0.760097	0.726673	0.134813	0.107373	0.161976
ENSG00000095739	763.11	459.901	1391.49	302.94	296.753	145.878	871.501	248.524	1.81036	3.17e-05	0.00116643	BAMBI	10	28677342	28682939	+	2314	protein_coding	BMP and activin membrane bound inhibitor [Source:HGNC Symbol;Acc:HGNC:30251]	-	720	457	1276	310	318	165	12.2648	7.34349	22.0971	4.80505	4.76106	2.33535
ENSG00000134716	50.874	86.5459	127.59	25.4079	26.1292	16.798	88.3365	22.7784	1.95699	3.17e-05	0.00116643	CYP2J2	1	59893308	59926790	-	2990	protein_coding	cytochrome P450 family 2 subfamily J member 2 [Source:HGNC Symbol;Acc:HGNC:2634]	-	48	86	117	26	28	19	0.632794	1.06949	1.56806	0.31189	0.324435	0.20812
ENSG00000179136	145.203	18.1143	44.7109	10.7495	6.53231	0.884108	69.3427	6.0553	3.52742	3.18e-05	0.0011682	LINC00670	17	12549782	12642854	+	3410	lincRNA	long intergenic non-protein coding RNA 670 [Source:HGNC Symbol;Acc:HGNC:44338]	-	137	18	41	11	7	1	1.58365	0.196276	0.481813	0.115701	0.0711187	0.00960455
ENSG00000106538	222.574	1178.43	286.804	111.404	122.247	119.355	562.604	117.669	2.25763	3.21e-05	0.00117549	RARRES2	7	150338317	150341674	-	1921	protein_coding	retinoic acid receptor responder 2 [Source:HGNC Symbol;Acc:HGNC:9868]	-	210	1171	263	114	131	135	4.30907	22.6662	5.48627	2.12852	2.36257	2.30164
ENSG00000135736	394.273	441.787	246.455	178.832	121.314	114.934	360.838	138.36	1.38419	3.22e-05	0.00117564	CCDC102A	16	57512178	57536599	-	2582	protein_coding	coiled-coil domain containing 102A [Source:HGNC Symbol;Acc:HGNC:28097]	-	372	439	226	183	130	130	5.67909	6.32205	3.50753	2.54211	1.74432	1.64899
ENSG00000137267	322.202	152.965	345.692	113.358	85.8532	76.9174	273.62	92.0429	1.57213	3.24e-05	0.0011791	TUBB2A	6	3153669	3157526	-	1727	protein_coding	tubulin beta 2A class IIa [Source:HGNC Symbol;Acc:HGNC:12412]	-	304	152	317	116	92	87	6.93862	3.27266	7.35556	2.40916	1.84559	1.6499
ENSG00000078401	63.5925	127.806	406.76	8.79504	19.5969	51.2782	199.386	26.5567	2.90436	3.29e-05	0.00119241	EDN1	6	12290363	12297194	+	2033	protein_coding	endothelin 1 [Source:HGNC Symbol;Acc:HGNC:3176]	-	60	127	373	9	21	58	1.16334	2.32282	7.35225	0.158783	0.357867	0.934376
ENSG00000108669	5241.08	4854.62	3979.27	2553.49	2375.89	1560.45	4691.66	2163.28	1.11698	3.3e-05	0.0011931	CYTH1	17	78674048	78782297	-	7754	protein_coding	cytohesin 1 [Source:HGNC Symbol;Acc:HGNC:9501]	-	4945	4824	3649	2613	2546	1765	25.1381	23.133	18.8581	12.0869	11.3756	7.45504
ENSG00000223361	27.5567	46.292	29.4438	8.79504	2.79956	2.65232	34.4308	4.74897	2.87328	3.39e-05	0.00122073	FTH1P10	5	17353695	17354624	-	930	transcribed_processed_pseudogene	ferritin heavy chain 1 pseudogene 10 [Source:HGNC Symbol;Acc:HGNC:3980]	-	26	46	27	9	3	3	1.102	1.83918	1.1634	0.347104	0.111758	0.10565
ENSG00000131203	1.05987	28.1777	29.4438	0	0	0	19.5605	0	6.83631	3.41e-05	0.00122238	IDO1	8	39902275	39928444	+	3261	protein_coding	indoleamine 2,3-dioxygenase 1 [Source:HGNC Symbol;Acc:HGNC:6059]	-	1	28	27	0	0	0	0.0120876	0.319269	0.331789	0	0	0
ENSG00000088833	1388.44	998.297	1058.89	654.742	523.518	470.345	1148.54	549.535	1.06376	3.44e-05	0.0012304	NSFL1C	20	1442162	1473842	-	6531	protein_coding	NSFL1 cofactor [Source:HGNC Symbol;Acc:HGNC:15912]	-	1310	992	971	670	561	532	7.90649	5.64783	5.95783	3.67955	2.97593	2.66786
ENSG00000189410	155.802	65.4126	266.085	33.2257	35.4611	47.7418	162.433	38.8095	2.0633	3.56e-05	0.00126558	SH2D5	1	20719732	20732837	-	4423	protein_coding	SH2 domain containing 5 [Source:HGNC Symbol;Acc:HGNC:28819]	-	147	65	244	34	38	54	1.31006	0.546445	2.21066	0.275716	0.297651	0.39986
ENSG00000236751	40.2752	87.5523	89.4219	18.5673	21.4633	15.0298	72.4165	18.3535	1.9818	3.6e-05	0.00127563	LINC01186	X	46325924	46327645	-	626	lincRNA	long intergenic non-protein coding RNA 1186 [Source:HGNC Symbol;Acc:HGNC:49573]	-	38	87	82	19	23	17	2.39277	5.16767	5.24914	1.08863	1.2729	0.889418
ENSG00000139278	2554.3	2890.23	4632.49	1464.86	1510.83	794.813	3359.01	1256.83	1.41832	3.61e-05	0.00127563	GLIPR1	12	75480680	75503853	+	6273	protein_coding	GLI pathogenesis related 1 [Source:HGNC Symbol;Acc:HGNC:17001]	-	2410	2872	4248	1499	1619	899	15.1438	17.0239	27.1368	8.57089	8.94153	4.6937
ENSG00000153443	1344.98	1288.13	1115.59	739.76	579.509	454.431	1249.57	591.234	1.08003	3.61e-05	0.00127563	UBALD1	16	4608883	4615027	-	3619	protein_coding	UBA like domain containing 1 [Source:HGNC Symbol;Acc:HGNC:29576]	-	1269	1280	1023	757	621	514	13.8218	13.1514	11.3275	7.50252	5.94488	4.65164
ENSG00000033327	352.938	738.659	778.624	228.671	255.693	226.332	623.407	236.899	1.39594	3.66e-05	0.00128939	GAB2	11	78215297	78418348	-	6771	protein_coding	GRB2 associated binding protein 2 [Source:HGNC Symbol;Acc:HGNC:14458]	-	333	734	714	234	274	256	1.93858	4.03082	4.22566	1.23955	1.40197	1.23828
ENSG00000112561	957.067	539.402	601.962	339.098	262.226	167.98	699.477	256.434	1.44827	3.7e-05	0.00129976	TFEB	6	41683978	41736259	-	5648	protein_coding	transcription factor EB [Source:HGNC Symbol;Acc:HGNC:11753]	bHLH	903	536	552	347	281	190	6.3021	3.52874	3.91646	2.20361	1.72366	1.10177
ENSG00000170558	13248.4	8224.88	11454.7	5532.08	5688.71	4376.33	10976	5199.04	1.07804	3.76e-05	0.00131481	CDH2	18	27950966	28177446	-	4950	protein_coding	cadherin 2 [Source:HGNC Symbol;Acc:HGNC:1759]	-	12500	8173	10504	5661	6096	4950	99.5398	61.394	85.0351	41.0192	42.6658	32.7515
ENSG00000100139	1429.77	1844.64	2447.11	975.272	879.995	671.038	1907.17	842.102	1.17949	3.88e-05	0.00134843	MICALL1	22	37905657	37942822	+	5968	protein_coding	MICAL like 1 [Source:HGNC Symbol;Acc:HGNC:29804]	-	1349	1833	2244	998	943	759	8.90995	11.4205	15.0676	5.99793	5.47423	4.16528
ENSG00000261305	40.2752	228.441	112.323	25.4079	20.5301	28.2914	127.013	24.7431	2.3602	3.93e-05	0.00135435	AC005586.2	7	150337483	150343346	+	1693	sense_overlapping	novel transcript, overlapping LRRC61	-	38	227	103	26	22	32	0.884746	4.98561	2.43797	0.550828	0.4502	0.619048
ENSG00000074071	5649.13	3462.84	2533.26	1800.05	1473.5	1092.76	3881.74	1455.44	1.41535	4.05e-05	0.00139276	MRPS34	16	1771890	1773155	-	1097	protein_coding	mitochondrial ribosomal protein S34 [Source:HGNC Symbol;Acc:HGNC:16618]	-	5330	3441	2323	1842	1579	1236	191.519	116.635	84.8577	60.2258	49.8673	36.9014
ENSG00000147010	767.349	817.154	1851.69	417.276	406.869	394.312	1145.4	406.152	1.49564	4.12e-05	0.00141364	SH3KBP1	X	19533975	19887601	-	5780	protein_coding	SH3 domain containing kinase binding protein 1 [Source:HGNC Symbol;Acc:HGNC:13867]	-	724	812	1698	427	436	446	4.93745	5.2237	11.7722	2.64972	2.61336	2.52719
ENSG00000147799	1196.6	799.04	882.223	527.702	430.199	414.646	959.287	457.516	1.06831	4.15e-05	0.00141991	ARHGAP39	8	144529179	144605816	-	4888	protein_coding	Rho GTPase activating protein 39 [Source:HGNC Symbol;Acc:HGNC:29351]	-	1129	794	809	540	461	469	9.10447	6.04003	6.63233	3.96244	3.26746	3.14248
ENSG00000170454	23.3172	2.0127	25.0817	0	0	0	16.8039	0	6.615	4.17e-05	0.00142377	KRT75	12	52424070	52434525	-	2324	protein_coding	keratin 75 [Source:HGNC Symbol;Acc:HGNC:24431]	-	22	2	23	0	0	0	0.373146	0.0319995	0.396589	0	0	0
ENSG00000274012	2182.28	3828.15	546.346	619.561	453.529	198.924	2185.59	424.005	2.36614	4.19e-05	0.00142936	RN7SL2	14	49862550	49862849	-	300	misc_RNA	RNA, 7SL, cytoplasmic 2 [Source:HGNC Symbol;Acc:HGNC:23134]	-	2059	3804	501	634	486	225	270.537	471.486	66.9214	75.7997	56.1249	24.5636
ENSG00000232082	97.5085	22.1397	136.314	16.6128	8.39868	15.9139	85.3206	13.6418	2.64379	4.24e-05	0.00144456	RPS6KA2-IT1	6	166460663	166465383	-	579	sense_intronic	RPS6KA2 intronic transcript 1 [Source:HGNC Symbol;Acc:HGNC:41378]	-	92	22	125	17	9	18	6.26327	1.41284	8.65128	1.0531	0.538523	1.01818
ENSG00000137834	3578.14	1696.7	4818.97	1379.84	1179.55	823.104	3364.6	1127.5	1.57735	4.25e-05	0.00144528	SMAD6	15	66702228	66782848	+	8563	protein_coding	SMAD family member 6 [Source:HGNC Symbol;Acc:HGNC:6772]	MH1	3376	1686	4419	1412	1264	931	15.5406	7.32118	20.6798	5.91437	5.11401	3.56086
ENSG00000110195	11273.9	15167.7	3465.64	1762.92	1784.25	3851.17	9969.07	2466.11	2.01519	4.28e-05	0.00145286	FOLR1	11	72189558	72196323	+	1648	protein_coding	folate receptor 1 [Source:HGNC Symbol;Acc:HGNC:3791]	-	10637	15072	3178	1804	1912	4356	254.422	340.066	77.2761	39.2626	40.1949	86.5689
ENSG00000184110	1227.33	1788.28	455.833	403.594	339.68	211.302	1157.15	318.192	1.86302	4.32e-05	0.00145697	EIF3C	16	28688558	28735730	+	6982	protein_coding	eukaryotic translation initiation factor 3 subunit C [Source:HGNC Symbol;Acc:HGNC:3279]	-	1158	1777	418	413	364	239	6.53764	9.46362	2.39908	2.12163	1.80618	1.12111
ENSG00000166073	1267.61	1767.15	1856.05	864.845	836.135	625.948	1630.27	775.643	1.07183	4.44e-05	0.00149271	GPR176	15	39799032	39920892	-	5119	protein_coding	G protein-coupled receptor 176 [Source:HGNC Symbol;Acc:HGNC:32370]	-	1196	1756	1702	885	896	708	9.20954	12.7553	13.3236	6.20094	6.06405	4.5298
ENSG00000090339	1047.16	962.069	629.225	293.168	256.626	47.7418	879.483	199.179	2.14333	4.46e-05	0.00149749	ICAM1	19	10270835	10286615	+	3706	protein_coding	intercellular adhesion molecule 1 [Source:HGNC Symbol;Acc:HGNC:5344]	-	988	956	577	300	275	54	10.5086	9.59184	6.23906	2.90346	2.5708	0.477221
ENSG00000130635	85863.6	35703.2	71846.1	28426.5	25195.1	18312.5	64471	23978.1	1.42694	4.6e-05	0.00154165	COL5A1	9	134641774	134844843	+	11189	protein_coding	collagen type V alpha 1 chain [Source:HGNC Symbol;Acc:HGNC:2209]	-	81013	35478	65883	29089	26999	20713	285.401	117.901	235.956	93.2475	83.5981	60.6294
ENSG00000157227	258.609	113.717	238.822	76.2236	73.7218	54.8147	203.716	68.2534	1.57786	4.65e-05	0.00155228	MMP14	14	22836557	22849027	+	4464	protein_coding	matrix metallopeptidase 14 [Source:HGNC Symbol;Acc:HGNC:7160]	-	244	113	219	78	79	62	2.15456	0.941248	1.96593	0.626715	0.613117	0.454882
ENSG00000156510	12.7185	10.0635	68.7022	0	1.86637	1.76822	30.4947	1.21153	4.63181	4.7e-05	0.00156233	HKDC1	10	69220303	69267559	+	4259	protein_coding	hexokinase domain containing 1 [Source:HGNC Symbol;Acc:HGNC:23302]	-	12	10	63	0	2	2	0.111062	0.0873056	0.592764	0	0.0162691	0.0153799
ENSG00000182197	2502.36	2012.7	2701.19	1351.5	1244.87	897.369	2405.42	1164.58	1.04658	4.73e-05	0.00156582	EXT1	8	117794490	118111853	-	8325	protein_coding	exostosin glycosyltransferase 1 [Source:HGNC Symbol;Acc:HGNC:3512]	-	2361	2000	2477	1383	1334	1015	11.179	8.93296	11.9231	5.95851	5.55152	3.99313
ENSG00000034510	17083.1	16346.1	8924.74	6876.74	5922.94	4050.98	14118	5616.89	1.32972	4.89e-05	0.00161375	TMSB10	2	84905625	84906675	+	496	protein_coding	thymosin beta 10 [Source:HGNC Symbol;Acc:HGNC:11879]	-	16118	16243	8184	7037	6347	4582	1280.92	1217.68	661.2	508.868	443.33	302.555
ENSG00000142669	1137.25	1649.4	2149.4	829.665	678.427	479.186	1645.35	662.426	1.31276	4.99e-05	0.00164257	SH3BGRL3	1	26279176	26281522	+	1786	protein_coding	SH3 domain binding glutamate rich protein like 3 [Source:HGNC Symbol;Acc:HGNC:15568]	-	1073	1639	1971	849	727	542	23.6816	34.123	44.2236	17.0501	14.1024	9.93915
ENSG00000148468	1444.61	1092.89	2176.66	718.261	712.022	546.379	1571.39	658.887	1.25394	5.01e-05	0.00164297	FAM171A1	10	15211643	15371062	-	3955	protein_coding	family with sequence similarity 171 member A1 [Source:HGNC Symbol;Acc:HGNC:23522]	-	1363	1086	1996	735	763	618	13.5844	10.2102	20.2238	6.66562	6.68372	5.11768
ENSG00000112769	9219.85	12310.7	14965.1	6046.1	6211.29	3928.97	12165.2	5395.46	1.17297	5.12e-05	0.00167779	LAMA4	6	112108760	112254939	-	11575	protein_coding	laminin subunit alpha 4 [Source:HGNC Symbol;Acc:HGNC:6484]	-	8699	12233	13723	6187	6656	4444	29.6238	39.2972	47.5091	19.1716	19.922	12.5743
ENSG00000145494	4572.3	3654.05	3140.67	2191.92	1843.04	1619.69	3789.01	1884.88	1.00743	5.14e-05	0.00168185	NDUFS6	5	1801400	1816605	+	1451	protein_coding	NADH:ubiquinone oxidoreductase subunit S6 [Source:HGNC Symbol;Acc:HGNC:7713]	-	4314	3631	2880	2243	1975	1832	117.194	93.0483	79.5378	55.4449	47.1563	41.3513
ENSG00000007520	2258.59	1445.12	1307.52	866.8	719.487	599.425	1670.41	728.571	1.19724	5.19e-05	0.00169329	TSR3	16	1349240	1351911	-	1243	protein_coding	TSR3, acp transferase ribosome maturation factor [Source:HGNC Symbol;Acc:HGNC:14175]	-	2131	1436	1199	887	771	678	67.5779	42.9569	38.6542	25.5948	21.4894	17.8645
ENSG00000163814	1617.37	4878.77	6059.97	1386.68	1384.85	1066.23	4185.37	1279.26	1.71008	5.23e-05	0.00170093	CDCP1	3	45082278	45146422	-	6507	protein_coding	CUB domain containing protein 1 [Source:HGNC Symbol;Acc:HGNC:24357]	-	1526	4848	5557	1419	1484	1206	9.24412	27.7033	34.2222	7.8217	7.9012	6.07013
ENSG00000275832	8457.8	5820.72	5090.5	3443.75	2947.94	2814.11	6456.34	3068.6	1.07317	5.38e-05	0.00174064	ARHGAP23	17	38419280	38512392	+	8133	protein_coding	Rho GTPase activating protein 23 [Source:HGNC Symbol;Acc:HGNC:29293]	-	7980	5784	4668	3524	3159	3183	38.6762	26.444	23.0001	15.5412	13.4567	12.8179
ENSG00000168874	383.675	643.056	667.392	292.191	214.633	178.59	564.708	228.471	1.30615	5.46e-05	0.00176223	ATOH8	2	85751344	85788066	+	6076	protein_coding	atonal bHLH transcription factor 8 [Source:HGNC Symbol;Acc:HGNC:24126]	bHLH	362	639	612	299	230	202	2.34846	3.9105	4.03629	1.76503	1.31145	1.08884
ENSG00000103942	218.334	166.047	43.6204	31.2712	27.9956	35.3643	142.667	31.5437	2.1773	5.47e-05	0.00176371	HOMER2	15	82836946	82986153	-	14685	protein_coding	homer scaffold protein 2 [Source:HGNC Symbol;Acc:HGNC:17513]	-	206	165	40	32	30	40	0.552949	0.417792	0.109153	0.0781584	0.0707762	0.0892108
ENSG00000218336	3392.66	1832.56	1344.6	853.119	904.258	621.528	2189.94	792.968	1.46565	5.49e-05	0.00176456	TENM3	4	182143987	182803024	+	11983	protein_coding	teneurin transmembrane protein 3 [Source:HGNC Symbol;Acc:HGNC:29944]	-	3201	1821	1233	873	969	703	10.5296	5.65059	4.12331	2.61305	2.80155	1.92141
ENSG00000138772	2858.48	4195.46	4904.03	1276.26	1263.54	2250.94	3985.99	1596.91	1.31953	5.51e-05	0.00176456	ANXA3	4	78551519	78610451	+	5123	protein_coding	annexin A3 [Source:HGNC Symbol;Acc:HGNC:541]	-	2697	4169	4497	1306	1354	2546	20.7515	30.2592	35.1761	9.14363	9.15661	16.2767
ENSG00000105329	2615.77	3573.54	3679.38	1878.23	1464.17	1046.78	3289.56	1463.06	1.16905	5.68e-05	0.00181429	TGFB1	19	41301587	41353911	-	3238	protein_coding	transforming growth factor beta 1 [Source:HGNC Symbol;Acc:HGNC:11766]	-	2468	3551	3374	1922	1569	1184	30.0442	40.7778	41.7558	21.29	16.7875	11.9758
ENSG00000116717	1410.69	963.075	2546.34	569.723	506.72	696.677	1640.04	591.04	1.47219	5.7e-05	0.00181715	GADD45A	1	67685061	67688338	+	2069	protein_coding	growth arrest and DNA damage inducible alpha [Source:HGNC Symbol;Acc:HGNC:4095]	-	1331	957	2335	583	543	788	25.3577	17.1989	45.2246	10.1067	9.09242	12.4737
ENSG00000259498	49.8141	142.901	98.1459	33.2257	21.4633	20.3345	96.9538	25.0078	1.95818	5.72e-05	0.00181794	TPM1-AS	15	63046034	63049387	-	3354	antisense	TPM1 antisense RNA [Source:HGNC Symbol;Acc:HGNC:53635]	-	47	142	90	34	23	23	0.552366	1.57425	1.0753	0.363593	0.237577	0.224593
ENSG00000101384	392.154	485.06	1599.78	229.648	230.497	185.663	825.664	215.269	1.93936	5.86e-05	0.0018601	JAG1	20	10637684	10673999	-	9298	protein_coding	jagged 1 [Source:HGNC Symbol;Acc:HGNC:6188]	-	370	482	1467	235	247	210	1.56857	1.92756	6.32251	0.906521	0.920339	0.739709
ENSG00000279821	172.76	113.717	410.032	60.588	74.655	51.2782	232.17	62.1737	1.90048	6.09e-05	0.00192426	AC145098.2	5	177476631	177479656	-	3026	TEC	TEC	-	163	113	376	62	80	58	2.1233	1.38854	4.97929	0.73489	0.915928	0.627755
ENSG00000050165	334.92	2270.32	1787.35	363.528	307.018	351.875	1464.2	340.807	2.10313	6.1e-05	0.00192549	DKK3	11	11963106	12009769	-	5059	protein_coding	dickkopf WNT signaling pathway inhibitor 3 [Source:HGNC Symbol;Acc:HGNC:2893]	-	316	2256	1639	372	329	398	2.46215	16.5815	12.9826	2.63741	2.25305	2.57662
ENSG00000266278	32.8561	52.3301	40.3489	9.77226	7.4655	11.4934	41.845	9.57705	2.12649	6.23e-05	0.00195062	LINC01910	18	70380140	70384591	-	2637	lincRNA	long intergenic non-protein coding RNA 1910 [Source:HGNC Symbol;Acc:HGNC:52729]	-	31	52	37	10	8	13	0.463387	0.733234	0.562264	0.136016	0.105104	0.16146
ENSG00000130748	975.085	725.577	641.22	434.866	343.413	277.61	780.627	351.963	1.1497	6.29e-05	0.00196388	TMEM160	19	47045907	47048630	-	663	protein_coding	transmembrane protein 160 [Source:HGNC Symbol;Acc:HGNC:26042]	-	920	721	588	445	368	314	54.6974	40.4363	35.5396	24.0739	19.2298	15.5113
ENSG00000006118	5800.69	7900.84	5488.54	3570.78	2755.7	1788.55	6396.69	2705.01	1.24179	6.34e-05	0.00197715	TMEM132A	11	60924463	60937159	+	7271	protein_coding	transmembrane protein 132A [Source:HGNC Symbol;Acc:HGNC:31092]	-	5473	7851	5033	3654	2953	2023	29.6704	40.1495	27.7384	18.0249	14.0705	9.1124
ENSG00000171206	1484.88	1353.54	2100.32	893.185	792.276	621.528	1646.25	768.996	1.09823	6.37e-05	0.00198226	TRIM8	10	102642310	102660680	+	9542	protein_coding	tripartite motif containing 8 [Source:HGNC Symbol;Acc:HGNC:15579]	-	1401	1345	1926	914	849	703	5.7875	5.24122	8.08846	3.43563	3.08254	2.41294
ENSG00000163803	122.945	58.3682	71.9737	24.4307	27.9956	22.9868	84.4291	25.1377	1.74772	6.4e-05	0.00198605	PLB1	2	28457145	28643788	+	8238	protein_coding	phospholipase B1 [Source:HGNC Symbol;Acc:HGNC:30041]	-	116	58	66	25	30	26	0.555045	0.261792	0.321049	0.108847	0.126165	0.103367
ENSG00000214049	33.916	4.02539	26.1723	0	0	0.884108	21.3712	0.294703	6.0003	6.47e-05	0.00200023	UCA1	19	15828206	15836326	+	4152	lincRNA	urothelial cancer associated 1 [Source:HGNC Symbol;Acc:HGNC:37126]	-	32	4	24	0	0	1	0.303798	0.0358222	0.231634	0	0	0.00788813
ENSG00000178531	1541.06	1489.39	529.988	483.727	349.012	188.315	1186.81	340.351	1.80247	6.57e-05	0.00202753	CTXN1	19	7924485	7926166	-	1274	protein_coding	cortexin 1 [Source:HGNC Symbol;Acc:HGNC:31108]	-	1454	1480	486	495	374	213	44.987	43.1958	15.2868	13.9359	10.1705	5.47572
ENSG00000279491	77.3709	107.679	97.0554	37.1346	37.3275	31.8279	94.0352	35.43	1.40965	6.58e-05	0.00202753	AP003733.4	11	61967794	61969490	+	1697	TEC	uncharacterized LOC399900 [Source:NCBI gene;Acc:399900]	-	73	107	89	38	40	36	1.69564	2.34451	2.10163	0.803159	0.816617	0.694787
ENSG00000174276	590.35	409.584	436.204	241.375	239.829	228.984	478.713	236.729	1.01592	6.62e-05	0.00203587	ZNHIT2	11	65116403	65117708	-	1306	protein_coding	zinc finger HIT-type containing 2 [Source:HGNC Symbol;Acc:HGNC:1177]	-	557	407	400	247	257	259	16.8114	11.5878	12.2734	6.78349	6.81758	6.49513
ENSG00000087074	860.618	613.872	1365.32	252.124	214.633	477.418	946.603	314.725	1.58807	6.73e-05	0.00206118	PPP1R15A	19	48872392	48876057	+	3093	protein_coding	protein phosphatase 1 regulatory subunit 15A [Source:HGNC Symbol;Acc:HGNC:14375]	-	812	610	1252	258	230	540	10.3483	7.3333	16.2208	2.99185	2.57625	5.71801
ENSG00000124635	213.035	134.851	315.158	67.4286	82.1204	86.6425	221.014	78.7305	1.48772	6.78e-05	0.00207194	HIST1H2BJ	6	27125897	27132750	-	950	protein_coding	histone cluster 1 H2B family member j [Source:HGNC Symbol;Acc:HGNC:4761]	-	201	134	289	69	88	98	8.33997	5.24482	12.1905	2.6051	3.20922	3.37858
ENSG00000130202	1491.24	1821.49	1504.9	989.93	684.959	574.67	1605.88	749.853	1.09903	6.97e-05	0.00211953	NECTIN2	19	44846175	44889228	+	3747	protein_coding	nectin cell adhesion molecule 2 [Source:HGNC Symbol;Acc:HGNC:9707]	-	1407	1810	1380	1013	734	650	14.8014	17.9616	14.7586	9.69673	6.7866	5.68147
ENSG00000145147	549.015	188.187	1088.33	163.197	171.706	81.3379	608.511	138.747	2.13305	7.03e-05	0.00213281	SLIT2	4	20253260	20620561	+	9712	protein_coding	slit guidance ligand 2 [Source:HGNC Symbol;Acc:HGNC:11086]	-	518	187	998	167	184	92	2.10239	0.71595	4.11785	0.616748	0.656371	0.310249
ENSG00000068079	320.082	429.711	524.536	220.853	188.504	169.749	424.776	193.035	1.13822	7.03e-05	0.00213281	IFI35	17	43006725	43014456	+	1973	protein_coding	interferon induced protein 35 [Source:HGNC Symbol;Acc:HGNC:5399]	-	302	427	481	226	202	192	6.03354	8.0473	9.76937	4.10848	3.54703	3.18717
ENSG00000127528	96.4486	406.565	399.127	88.9276	63.4567	81.3379	300.713	77.9074	1.94878	7.26e-05	0.00219234	KLF2	19	16324817	16327874	+	2018	protein_coding	Kruppel like factor 2 [Source:HGNC Symbol;Acc:HGNC:6347]	zf-C2H2	91	404	366	91	68	92	1.77751	7.44406	7.2679	1.61741	1.16742	1.49313
ENSG00000106211	22261.6	11534.8	10043.6	6896.29	4951.49	2919.32	14613.3	4922.37	1.56989	7.38e-05	0.00221925	HSPB1	7	76302544	76304295	+	1634	protein_coding	heat shock protein family B (small) member 1 [Source:HGNC Symbol;Acc:HGNC:5246]	-	21004	11462	9210	7057	5306	3302	506.69	260.83	225.869	154.906	112.501	66.1845
ENSG00000134013	5393.7	9539.17	10464.5	3807.27	3482.65	1571.06	8465.8	2953.66	1.5192	7.47e-05	0.00224286	LOXL2	8	23297189	23425328	-	5707	protein_coding	lysyl oxidase like 2 [Source:HGNC Symbol;Acc:HGNC:6666]	-	5089	9479	9596	3896	3732	1777	35.1493	61.7596	67.38	24.4856	22.6555	10.1979
ENSG00000228474	976.145	1138.18	573.608	430.957	356.477	212.186	895.978	333.207	1.42766	7.48e-05	0.00224384	OST4	2	27070472	27071773	-	719	protein_coding	oligosaccharyltransferase complex subunit 4, non-catalytic [Source:HGNC Symbol;Acc:HGNC:32483]	-	921	1131	526	441	382	240	50.492	58.4902	29.3161	21.9993	18.4066	10.9324
ENSG00000143256	1567.55	1411.91	1177.75	800.348	726.019	535.769	1385.74	687.379	1.01178	7.98e-05	0.00237893	PFDN2	1	161100556	161118111	-	677	protein_coding	prefoldin subunit 2 [Source:HGNC Symbol;Acc:HGNC:8867]	-	1479	1403	1080	819	778	606	86.1136	77.0582	63.9269	43.3905	39.8136	29.3167
ENSG00000165312	602.009	977.164	907.305	420.207	415.268	312.974	828.826	382.817	1.11477	8.07e-05	0.00239993	OTUD1	10	23439458	23442390	+	2933	protein_coding	OTU deubiquitinase 1 [Source:HGNC Symbol;Acc:HGNC:27346]	-	568	971	832	430	445	354	7.63358	12.31	11.3674	5.25843	5.2564	3.95296
ENSG00000125534	5342.83	2422.28	4835.32	1873.34	1386.72	589.7	4200.14	1283.25	1.71074	8.08e-05	0.00239993	PPDPF	20	63520724	63522206	+	1094	protein_coding	pancreatic progenitor cell differentiation and proliferation factor [Source:HGNC Symbol;Acc:HGNC:16142]	-	5041	2407	4434	1917	1486	667	181.632	81.8104	162.415	62.8499	47.0589	19.9682
ENSG00000122386	408.052	344.171	220.283	162.22	125.047	105.209	324.169	130.825	1.31026	8.15e-05	0.00241554	ZNF205	16	3112560	3120517	+	2330	protein_coding	zinc finger protein 205 [Source:HGNC Symbol;Acc:HGNC:12996]	zf-C2H2	385	342	202	166	134	119	6.51324	5.45783	3.47412	2.55536	1.99246	1.67272
ENSG00000181588	1830.4	1185.48	1069.79	648.878	540.315	250.202	1361.89	479.799	1.50548	8.22e-05	0.00242982	MEX3D	19	1554669	1568058	-	2850	protein_coding	mex-3 RNA binding family member D [Source:HGNC Symbol;Acc:HGNC:16734]	-	1727	1178	981	664	579	283	23.8858	15.3692	13.7934	8.35647	7.0384	3.25217
ENSG00000164125	18.0179	65.4126	140.676	12.7039	13.9978	5.30465	74.7021	10.6688	2.81081	8.32e-05	0.00245589	FAM198B	4	158124474	158173318	-	7880	protein_coding	family with sequence similarity 198 member B [Source:HGNC Symbol;Acc:HGNC:25312]	-	17	65	129	13	15	6	0.0850383	0.306716	0.656013	0.0591721	0.0659485	0.0249377
ENSG00000176170	3149.95	2323.66	1387.13	1143.35	819.338	635.673	2286.91	866.122	1.40095	8.4e-05	0.00247272	SPHK1	17	76376584	76387860	+	4416	protein_coding	sphingosine kinase 1 [Source:HGNC Symbol;Acc:HGNC:11240]	-	2972	2309	1272	1170	878	719	26.5284	19.4422	11.5427	9.50291	6.8882	5.3325
ENSG00000137501	78.4307	52.3301	220.283	33.2257	24.2629	16.798	117.015	24.7622	2.24183	8.43e-05	0.00247272	SYTL2	11	85694224	85811159	-	11258	protein_coding	synaptotagmin like 2 [Source:HGNC Symbol;Acc:HGNC:15585]	-	74	52	202	34	26	19	0.259097	0.171748	0.719017	0.108322	0.0800115	0.0552743
ENSG00000187678	16.958	48.3047	105.78	2.93168	6.53231	12.3775	57.0141	7.2805	2.9598	8.51e-05	0.00248468	SPRY4	5	142310427	142326455	-	6565	protein_coding	sprouty RTK signaling antagonist 4 [Source:HGNC Symbol;Acc:HGNC:15533]	-	16	48	97	3	7	14	0.0960677	0.271867	0.592087	0.0163903	0.0369406	0.0698433
ENSG00000175467	2420.75	1981.5	1531.08	1097.43	959.316	721.432	1977.78	926.058	1.09491	8.56e-05	0.00249621	SART1	11	65961689	65979828	+	4323	protein_coding	SART1, U4/U6.U5 tri-snRNP-associated protein 1 [Source:HGNC Symbol;Acc:HGNC:10538]	-	2284	1969	1404	1123	1028	816	20.8259	16.936	13.0146	9.31739	8.2385	6.1821
ENSG00000204174	27.5567	69.438	79.6073	11.7267	16.7974	10.6093	58.8673	13.0445	2.17471	8.7e-05	0.00253139	NPY4R	10	46461099	46465881	-	1956	protein_coding	neuropeptide Y receptor Y4 [Source:HGNC Symbol;Acc:HGNC:9329]	-	26	69	73	12	18	12	0.523958	1.31169	1.49556	0.220045	0.318819	0.200929
ENSG00000106278	162.161	61.3872	185.387	35.1801	47.5925	16.798	136.312	33.1902	2.03922	8.75e-05	0.00254258	PTPRZ1	7	121873089	122062036	+	9917	protein_coding	protein tyrosine phosphatase, receptor type Z1 [Source:HGNC Symbol;Acc:HGNC:9685]	-	153	61	170	36	51	19	0.608139	0.228717	0.686938	0.130203	0.178168	0.0627487
ENSG00000104848	7.41912	7.04444	22.9007	0	0	0	12.4548	0	6.1826	8.83e-05	0.00256112	KCNA7	19	49067418	49072941	-	4372	protein_coding	potassium voltage-gated channel subfamily A member 7 [Source:HGNC Symbol;Acc:HGNC:6226]	-	7	7	21	0	0	0	0.0631117	0.0595343	0.192481	0	0	0
ENSG00000163485	42.395	40.2539	25.0817	3.90891	2.79956	10.6093	35.9102	5.77259	2.62609	8.87e-05	0.00256539	ADORA1	1	203090654	203167405	+	4191	protein_coding	adenosine A1 receptor [Source:HGNC Symbol;Acc:HGNC:262]	-	40	40	23	4	3	12	0.376214	0.354889	0.219917	0.0342328	0.0247995	0.0937767
ENSG00000183840	22.2574	65.4126	76.3357	6.84058	8.39868	15.0298	54.6686	10.0897	2.43198	8.92e-05	0.00256812	GPR39	2	132416574	132646559	+	3387	protein_coding	G protein-coupled receptor 39 [Source:HGNC Symbol;Acc:HGNC:4496]	-	21	65	70	7	9	17	0.244397	0.713588	0.828193	0.074128	0.0920593	0.164386
ENSG00000218891	1018.54	629.974	888.766	477.864	362.077	311.206	845.76	383.715	1.14047	9.52e-05	0.00273083	ZNF579	19	55576770	55580845	-	3321	protein_coding	zinc finger protein 579 [Source:HGNC Symbol;Acc:HGNC:26646]	zf-C2H2	961	626	815	489	388	352	11.4063	7.00898	9.83416	5.28129	4.04765	3.4714
ENSG00000013016	83.7301	146.927	138.495	55.7019	40.127	36.2484	123.051	44.0258	1.4851	9.53e-05	0.00273083	EHD3	2	31234337	31269447	+	4636	protein_coding	EH domain containing 3 [Source:HGNC Symbol;Acc:HGNC:3244]	-	79	146	127	57	43	41	0.671701	1.17101	1.09776	0.440992	0.32134	0.289649
ENSG00000155324	547.955	567.58	1146.13	182.741	191.303	381.05	753.887	251.698	1.5819	9.68e-05	0.00275732	GRAMD2B	5	126360132	126496494	+	5051	protein_coding	GRAM domain containing 2B [Source:HGNC Symbol;Acc:HGNC:24911]	-	517	564	1051	187	205	431	4.03464	4.15194	8.33823	1.3279	1.4061	2.79467
ENSG00000134259	13.7784	12.0762	182.115	0	0.933187	0	69.3233	0.311062	7.69934	9.72e-05	0.00276354	NGF	1	115285918	115338236	-	1047	protein_coding	nerve growth factor [Source:HGNC Symbol;Acc:HGNC:7808]	-	13	12	167	0	1	0	0.489428	0.426171	6.39173	0	0.0330898	0
ENSG00000150551	30.7364	74.4697	170.12	6.84058	13.9978	24.755	91.7752	15.1978	2.58853	9.76e-05	0.00276814	LYPD1	2	132644853	132671579	-	2412	protein_coding	LY6/PLAUR domain containing 1 [Source:HGNC Symbol;Acc:HGNC:28431]	-	29	74	156	7	15	28	0.473928	1.14079	2.59177	0.104093	0.215454	0.3802
ENSG00000165502	1571.79	1302.21	1052.34	720.216	697.091	543.726	1308.78	653.678	1.00181	9.86e-05	0.00279226	RPL36AL	14	49618519	49620685	-	746	protein_coding	ribosomal protein L36a like [Source:HGNC Symbol;Acc:HGNC:10346]	-	1483	1294	965	737	747	615	78.36	64.4978	51.8367	35.4347	34.6914	27.0002
ENSG00000164283	4.2395	3.01904	43.6204	0	0	0	16.9597	0	6.62796	0.000103764	0.00292511	ESM1	5	54977864	55022671	-	2695	protein_coding	endothelial cell specific molecule 1 [Source:HGNC Symbol;Acc:HGNC:3466]	-	4	3	40	0	0	0	0.058505	0.0413916	0.594771	0	0	0
ENSG00000105383	16.958	99.6284	14.1766	6.84058	2.79956	1.76822	43.5877	3.80279	3.53186	0.000105876	0.0029669	CD33	19	51225064	51243860	+	5975	protein_coding	CD33 molecule [Source:HGNC Symbol;Acc:HGNC:1659]	-	16	99	13	7	3	2	0.105554	0.616094	0.0871875	0.0420204	0.017395	0.0109628
ENSG00000132613	2906.18	1612.17	1874.59	1125.76	948.118	719.664	2130.98	931.182	1.1945	0.000106601	0.00298278	MTSS1L	16	70661204	70686066	-	4999	protein_coding	MTSS1L, I-BAR domain containing [Source:HGNC Symbol;Acc:HGNC:25094]	-	2742	1602	1719	1152	1016	814	21.621	11.916	13.7798	8.2655	7.04127	5.33301
ENSG00000105248	547.955	438.768	347.873	230.625	203.435	126.427	444.865	186.829	1.25262	0.000107185	0.00299467	YJU2	19	4247079	4269090	+	1671	protein_coding	YJU2 splicing factor homolog [Source:HGNC Symbol;Acc:HGNC:25518]	-	517	436	319	236	218	143	12.1957	9.70196	7.65003	5.06565	4.51981	2.80279
ENSG00000213626	632.745	788.977	1197.38	401.64	388.206	402.269	873.034	397.372	1.1354	0.000107662	0.00300352	LBH	2	30231369	30323730	+	4697	protein_coding	limb bud and heart development [Source:HGNC Symbol;Acc:HGNC:29532]	-	597	784	1098	411	416	455	5.01009	6.20648	9.36765	3.13849	3.06841	3.17265
ENSG00000113739	2079.47	5692.91	13254.1	1840.12	1956.89	1571.94	7008.82	1789.65	1.96949	0.000108106	0.00301145	STC2	5	173314713	173329503	-	6128	protein_coding	stanniocalcin 2 [Source:HGNC Symbol;Acc:HGNC:11374]	-	1962	5657	12154	1883	2097	1778	12.6204	34.3255	79.4784	11.0213	11.8555	9.50264
ENSG00000226067	147.323	163.028	205.016	82.087	82.1204	58.3511	171.789	74.1862	1.21239	0.000111733	0.00309875	LINC00623	1	120913275	121009291	+	2075	lincRNA	long intergenic non-protein coding RNA 623 [Source:HGNC Symbol;Acc:HGNC:44252]	-	139	162	188	84	88	66	2.64052	2.903	3.63068	1.45198	1.46928	1.04173
ENSG00000144821	8.479	19.1206	40.3489	0	1.86637	1.76822	22.6495	1.21153	4.20204	0.000112828	0.00312449	MYH15	3	108380369	108529322	-	7694	protein_coding	myosin heavy chain 15 [Source:HGNC Symbol;Acc:HGNC:31073]	-	8	19	37	0	2	2	0.0409855	0.0918229	0.192707	0	0.00900571	0.00851352
ENSG00000060982	9844.12	8153.43	15146.1	5070.83	5312.63	5308.18	11047.9	5230.55	1.07871	0.000114988	0.00317034	BCAT1	12	24810022	24949459	-	11775	protein_coding	branched chain amino acid transaminase 1 [Source:HGNC Symbol;Acc:HGNC:976]	-	9288	8102	13889	5189	5693	6004	31.0923	25.5847	47.2671	15.806	16.7502	16.6998
ENSG00000020577	760.99	468.958	1033.8	300.986	365.809	214.838	754.584	293.878	1.3605	0.000115987	0.0031932	SAMD4A	14	54567097	54793315	+	12170	protein_coding	sterile alpha motif domain containing 4A [Source:HGNC Symbol;Acc:HGNC:23023]	-	718	466	948	308	392	243	2.32555	1.42379	3.12152	0.907736	1.11593	0.653954
ENSG00000242372	2865.9	1826.52	2267.17	1332.94	1139.42	991.085	2319.86	1154.48	1.00687	0.00011653	0.00320346	EIF6	20	35278911	35284985	-	1631	protein_coding	eukaryotic translation initiation factor 6 [Source:HGNC Symbol;Acc:HGNC:6159]	-	2704	1815	2079	1364	1221	1121	65.3499	41.3783	51.0798	29.9958	25.9359	22.5104
ENSG00000232320	149.442	119.755	117.775	51.793	55.9912	22.1027	128.991	43.2956	1.57779	0.000120975	0.00329624	AC009299.2	2	161340816	161341326	-	511	processed_pseudogene	matrix-remodelling associated 7 (MXRA7) pseudogene	-	141	119	108	53	60	25	10.8765	8.65916	8.46938	3.7201	4.0679	1.60232
ENSG00000264301	10.5987	20.127	46.8919	3.90891	0.933187	0	25.8726	1.61403	4.03345	0.000121114	0.00329624	LINC01444	18	14969001	14970468	-	1336	lincRNA	long intergenic non-protein coding RNA 1444 [Source:HGNC Symbol;Acc:HGNC:50769]	-	10	20	43	4	1	0	0.295043	0.556638	1.28977	0.107387	0.0259319	0
ENSG00000128283	2376.24	1980.49	2842.96	1428.7	1145.95	850.512	2399.9	1141.72	1.07188	0.000123758	0.00335321	CDC42EP1	22	37560447	37569405	+	2573	protein_coding	CDC42 effector protein 1 [Source:HGNC Symbol;Acc:HGNC:17014]	-	2242	1968	2607	1462	1228	962	34.3469	28.4404	40.6022	20.3801	16.5348	12.2452
ENSG00000180777	30.7364	31.1968	124.318	13.6812	6.53231	10.6093	62.0838	10.2743	2.5953	0.00012545	0.00339418	ANKRD30B	18	14728272	14852738	+	5982	protein_coding	ankyrin repeat domain 30B [Source:HGNC Symbol;Acc:HGNC:24165]	-	29	31	114	14	7	12	0.191093	0.192693	0.763673	0.0839424	0.0405408	0.0657001
ENSG00000125968	6621.04	4469.19	8627.03	3414.43	2968.47	2002.5	6572.42	2795.13	1.23353	0.000126603	0.00342046	ID1	20	31605283	31606515	+	1233	protein_coding	inhibitor of DNA binding 1, HLH protein [Source:HGNC Symbol;Acc:HGNC:5360]	bHLH	6247	4441	7911	3494	3181	2265	199.71	133.927	257.109	101.639	89.3801	60.1639
ENSG00000173638	2775.81	1590.03	2081.78	1200.03	969.581	818.684	2149.21	996.1	1.10954	0.000127412	0.00343739	SLC19A1	21	45493572	45544411	-	9998	protein_coding	solute carrier family 19 member 1 [Source:HGNC Symbol;Acc:HGNC:10937]	-	2619	1580	1909	1228	1039	926	10.3256	5.87616	7.65141	4.4054	3.60033	3.0334
ENSG00000264268	26.4969	35.2222	22.9007	5.86336	5.59912	3.53643	28.2066	4.99964	2.50312	0.000129106	0.00347811	MIR4767	X	7147860	7147937	+	78	miRNA	microRNA 4767 [Source:HGNC Symbol;Acc:HGNC:41548]	-	25	35	21	6	6	4	12.6339	16.6849	10.7888	2.75903	2.665	1.67956
ENSG00000204220	988.863	812.123	535.441	393.822	361.143	244.014	778.809	332.993	1.22629	0.000130605	0.00351028	PFDN6	6	33289302	33298401	+	2953	protein_coding	prefoldin subunit 6 [Source:HGNC Symbol;Acc:HGNC:4926]	-	933	807	491	403	387	276	12.454	10.1615	6.66295	4.89487	4.54033	3.0611
ENSG00000116299	102.808	89.565	122.137	39.0891	50.3921	29.1756	104.837	39.5522	1.40712	0.00013086	0.00351028	KIAA1324	1	109113679	109206781	+	9300	protein_coding	KIAA1324 [Source:HGNC Symbol;Acc:HGNC:29618]	-	97	89	112	40	54	33	0.411132	0.355842	0.482596	0.154268	0.201164	0.116215
ENSG00000145040	753.571	682.304	1238.82	434.866	370.475	192.735	891.565	332.692	1.42251	0.000131059	0.00351062	UCN2	3	48561727	48563773	-	1481	protein_coding	urocortin 2 [Source:HGNC Symbol;Acc:HGNC:18414]	-	711	678	1136	445	397	218	18.9237	17.0225	30.7377	10.7772	9.287	4.82095
ENSG00000161682	393.214	725.577	214.831	187.627	115.715	72.4968	444.54	125.28	1.82847	0.000131259	0.00351098	FAM171A2	17	44353215	44363875	-	3592	protein_coding	family with sequence similarity 171 member A2 [Source:HGNC Symbol;Acc:HGNC:30480]	-	371	721	197	192	124	82	4.07127	7.4636	2.19775	1.91719	1.19598	0.747668
ENSG00000243449	1114.99	948.986	644.492	498.385	350.878	236.941	902.822	362.068	1.31877	0.000132413	0.00353177	C4orf48	4	2041993	2043970	+	540	protein_coding	chromosome 4 open reading frame 48 [Source:HGNC Symbol;Acc:HGNC:34437]	-	1052	943	591	510	376	268	76.7917	64.9333	43.8574	33.8747	24.1232	16.2544
ENSG00000151090	215.155	746.71	869.137	177.855	209.034	166.212	610.334	184.367	1.72707	0.000132769	0.00353177	THRB	3	24117153	24495756	-	10968	protein_coding	thyroid hormone receptor beta [Source:HGNC Symbol;Acc:HGNC:11799]	THR-like	203	742	797	182	224	188	0.729559	2.51551	2.91192	0.595174	0.707556	0.561386
ENSG00000257261	109.167	36.2285	56.7065	20.5218	15.8642	11.4934	67.3674	15.9598	2.08025	0.000133427	0.00353384	AC008014.1	12	46383679	46876159	+	2227	lincRNA	novel transcript	-	103	36	52	21	17	13	1.82309	0.60108	0.93569	0.33822	0.264465	0.191185
ENSG00000144730	260.729	157.997	377.317	88.9276	93.3187	116.702	265.347	99.6495	1.41167	0.000137958	0.00362833	IL17RD	3	57089982	57170306	-	9561	protein_coding	interleukin 17 receptor D [Source:HGNC Symbol;Acc:HGNC:17616]	-	246	157	346	91	100	132	1.0142	0.610585	1.45018	0.34138	0.362357	0.45217
ENSG00000260428	261.789	162.022	91.6029	69.3831	51.3253	33.5961	171.805	51.4348	1.74211	0.000138857	0.00364689	SCX	8	144266560	144268481	+	999	protein_coding	scleraxis bHLH transcription factor [Source:HGNC Symbol;Acc:HGNC:32322]	bHLH	247	161	84	71	55	38	9.74594	5.99253	3.36948	2.54913	1.90738	1.2458
ENSG00000229647	15.8981	84.5332	141.766	11.7267	11.1982	0	80.7326	7.64165	3.40826	0.00014009	0.00367414	MYOSLID	2	207239650	207245887	+	1204	lincRNA	myocardin-induced smooth muscle lncRNA, inducer of differentiation [Source:HGNC Symbol;Acc:HGNC:51821]	-	15	84	130	12	12	0	0.491085	2.59419	4.32679	0.357482	0.345299	0
ENSG00000141522	6486.43	4805.31	4227.91	2929.72	2550.4	1726.66	5173.22	2402.26	1.10675	0.000142299	0.00371923	ARHGDIA	17	81867721	81871406	-	2903	protein_coding	Rho GDP dissociation inhibitor alpha [Source:HGNC Symbol;Acc:HGNC:678]	-	6120	4775	3877	2998	2733	1953	83.0991	61.1612	53.5177	37.0411	32.6162	22.0336
ENSG00000101493	5.29937	25.1587	146.128	4.88613	0.933187	6.18875	58.8622	4.00269	3.87486	0.000142402	0.00371923	ZNF516	18	76358190	76495190	-	8217	protein_coding	zinc finger protein 516 [Source:HGNC Symbol;Acc:HGNC:28990]	zf-C2H2	5	25	134	5	1	7	0.0239855	0.11313	0.653492	0.0218251	0.00421626	0.0279008
ENSG00000182095	5000.49	7883.73	3219.19	2552.52	2123.93	1861.05	5367.8	2179.16	1.30063	0.000144533	0.00375927	TNRC18	7	5306790	5425414	-	12572	protein_coding	trinucleotide repeat containing 18 [Source:HGNC Symbol;Acc:HGNC:11962]	-	4718	7834	2952	2612	2276	2105	14.7926	23.1701	9.40937	7.45192	6.27203	5.48377
ENSG00000251381	1085.31	819.167	1274.81	554.087	581.375	409.342	1059.76	514.935	1.04135	0.000148373	0.00383454	LINC00958	11	12961842	12989548	-	2870	lincRNA	long intergenic non-protein coding RNA 958 [Source:HGNC Symbol;Acc:HGNC:48671]	-	1024	814	1169	567	623	463	14.064	10.5461	16.3223	7.08599	7.52049	5.2836
ENSG00000176108	355.058	229.447	266.085	134.857	140.911	130.848	283.53	135.539	1.06463	0.000149054	0.00384499	CHMP6	17	80991598	81009517	+	2118	protein_coding	charged multivesicular body protein 6 [Source:HGNC Symbol;Acc:HGNC:25675]	-	335	228	244	138	151	148	6.23463	4.00275	4.6165	2.33697	2.46997	2.28858
ENSG00000186174	4122.91	4361.51	3177.75	2306.25	1905.57	1288.14	3887.39	1833.32	1.08448	0.000150639	0.00388055	BCL9L	11	118893875	118925608	-	10470	protein_coding	B cell CLL/lymphoma 9 like [Source:HGNC Symbol;Acc:HGNC:23688]	-	3890	4334	2914	2360	2042	1457	14.6452	15.3919	11.153	8.08472	6.75693	4.55768
ENSG00000196498	19646.9	14604.1	12270.4	8928.92	7307.79	5194.13	15507.1	7143.61	1.11823	0.000151007	0.00388472	NCOR2	12	124324415	124567589	-	13975	protein_coding	nuclear receptor corepressor 2 [Source:HGNC Symbol;Acc:HGNC:7673]	MYB	18537	14512	11252	9137	7831	5875	52.2853	38.6122	32.2646	23.4505	19.4136	13.7685
ENSG00000106829	1583.45	531.352	1875.68	409.458	487.124	446.474	1330.16	447.685	1.57088	0.000154009	0.00395116	TLE4	9	79571773	79726882	+	8187	protein_coding	transducin like enhancer of split 4 [Source:HGNC Symbol;Acc:HGNC:11840]	-	1494	528	1720	419	522	505	7.19313	2.39805	8.41884	1.83565	2.20895	2.02022
ENSG00000187720	627.446	2753.37	2486.36	568.746	538.449	659.544	1955.73	588.913	1.73156	0.000155014	0.00396612	THSD4	15	71096952	71783383	+	15837	protein_coding	thrombospondin type 1 domain containing 4 [Source:HGNC Symbol;Acc:HGNC:25835]	-	592	2736	2280	582	577	746	1.47347	6.42381	5.76913	1.3181	1.26224	1.54276
ENSG00000118257	508.74	2058.99	918.21	402.617	339.68	353.643	1161.98	365.313	1.66957	0.000165257	0.00418273	NRP2	2	205681990	205798133	+	13896	protein_coding	neuropilin 2 [Source:HGNC Symbol;Acc:HGNC:8005]	-	480	2046	842	412	364	400	1.36158	5.47476	2.42813	1.06343	0.907511	0.942761
ENSG00000246705	939.049	1311.27	694.655	522.816	439.531	361.6	981.658	441.316	1.15388	0.000170486	0.00428057	H2AFJ	12	14774383	14778002	+	3356	protein_coding	H2A histone family member J [Source:HGNC Symbol;Acc:HGNC:14456]	-	886	1303	637	535	471	409	10.4065	14.4368	7.60617	5.71783	4.86227	3.99147
ENSG00000177822	294.645	160.009	152.671	87.9504	83.0536	53.0465	202.442	74.6835	1.43986	0.000170928	0.00428595	AC098864.1	4	181874438	182145249	-	5551	antisense	uncharacterized LOC90768 [Source:NCBI gene;Acc:90768]	-	278	159	140	90	89	60	1.97408	1.06506	1.01066	0.581528	0.555468	0.354006
ENSG00000196754	1838.88	602.802	625.953	390.891	335.947	251.087	1022.55	325.975	1.64951	0.000177257	0.00442109	S100A2	1	153561108	153567890	-	1567	protein_coding	S100 calcium binding protein A2 [Source:HGNC Symbol;Acc:HGNC:10492]	-	1735	599	574	400	360	284	43.6438	14.2137	14.6788	9.15568	7.95928	5.93582
ENSG00000205476	2880.74	1594.06	2864.77	1331.96	1062.9	955.72	2446.52	1116.86	1.13131	0.000179255	0.00445911	CCDC85C	14	99500180	99604026	-	17449	protein_coding	coiled-coil domain containing 85C [Source:HGNC Symbol;Acc:HGNC:35459]	-	2718	1584	2627	1363	1139	1081	6.14004	3.37547	6.03307	2.80172	2.26148	2.02902
ENSG00000145912	2534.16	2104.27	1579.06	1147.26	1003.18	620.644	2072.5	923.694	1.16611	0.000182813	0.00452373	NHP2	5	178149460	178153967	-	1510	protein_coding	NHP2 ribonucleoprotein [Source:HGNC Symbol;Acc:HGNC:14377]	-	2391	2091	1448	1174	1075	702	62.4158	51.4905	38.4273	27.8863	24.6645	15.2262
ENSG00000154736	267.088	570.599	220.283	106.518	106.383	156.487	352.657	123.129	1.51799	0.000186068	0.00459221	ADAMTS5	21	26917912	26966513	-	9056	protein_coding	ADAM metallopeptidase with thrombospondin type 1 motif 5 [Source:HGNC Symbol;Acc:HGNC:221]	-	252	567	202	109	114	177	1.09687	2.32807	0.893848	0.431708	0.436123	0.64013
ENSG00000173486	1118.17	1161.33	482.006	397.731	389.139	220.143	920.5	335.671	1.45583	0.000188164	0.00463092	FKBP2	11	64241003	64244132	+	1608	protein_coding	FK506 binding protein 2 [Source:HGNC Symbol;Acc:HGNC:3718]	-	1055	1154	442	407	417	249	25.8618	26.6851	11.015	9.07837	8.98442	5.07159
ENSG00000169126	486.482	307.942	365.321	192.514	199.702	124.659	386.582	172.292	1.16649	0.000188375	0.00463092	ARMC4	10	27812164	27999048	-	4773	protein_coding	armadillo repeat containing 4 [Source:HGNC Symbol;Acc:HGNC:25583]	-	459	306	335	197	214	141	3.79065	2.38385	2.81256	1.48038	1.55333	0.967518
ENSG00000180730	15.8981	81.5142	21.8102	6.84058	0.933187	5.30465	39.7408	4.35947	3.1928	0.000191036	0.00467802	SHISA2	13	26044597	26051031	-	2860	protein_coding	shisa family member 2 [Source:HGNC Symbol;Acc:HGNC:20366]	-	15	81	20	7	1	6	0.206737	1.0531	0.280229	0.0877873	0.0121136	0.0687094
ENSG00000280143	27.5567	26.165	49.073	9.77226	3.73275	6.18875	34.2649	6.56459	2.38746	0.000192369	0.00469845	AP000892.3	11	117204967	117210292	+	5326	TEC	novel transcript	-	26	26	45	10	4	7	0.192426	0.181519	0.338579	0.0673439	0.0260195	0.0430455
ENSG00000133110	40.2752	4141.12	5230.09	102.609	97.0514	38.9007	3137.16	79.5203	5.30213	0.000195779	0.00476319	POSTN	13	37562583	37598844	-	5464	protein_coding	periostin [Source:HGNC Symbol;Acc:HGNC:16953]	-	38	4115	4796	105	104	44	0.274135	28.0033	35.1736	0.689252	0.659421	0.263738
ENSG00000137393	73.1314	114.724	403.489	43.9752	53.1917	38.0166	197.115	45.0612	2.12879	0.000200063	0.00485196	RNF144B	6	18387350	18468874	+	5175	protein_coding	ring finger protein 144B [Source:HGNC Symbol;Acc:HGNC:21578]	-	69	114	370	45	57	43	0.52557	0.819114	2.8651	0.31189	0.381597	0.272138
ENSG00000111775	822.463	729.602	447.109	297.077	341.546	176.822	666.391	271.815	1.2943	0.000200396	0.00485196	COX6A1	12	120438090	120440742	+	1344	protein_coding	cytochrome c oxidase subunit 6A1 [Source:HGNC Symbol;Acc:HGNC:2277]	-	776	725	410	304	366	200	22.7591	20.058	12.2246	8.11286	9.43457	4.87374
ENSG00000066032	2.11975	4.02539	40.3489	0	0	0	15.498	0	6.49802	0.000200903	0.00485196	CTNNA2	2	79185231	80648861	+	7535	protein_coding	catenin alpha 2 [Source:HGNC Symbol;Acc:HGNC:2510]	-	2	4	37	0	0	0	0.0104626	0.0197391	0.196774	0	0	0
ENSG00000266605	21.1975	26.165	25.0817	0	2.79956	5.30465	24.1481	2.7014	3.13629	0.000201045	0.00485196	LONRF2P1	18	14450216	14450883	-	668	processed_pseudogene	LON peptidase N-terminal domain and ring finger 2 pseudogene 1 [Source:HGNC Symbol;Acc:HGNC:39828]	-	20	26	23	0	3	6	1.18017	1.44726	1.37975	0	0.155591	0.294175
ENSG00000227467	262.849	454.869	501.635	52.7702	37.3275	200.692	406.451	96.93	2.06647	0.000201231	0.00485196	LINC01537	11	72570660	72573229	+	2450	lincRNA	long intergenic non-protein coding RNA 1537 [Source:HGNC Symbol;Acc:HGNC:51301]	-	248	452	460	54	40	227	3.99004	6.85997	7.52386	0.790546	0.565632	3.03453
ENSG00000133316	1680.96	1018.42	1040.35	666.468	609.371	541.074	1246.58	605.638	1.04155	0.000210602	0.00503279	WDR74	11	62832342	62841809	-	4247	protein_coding	WD repeat domain 74 [Source:HGNC Symbol;Acc:HGNC:25529]	-	1586	1012	954	682	653	612	14.7202	8.86029	9.0015	5.75973	5.32686	4.71955
ENSG00000162300	208.795	168.06	142.857	91.8593	70.9222	73.3809	173.237	78.7208	1.13901	0.000210972	0.00503525	ZFPL1	11	65084210	65088400	+	3122	protein_coding	zinc finger protein like 1 [Source:HGNC Symbol;Acc:HGNC:12868]	-	197	167	131	94	76	83	2.48728	1.98899	1.68146	1.07993	0.843375	0.870716
ENSG00000156860	3225.2	3255.54	2003.27	1600.7	1315.79	898.253	2828	1271.58	1.15334	0.000214351	0.00509652	FBRS	16	30658431	30670814	+	7218	protein_coding	fibrosin [Source:HGNC Symbol;Acc:HGNC:20442]	-	3043	3235	1837	1638	1410	1016	16.6179	16.6651	10.1986	8.13948	6.76772	4.61008
ENSG00000198171	875.457	537.39	399.127	274.601	259.426	244.898	603.991	259.641	1.21818	0.000215149	0.00510418	DDRGK1	20	3190350	3204685	-	1832	protein_coding	DDRGK domain containing 1 [Source:HGNC Symbol;Acc:HGNC:16110]	-	826	534	366	281	278	277	17.7724	10.8384	8.00579	5.50149	5.25726	4.95206
ENSG00000187244	693.158	1810.42	813.521	502.294	397.538	299.712	1105.7	399.848	1.46785	0.000215215	0.00510418	BCAM	19	44809059	44821421	+	5009	protein_coding	basal cell adhesion molecule (Lutheran blood group) [Source:HGNC Symbol;Acc:HGNC:6722]	-	654	1799	746	514	426	339	5.14658	13.3546	5.96811	3.68054	2.94645	2.21656
ENSG00000158246	151.562	78.4951	151.581	56.6791	39.1938	44.2054	127.213	46.6928	1.44608	0.000216367	0.00511861	TENT5B	1	27005020	27012836	-	2368	protein_coding	terminal nucleotidyltransferase 5B [Source:HGNC Symbol;Acc:HGNC:28273]	-	143	78	139	58	42	50	2.38038	1.22479	2.35224	0.878508	0.61448	0.691544
ENSG00000169851	2616.83	6067.27	5155.93	2162.6	2060.48	1205.92	4613.35	1809.67	1.35017	0.000220002	0.00519155	PCDH7	4	30720415	31146805	+	12249	protein_coding	protocadherin 7 [Source:HGNC Symbol;Acc:HGNC:8659]	-	2469	6029	4728	2213	2208	1364	7.94534	18.3018	15.4677	6.48008	6.24509	3.64708
ENSG00000116962	1803.91	11013.5	4830.96	1735.55	1652.67	1536.58	5882.78	1641.6	1.84142	0.000228195	0.00536472	NID1	1	235975830	236065162	-	5864	protein_coding	nidogen 1 [Source:HGNC Symbol;Acc:HGNC:7821]	-	1702	10944	4430	1776	1771	1738	11.4408	69.3956	30.2732	10.863	10.4632	9.70704
ENSG00000172346	1146.78	1081.82	427.48	428.025	285.555	236.057	885.363	316.546	1.48434	0.000238015	0.00556086	CSDC2	22	41560763	41577741	+	3250	protein_coding	cold shock domain containing C2 [Source:HGNC Symbol;Acc:HGNC:30359]	CSD	1082	1075	392	438	306	267	13.1231	12.2991	4.83339	4.83382	3.26196	2.69066
ENSG00000226053	7.41912	11.0698	46.8919	1.95445	0	0	21.7936	0.651484	5.11191	0.000243743	0.00565727	LINC01776	1	98210747	98272658	+	2229	lincRNA	long intergenic non-protein coding RNA 1776 [Source:HGNC Symbol;Acc:HGNC:52566]	-	7	11	43	2	0	0	0.123788	0.183498	0.773049	0.0321825	0	0
ENSG00000142197	290.406	215.358	585.604	150.493	125.98	125.543	363.789	134.005	1.44059	0.000246145	0.0056873	DOP1B	21	36156782	36294274	+	9030	protein_coding	DOP1 leucine zipper like protein B [Source:HGNC Symbol;Acc:HGNC:1291]	-	274	214	537	154	135	142	1.19607	0.881202	2.38306	0.611692	0.517948	0.515029
ENSG00000075618	26833.9	26062.4	12838.6	11667.1	8769.16	6038.46	21911.6	8824.91	1.31207	0.000248269	0.00572603	FSCN1	7	5592823	5606655	+	3692	protein_coding	fascin actin-bundling protein 1 [Source:HGNC Symbol;Acc:HGNC:11148]	-	25318	25898	11773	11939	9397	6830	270.309	260.828	127.783	115.986	88.1795	60.5885
ENSG00000233927	3860.06	3620.84	2371.86	1936.86	1493.1	1080.38	3284.25	1503.45	1.12744	0.000255062	0.00584315	RPS28	19	8321158	8323340	+	2119	protein_coding	ribosomal protein S28 [Source:HGNC Symbol;Acc:HGNC:10418]	-	3642	3598	2175	1982	1600	1222	67.7487	63.1364	41.1317	33.5484	26.1595	18.8874
ENSG00000279124	64.6524	65.4126	83.9693	29.3168	22.3965	7.95697	71.3448	19.8901	1.84848	0.000256286	0.0058632	AL356585.2	13	18279320	18309934	-	2396	unprocessed_pseudogene	immunoglobulin superfamily, member 3 (IGSF3) pseudogene	-	61	65	77	30	24	9	1.00354	1.00873	1.28781	0.449091	0.347028	0.123023
ENSG00000137331	1565.43	3278.68	3473.28	1405.25	1145.95	965.446	2772.46	1172.22	1.24202	0.000256788	0.0058632	IER3	6	30743199	30744554	-	1356	protein_coding	immediate early response 3 [Source:HGNC Symbol;Acc:HGNC:5392]	-	1477	3258	3185	1438	1228	1092	42.9351	89.339	94.1236	38.0364	31.3746	26.3751
ENSG00000105619	267.088	237.498	183.206	131.926	69.0558	90.179	229.264	97.0535	1.24148	0.000257959	0.00588091	TFPT	19	54107013	54115675	-	1240	protein_coding	TCF3 fusion partner [Source:HGNC Symbol;Acc:HGNC:13630]	-	252	236	168	135	74	102	8.01071	7.07685	5.42921	3.90492	2.06752	2.69408
ENSG00000179820	1577.09	2581.28	2813.52	1242.05	1120.76	1085.68	2323.96	1149.5	1.01563	0.000259596	0.00589346	MYADM	19	53866223	53876437	+	3675	protein_coding	myeloid associated differentiation marker [Source:HGNC Symbol;Acc:HGNC:7544]	-	1488	2565	2580	1271	1201	1228	15.9602	25.9525	28.1327	12.4047	11.3221	10.9439
ENSG00000104825	794.906	532.358	501.635	345.938	276.223	276.726	609.633	299.629	1.02504	0.000265896	0.00601091	NFKBIB	19	38899700	38908893	+	2324	protein_coding	NFKB inhibitor beta [Source:HGNC Symbol;Acc:HGNC:7798]	-	750	529	460	354	296	313	12.7209	8.46387	7.93178	5.46345	4.41261	4.41102
ENSG00000140950	549.015	957.037	806.978	424.116	376.074	309.438	771.01	369.876	1.06013	0.000266921	0.00602685	TLDC1	16	84476421	84554033	-	8159	protein_coding	TBC/LysM-associated domain containing 1 [Source:HGNC Symbol;Acc:HGNC:29325]	-	518	951	740	434	403	350	2.50256	4.33404	3.63449	1.90789	1.71123	1.40495
ENSG00000158373	262.849	245.549	478.734	139.743	150.243	134.384	329.044	141.457	1.21749	0.000269929	0.00607684	HIST1H2BD	6	26158146	26171349	+	871	protein_coding	histone cluster 1 H2B family member d [Source:HGNC Symbol;Acc:HGNC:4747]	-	248	244	439	143	161	152	11.2234	10.4165	20.1974	5.88867	6.40395	5.71553
ENSG00000166401	298.885	306.936	666.302	175.901	170.773	160.023	424.041	168.899	1.32778	0.000270103	0.00607684	SERPINB8	18	63969925	64019779	+	5868	protein_coding	serpin family B member 8 [Source:HGNC Symbol;Acc:HGNC:8952]	-	282	305	611	180	183	181	1.89431	1.93268	4.17253	1.10023	1.08044	1.01023
ENSG00000117152	3.17962	20.127	25.0817	0	0	0.884108	16.1294	0.294703	5.59593	0.000272545	0.00610983	RGS4	1	163068775	163076802	+	4836	protein_coding	regulator of G protein signaling 4 [Source:HGNC Symbol;Acc:HGNC:10000]	-	3	20	23	0	0	1	0.0244527	0.153778	0.190586	0	0	0.00677244
ENSG00000187689	57.2332	55.3491	332.606	31.2712	34.5279	13.2616	148.396	26.3536	2.49436	0.000272814	0.00610983	AMTN	4	70518540	70532742	+	1037	protein_coding	amelotin [Source:HGNC Symbol;Acc:HGNC:33188]	-	54	55	305	32	37	15	2.05261	1.97212	11.7861	1.1068	1.23613	0.473744
ENSG00000169991	630.625	1060.69	711.013	441.706	392.872	305.901	800.776	380.16	1.07533	0.000272867	0.00610983	IFFO2	1	18904281	18956686	-	6188	protein_coding	intermediate filament family orphan 2 [Source:HGNC Symbol;Acc:HGNC:27006]	-	595	1054	652	452	421	346	3.79017	6.33344	4.22227	2.61992	2.35707	1.83129
ENSG00000146242	839.421	2984.83	3210.46	890.253	718.554	741.766	2344.9	783.524	1.58152	0.000275869	0.00616238	TPBG	6	82363206	82370828	+	6904	protein_coding	trophoblast glycoprotein [Source:HGNC Symbol;Acc:HGNC:12004]	-	792	2966	2944	911	770	839	4.52185	15.9742	17.0878	4.73279	3.86394	3.98009
ENSG00000144724	606.248	180.136	883.313	146.584	184.771	168.865	556.566	166.74	1.73856	0.000276694	0.00616785	PTPRG	3	61561569	62297613	+	14629	protein_coding	protein tyrosine phosphatase, receptor type G [Source:HGNC Symbol;Acc:HGNC:9671]	-	572	179	810	150	198	191	1.54125	0.454976	2.2188	0.36777	0.468911	0.427612
ENSG00000099804	1690.5	1287.12	965.102	747.578	631.768	493.332	1314.24	624.226	1.07436	0.000287235	0.00639351	CDC34	19	531712	542092	+	1942	protein_coding	cell division cycle 34 [Source:HGNC Symbol;Acc:HGNC:1734]	-	1595	1279	885	765	677	558	32.3745	24.489	18.2618	14.129	12.0776	9.41058
ENSG00000140105	9687.25	3873.43	6019.62	2969.79	2825.69	2595.74	6526.77	2797.07	1.22245	0.00028862	0.0064092	WARS	14	100333788	100376805	-	6358	protein_coding	tryptophanyl-tRNA synthetase [Source:HGNC Symbol;Acc:HGNC:12729]	-	9140	3849	5520	3039	3028	2936	56.6654	22.5101	34.791	17.1439	16.4997	15.124
ENSG00000171608	220.454	522.295	725.189	195.445	181.038	85.7584	489.313	154.081	1.66768	0.000291232	0.00645198	PIK3CD	1	9651732	9729114	+	6332	protein_coding	phosphatidylinositol-4,5-bisphosphate 3-kinase catalytic subunit delta [Source:HGNC Symbol;Acc:HGNC:8977]	-	208	519	665	200	194	97	1.29484	3.04773	4.20852	1.13289	1.06145	0.501721
ENSG00000175756	3706.38	2425.3	2290.07	1634.9	1270.07	859.353	2807.25	1254.77	1.16188	0.000292	0.00645753	AURKAIP1	1	1373730	1375495	-	1669	protein_coding	aurora kinase A interacting protein 1 [Source:HGNC Symbol;Acc:HGNC:24114]	-	3497	2410	2100	1673	1361	972	82.5907	53.6921	50.421	35.9533	28.2515	19.074
ENSG00000196196	164.281	85.5396	83.9693	51.793	31.7284	26.5232	111.263	36.6815	1.60348	0.000293485	0.00647101	HRCT1	9	35906192	35907141	+	950	protein_coding	histidine rich carboxyl terminus 1 [Source:HGNC Symbol;Acc:HGNC:33872]	-	155	85	77	53	34	30	6.43132	3.32694	3.248	2.00102	1.23993	1.03426
ENSG00000221869	1800.73	2299.5	1605.23	1200.03	900.525	721.432	1901.82	940.664	1.01591	0.000295109	0.00649206	CEBPD	8	47736909	47739086	-	2178	protein_coding	CCAAT enhancer binding protein delta [Source:HGNC Symbol;Acc:HGNC:1835]	C/EBP	1699	2285	1472	1228	965	816	30.7488	39.0102	27.0831	20.2227	15.35	12.2705
ENSG00000070404	9093.73	6237.34	4520.17	3688.05	2851.82	2090.03	6617.08	2876.63	1.20187	0.000297279	0.00653216	FSTL3	19	676365	683399	+	3067	protein_coding	follistatin like 3 [Source:HGNC Symbol;Acc:HGNC:3973]	-	8580	6198	4145	3774	3056	2364	110.272	75.1428	54.1576	44.1355	34.5207	25.2444
ENSG00000163235	26.4969	1418.95	1033.8	43.9752	36.3943	31.8279	826.417	37.3991	4.46597	0.00029845	0.00655024	TGFA	2	70447280	70554193	-	4963	protein_coding	transforming growth factor alpha [Source:HGNC Symbol;Acc:HGNC:11765]	-	25	1410	948	45	39	36	0.198558	10.5639	7.65443	0.325213	0.272245	0.237569
ENSG00000177548	896.654	666.202	484.187	382.095	298.62	266.116	682.348	315.611	1.11282	0.000299666	0.00656928	RABEP2	16	28904421	28936526	-	4566	protein_coding	rabaptin, RAB GTPase binding effector protein 2 [Source:HGNC Symbol;Acc:HGNC:24817]	-	846	662	444	391	320	301	7.30342	5.39103	3.89669	3.07143	2.42803	2.15905
ENSG00000161016	45974.2	35400.3	28731.7	21350.4	19289.9	13504.7	36702.1	18048.4	1.024	0.000300909	0.0065812	RPL8	8	144789765	144792587	-	2159	protein_coding	ribosomal protein L8 [Source:HGNC Symbol;Acc:HGNC:10368]	-	43377	35177	26347	21848	20671	15275	791.952	605.837	489.021	362.96	331.703	231.718
ENSG00000057657	1679.9	798.034	271.537	281.441	290.221	142.341	916.491	238.001	1.94545	0.000306756	0.00666294	PRDM1	6	106086320	106109939	+	6392	protein_coding	PR/SET domain 1 [Source:HGNC Symbol;Acc:HGNC:9346]	zf-C2H2	1585	793	249	288	311	161	9.77428	4.61303	1.56103	1.61605	1.68564	0.824936
ENSG00000260401	13.7784	48.3047	20.7197	1.95445	1.86637	6.18875	27.6009	3.33653	3.03672	0.000306769	0.00666294	AP002761.4	11	73238975	73242335	+	3361	sense_overlapping	novel transcript, overlapping to P2RY2	-	13	48	19	2	2	7	0.152464	0.531034	0.226534	0.0213433	0.0206159	0.068212
ENSG00000171617	516.159	625.948	2894.21	313.69	327.549	380.166	1345.44	340.468	1.98232	0.000313781	0.00677615	ENC1	5	74627406	74641424	-	5858	protein_coding	ectodermal-neural cortex 1 [Source:HGNC Symbol;Acc:HGNC:3345]	-	487	622	2654	321	351	430	3.27696	3.94812	18.1552	1.96542	2.07586	2.40409
ENSG00000132329	87.9696	3.01904	39.2584	4.88613	3.73275	0	43.4157	2.87296	3.93035	0.000314954	0.00679371	RAMP1	2	237858893	237912114	+	1234	protein_coding	receptor activity modifying protein 1 [Source:HGNC Symbol;Acc:HGNC:9843]	-	83	3	36	5	4	0	2.65128	0.0903974	1.16906	0.14533	0.112301	0
ENSG00000136244	203.496	1788.28	4185.38	154.402	138.112	26.5232	2059.05	106.346	4.27538	0.000318284	0.00685768	IL6	7	22725884	22732002	+	2069	protein_coding	interleukin 6 [Source:HGNC Symbol;Acc:HGNC:6018]	-	192	1777	3838	158	148	30	3.65791	31.9357	74.335	2.73903	2.47823	0.474889
ENSG00000234460	9.53887	12.0762	39.2584	1.95445	1.86637	0	20.2911	1.27361	4.01451	0.000319756	0.00686582	AL772337.3	9	87864096	87866291	+	756	transcribed_unprocessed_pseudogene	cathepsin L (CTSL) pseudogene	-	9	12	36	2	2	0	0.469259	0.590213	1.90822	0.0948872	0.0916534	0
ENSG00000126461	3474.27	2519.9	3118.86	1895.82	1525.76	1060.93	3037.67	1494.17	1.02374	0.000327857	0.00703174	SCAF1	19	49642125	49658642	+	4548	protein_coding	SR-related CTD associated factor 1 [Source:HGNC Symbol;Acc:HGNC:30403]	-	3278	2504	2860	1940	1635	1200	28.4106	20.4722	25.1996	15.2996	12.4548	8.64156
ENSG00000233493	515.099	426.692	148.309	154.402	113.849	82.222	363.367	116.824	1.63811	0.00032981	0.00704954	TMEM238	19	55379245	55384598	-	1000	protein_coding	transmembrane protein 238 [Source:HGNC Symbol;Acc:HGNC:40042]	-	486	424	136	158	122	93	19.157	15.7658	5.44989	5.66705	4.22669	3.04589
ENSG00000112852	16.958	151.959	15.2671	4.88613	6.53231	9.72518	61.3946	7.04787	3.12085	0.00033024	0.00705073	PCDHB2	5	141094578	141098703	+	4126	protein_coding	protocadherin beta 2 [Source:HGNC Symbol;Acc:HGNC:8687]	-	16	151	14	5	7	11	0.152856	1.36081	0.135971	0.0434651	0.0587772	0.0873162
ENSG00000138347	667.721	554.498	977.097	284.373	269.691	434.097	733.105	329.387	1.15361	0.000332148	0.00706996	MYPN	10	68106117	68212017	+	7060	protein_coding	myopalladin [Source:HGNC Symbol;Acc:HGNC:23246]	-	630	551	896	291	289	491	3.51745	2.90199	5.08572	1.47839	1.41819	2.27776
ENSG00000123989	2705.86	6121.61	1770.99	1535.22	1179.55	930.081	3532.82	1214.95	1.54005	0.000332267	0.00706996	CHPF	2	219538947	219543787	-	3354	protein_coding	chondroitin polymerizing factor [Source:HGNC Symbol;Acc:HGNC:24291]	-	2553	6083	1624	1571	1264	1052	30.004	67.438	19.4031	16.8001	13.0564	10.2727
ENSG00000185298	1640.69	1300.2	833.15	686.013	579.509	471.229	1258.01	578.917	1.11999	0.000333926	0.00709724	CCDC137	17	81666364	81673904	+	2762	protein_coding	coiled-coil domain containing 137 [Source:HGNC Symbol;Acc:HGNC:33451]	-	1548	1292	764	702	621	533	22.0922	17.3936	11.0846	9.11618	7.78947	6.32026
ENSG00000257702	108.107	93.5904	127.59	54.7247	48.5257	39.7848	109.762	47.6784	1.20395	0.000355858	0.00748734	LBX2-AS1	2	74502595	74504678	+	2084	antisense	LBX2 antisense RNA 1 [Source:HGNC Symbol;Acc:HGNC:25136]	-	102	93	117	56	52	45	1.92928	1.65934	2.24976	0.963807	0.864462	0.707206
ENSG00000104998	466.345	609.847	235.55	199.354	181.971	132.616	437.247	171.314	1.35267	0.000362705	0.00761438	IL27RA	19	14031748	14053216	+	2962	protein_coding	interleukin 27 receptor subunit alpha [Source:HGNC Symbol;Acc:HGNC:17290]	-	440	606	216	204	195	150	5.85544	7.60742	2.92225	2.47027	2.28081	1.65858
ENSG00000261221	1282.45	1132.14	894.219	695.785	522.585	403.153	1102.94	540.508	1.02938	0.000365709	0.00766057	ZNF865	19	55605405	55617269	+	4005	protein_coding	zinc finger protein 865 [Source:HGNC Symbol;Acc:HGNC:38705]	zf-C2H2	1210	1125	820	712	560	456	11.909	10.4448	8.20465	6.37642	4.84424	3.72901
ENSG00000164400	6.35925	8.05078	52.3445	1.95445	0	0	22.2515	0.651484	5.13948	0.000366418	0.00766669	CSF2	5	132073790	132076170	+	787	protein_coding	colony stimulating factor 2 [Source:HGNC Symbol;Acc:HGNC:2434]	-	6	8	48	2	0	0	0.300517	0.377977	2.44408	0.0911496	0	0
ENSG00000141933	373.076	393.482	218.102	178.832	137.178	124.659	328.22	146.89	1.16104	0.000373778	0.0078021	TPGS1	19	507497	519654	+	3642	protein_coding	tubulin polyglutamylase complex subunit 1 [Source:HGNC Symbol;Acc:HGNC:25058]	-	352	391	200	183	147	141	3.80974	3.99196	2.20059	1.80223	1.39836	1.26797
ENSG00000033170	517.219	1063.71	1456.92	400.663	396.604	434.981	1012.62	410.749	1.30166	0.000374922	0.00780991	FUT8	14	65410592	65744121	+	6700	protein_coding	fucosyltransferase 8 [Source:HGNC Symbol;Acc:HGNC:4019]	-	488	1057	1336	410	425	492	2.87103	5.8661	7.99062	2.19487	2.19763	2.40504
ENSG00000132205	145.203	142.901	196.292	74.2692	65.3231	86.6425	161.465	75.4116	1.09707	0.00038052	0.00790029	EMILIN2	18	2847030	2915993	+	6435	protein_coding	elastin microfibril interfacer 2 [Source:HGNC Symbol;Acc:HGNC:19881]	-	137	142	180	76	70	98	0.839197	0.820521	1.12092	0.423609	0.376868	0.49878
ENSG00000146232	219.394	400.526	329.334	153.425	147.444	71.6127	316.418	124.16	1.35096	0.000381106	0.00790376	NFKBIE	6	44258166	44265788	-	2581	protein_coding	NFKB inhibitor epsilon [Source:HGNC Symbol;Acc:HGNC:7799]	-	207	398	302	157	158	81	3.16136	5.73383	4.68886	2.18178	2.12085	1.02785
ENSG00000101955	179.119	417.634	547.436	171.992	125.98	116.702	381.396	138.225	1.4647	0.000385025	0.00796088	SRPX	X	38149336	38220924	-	1987	protein_coding	sushi repeat containing protein X-linked [Source:HGNC Symbol;Acc:HGNC:11309]	-	169	415	502	176	135	132	3.35259	7.76604	10.1241	3.17698	2.35384	2.17574
ENSG00000196456	98.5683	273.727	123.228	67.4286	52.2585	46.8577	165.174	55.5149	1.57496	0.000388083	0.00798413	ZNF775	7	150379335	150398631	+	2385	protein_coding	zinc finger protein 775 [Source:HGNC Symbol;Acc:HGNC:28501]	zf-C2H2	93	272	113	69	56	53	1.53705	4.24063	1.89862	1.03767	0.813467	0.727811
ENSG00000136327	15.8981	24.1523	10.9051	0.977226	1.86637	1.76822	16.9852	1.53727	3.46061	0.000392241	0.00804607	NKX2-8	14	36580579	36582607	-	1261	protein_coding	NK2 homeobox 8 [Source:HGNC Symbol;Acc:HGNC:16364]	Homeobox	15	24	10	1	2	2	0.468887	0.707694	0.317785	0.0284436	0.0549484	0.0519453
ENSG00000168994	622.146	560.536	1203.92	344.961	302.353	385.471	795.535	344.261	1.2081	0.000395251	0.00808756	PXDC1	6	3722614	3752026	-	2474	protein_coding	PX domain containing 1 [Source:HGNC Symbol;Acc:HGNC:21361]	-	587	557	1104	353	324	436	9.35256	8.37154	17.8821	5.1177	4.53717	5.77189
ENSG00000182612	118.706	210.327	57.7971	47.8841	38.2607	28.2914	128.943	38.1454	1.75989	0.000397743	0.00811472	TSPAN10	17	81637171	81648749	+	4745	protein_coding	tetraspanin 10 [Source:HGNC Symbol;Acc:HGNC:29942]	-	112	209	53	49	41	32	0.930409	1.6378	0.447598	0.37039	0.299356	0.220874
ENSG00000130720	1043.98	155.984	564.884	205.218	153.043	100.788	588.282	153.016	1.94313	0.000406402	0.00825561	FIBCD1	9	130902438	130939286	-	3831	protein_coding	fibrinogen C domain containing 1 [Source:HGNC Symbol;Acc:HGNC:25922]	-	985	155	518	210	164	114	10.1348	1.50442	5.41834	1.96611	1.4831	0.974594
ENSG00000235852	20.1376	36.2285	28.3533	4.88613	7.4655	5.30465	28.2398	5.88542	2.26306	0.00041268	0.00835665	AC005540.1	2	190880797	190882059	-	919	antisense	novel transcript	-	19	36	26	5	8	6	0.814948	1.45659	1.13372	0.195144	0.301588	0.213829
ENSG00000126464	2647.57	1740.98	1742.64	1204.92	1036.77	723.2	2043.73	988.297	1.04835	0.000417656	0.00843871	PRR12	19	49591643	49626439	+	7093	protein_coding	proline rich 12 [Source:HGNC Symbol;Acc:HGNC:29217]	-	2498	1730	1598	1233	1111	818	13.8821	9.06913	9.02808	6.23495	5.42656	3.77707
ENSG00000149177	4294.61	10131.9	11839.7	3953.86	3868.06	2420.69	8755.4	3414.2	1.35865	0.000421162	0.00850043	PTPRJ	11	47980558	48170841	+	9620	protein_coding	protein tyrosine phosphatase, receptor type J [Source:HGNC Symbol;Acc:HGNC:9673]	-	4052	10068	10857	4046	4145	2738	16.603	38.9151	45.2255	15.0852	14.9276	9.32158
ENSG00000038427	6.35925	13.0825	58.8876	1.95445	1.86637	2.65232	26.1098	2.15772	3.59117	0.000424328	0.00855517	VCAN	5	83471465	83582303	+	14831	protein_coding	versican [Source:HGNC Symbol;Acc:HGNC:2464]	-	6	13	54	2	2	3	0.0159468	0.0325929	0.145906	0.00483681	0.00467197	0.00662494
ENSG00000160284	169.58	162.022	154.852	88.9276	83.9868	56.5829	162.151	76.4991	1.08565	0.000430535	0.00865552	SPATC1L	21	46161148	46184476	-	2333	protein_coding	spermatogenesis and centriole associated 1 like [Source:HGNC Symbol;Acc:HGNC:1298]	-	160	161	142	91	90	64	2.70332	2.56602	2.43906	1.39903	1.3365	0.898455
ENSG00000105327	337.04	402.539	347.873	217.921	167.04	99.9042	362.484	161.622	1.16667	0.000436153	0.00873136	BBC3	19	47220822	47232766	-	3180	protein_coding	BCL2 binding component 3 [Source:HGNC Symbol;Acc:HGNC:17868]	-	318	400	319	223	179	113	3.94178	4.67716	4.01987	2.51523	1.95014	1.16381
ENSG00000161638	7748.74	17500.4	12335.9	5950.33	4982.28	1747.88	12528.3	4226.83	1.56759	0.000436692	0.00873136	ITGA5	12	54395261	54419460	-	7577	protein_coding	integrin subunit alpha 5 [Source:HGNC Symbol;Acc:HGNC:6141]	-	7311	17390	11312	6089	5339	1977	38.034	85.3399	59.8261	28.8236	24.412	8.54556
ENSG00000158258	11.6586	47.2984	26.1723	5.86336	1.86637	4.42054	28.3764	4.05009	2.81358	0.000436777	0.00873136	CLSTN2	3	139935185	140577397	+	14596	protein_coding	calsyntenin 2 [Source:HGNC Symbol;Acc:HGNC:17448]	-	11	47	24	6	2	5	0.0297065	0.119733	0.065891	0.0147441	0.00474719	0.0112193
ENSG00000086504	2617.89	2114.34	1220.28	1050.52	920.122	704.634	1984.17	891.758	1.15398	0.000437324	0.00873199	MRPL28	16	366969	371289	-	3042	protein_coding	mitochondrial ribosomal protein L28 [Source:HGNC Symbol;Acc:HGNC:14484]	-	2470	2101	1119	1075	986	797	32.0059	25.6813	14.7408	12.675	11.2294	8.58085
ENSG00000205325	236.352	145.92	83.9693	24.4307	22.3965	75.1491	155.414	40.6588	1.93154	0.000439175	0.00875143	AC005863.1	17	14767583	14780203	-	2998	lincRNA	novel transcript	-	223	145	77	25	24	85	2.93201	1.7984	1.02922	0.299094	0.277345	0.928578
ENSG00000166920	36.0357	74.4697	55.616	11.7267	16.7974	0.884108	55.3738	9.80273	2.50498	0.000446984	0.00887393	C15orf48	15	45430529	45448761	+	1405	protein_coding	chromosome 15 open reading frame 48 [Source:HGNC Symbol;Acc:HGNC:29898]	-	34	74	51	12	18	1	0.953882	1.95842	1.4546	0.306341	0.44385	0.0233107
ENSG00000103495	5287.71	3175.03	1808.07	1629.04	1376.45	937.154	3423.6	1314.21	1.38141	0.000448751	0.00888584	MAZ	16	29806106	29811164	+	3504	protein_coding	MYC associated zinc finger protein [Source:HGNC Symbol;Acc:HGNC:6914]	zf-C2H2	4989	3155	1658	1667	1475	1060	56.1231	33.48	18.9613	17.0636	14.5837	9.9077
ENSG00000183770	623.206	464.933	315.158	242.352	201.568	213.954	467.766	219.292	1.09326	0.000449371	0.00888877	FOXL2	3	138944224	138947140	-	2917	protein_coding	forkhead box L2 [Source:HGNC Symbol;Acc:HGNC:1092]	Fork	588	462	289	248	216	242	7.94571	5.88918	3.97018	3.0494	2.56541	2.71713
ENSG00000204262	243.771	174.098	82.8788	61.5653	65.3231	51.2782	166.916	59.3889	1.49176	0.000454646	0.00898368	COL5A2	2	189031896	189225312	-	7453	protein_coding	collagen type V alpha 2 chain [Source:HGNC Symbol;Acc:HGNC:2210]	-	230	173	76	63	70	58	1.21643	0.863107	0.408631	0.303186	0.325392	0.254875
ENSG00000198715	1604.65	2512.85	1492.91	1060.29	963.049	747.955	1870.14	923.765	1.01779	0.000457748	0.00903548	GLMP	1	156290089	156295689	-	3471	protein_coding	glycosylated lysosomal membrane protein [Source:HGNC Symbol;Acc:HGNC:29436]	NCU-G1	1514	2497	1369	1085	1032	846	17.1935	26.7494	15.8051	11.2118	10.3007	7.98265
ENSG00000115718	187.598	84.5332	105.78	58.6336	39.1938	21.2186	125.97	39.682	1.66933	0.000458653	0.00904387	PROC	2	127418427	127429246	+	2495	protein_coding	protein C, inactivator of coagulation factors Va and VIIIa [Source:HGNC Symbol;Acc:HGNC:9451]	-	177	84	97	60	42	24	2.79637	1.25187	1.55794	0.862542	0.583202	0.315044
ENSG00000143367	1334.38	742.685	1679.39	513.044	540.315	640.978	1252.15	564.779	1.14837	0.000462046	0.00909173	TUFT1	1	151540305	151583583	+	3878	protein_coding	tuftelin 1 [Source:HGNC Symbol;Acc:HGNC:12422]	-	1259	738	1540	525	579	725	12.7971	7.07617	15.9134	4.85569	5.17262	6.12296
ENSG00000270504	160.041	115.73	126.499	67.4286	62.5235	60.1193	134.09	63.3572	1.08187	0.0004641	0.00910493	AL391422.4	6	3751111	3753871	+	2761	antisense	novel transcript, antisense to PXDC1	-	151	115	116	69	67	68	2.15577	1.54875	1.68361	0.89636	0.840715	0.806629
ENSG00000154127	102.808	119.755	699.017	54.7247	49.4589	90.179	307.193	64.7875	2.24433	0.000464167	0.00910493	UBASH3B	11	122655675	122814473	+	9011	protein_coding	ubiquitin associated and SH3 domain containing B [Source:HGNC Symbol;Acc:HGNC:29884]	-	97	119	641	56	53	102	0.424317	0.491048	2.85058	0.222902	0.203771	0.370731
ENSG00000155760	353.998	813.129	520.173	278.509	248.228	200.692	562.434	242.477	1.21444	0.000466742	0.00912692	FZD7	2	202034587	202038445	+	3859	protein_coding	frizzled class receptor 7 [Source:HGNC Symbol;Acc:HGNC:4045]	-	334	808	477	285	266	227	3.41164	7.78549	4.95327	2.64893	2.38807	1.92656
ENSG00000141574	838.361	2013.7	869.137	540.406	527.251	457.084	1240.4	508.247	1.28745	0.000470728	0.00918431	SECTM1	17	82321024	82334074	-	2961	protein_coding	secreted and transmembrane 1 [Source:HGNC Symbol;Acc:HGNC:10707]	-	791	2001	797	553	565	517	10.53	25.128	10.7862	6.69864	6.61074	5.71852
ENSG00000164379	1226.28	1578.96	1213.74	722.17	712.955	324.467	1339.66	586.531	1.19195	0.00047103	0.00918431	FOXQ1	6	1312440	1314748	+	2309	protein_coding	forkhead box Q1 [Source:HGNC Symbol;Acc:HGNC:20951]	Fork	1157	1569	1113	739	764	367	19.7516	25.2667	19.3161	11.4794	11.4633	5.20563
ENSG00000013364	882.876	3584.61	1680.48	819.893	715.754	561.408	2049.32	699.019	1.5519	0.000480315	0.00932455	MVP	16	29820394	29848039	+	6141	protein_coding	major vault protein [Source:HGNC Symbol;Acc:HGNC:7531]	-	833	3562	1541	839	767	635	5.34685	21.5677	10.0557	4.9003	4.3271	3.38662
ENSG00000128340	38.1555	603.809	297.709	73.292	65.3231	45.0895	313.225	61.2348	2.35552	0.000482018	0.00934798	RAC2	22	37225261	37244448	-	2532	protein_coding	Rac family small GTPase 2 [Source:HGNC Symbol;Acc:HGNC:9802]	-	36	600	273	75	70	51	0.560442	8.81124	4.32064	1.06242	0.957799	0.659687
ENSG00000105426	4776.86	5355.78	3822.24	2772.39	2402.02	1348.26	4651.63	2174.23	1.09735	0.000482622	0.00935006	PTPRS	19	5158495	5340803	-	8565	protein_coding	protein tyrosine phosphatase, receptor type S [Source:HGNC Symbol;Acc:HGNC:9681]	-	4507	5322	3505	2837	2574	1525	20.7421	23.1045	16.3987	11.8804	10.4117	5.83141
ENSG00000126254	2856.36	1796.33	2220.28	1409.16	1156.22	869.962	2290.99	1145.11	1.0006	0.000499139	0.00962056	RBM42	19	35629030	35637686	+	2206	protein_coding	RNA binding motif protein 42 [Source:HGNC Symbol;Acc:HGNC:28117]	-	2695	1785	2036	1442	1239	984	48.1554	30.0872	36.9846	23.4455	19.4583	14.609
ENSG00000103024	1592.99	1458.2	732.823	700.671	499.255	405.805	1261.34	535.244	1.23702	0.000500573	0.00963833	NME3	16	1770286	1771730	-	1445	protein_coding	NME/NM23 nucleoside diphosphate kinase 3 [Source:HGNC Symbol;Acc:HGNC:7851]	-	1503	1449	672	717	535	459	40.9999	37.2864	18.6359	17.7972	12.827	10.4034
ENSG00000213563	1217.8	1033.52	692.474	579.495	465.66	363.368	981.263	469.508	1.0639	0.000517304	0.00986966	C8orf82	8	144525733	144529132	-	3001	protein_coding	chromosome 8 open reading frame 82 [Source:HGNC Symbol;Acc:HGNC:33826]	-	1149	1027	635	593	499	411	15.092	12.7249	8.47923	7.08742	5.76069	4.48546
ENSG00000258096	23.3172	23.146	37.0774	6.84058	2.79956	7.07286	27.8469	5.571	2.31939	0.000519987	0.00989456	AC025031.2	12	46371463	46373778	+	627	antisense	novel transcript, antisense to SLC38A2	-	22	23	34	7	3	8	1.38308	1.36399	2.173	0.400433	0.165765	0.417882
ENSG00000106366	2143.07	1192.52	11683.7	546.269	520.718	339.497	5006.44	468.828	3.41666	0.000525966	0.00998435	SERPINE1	7	101127089	101139266	+	3190	protein_coding	serpin family E member 1 [Source:HGNC Symbol;Acc:HGNC:8583]	-	2022	1185	10714	559	558	384	24.9852	13.8127	134.589	6.28522	6.06015	3.9425
ENSG00000110492	135.664	423.672	1248.63	188.605	129.713	108.745	602.657	142.354	2.08203	0.000533268	0.0100823	MDK	11	46380756	46383837	+	2196	protein_coding	midkine [Source:HGNC Symbol;Acc:HGNC:6972]	-	128	421	1145	193	139	123	2.29757	7.12852	20.894	3.15228	2.19292	1.83444
ENSG00000136490	71.0116	130.825	100.327	43.9752	38.2607	15.0298	100.721	32.4219	1.6395	0.000538544	0.0101617	LIMD2	17	63695902	63701172	-	4745	protein_coding	LIM domain containing 2 [Source:HGNC Symbol;Acc:HGNC:28142]	-	67	130	92	45	41	17	0.556584	1.01872	0.776963	0.340154	0.299356	0.117339
ENSG00000174332	307.364	134.851	205.016	95.7682	88.6528	36.2484	215.743	73.5564	1.55378	0.00054008	0.0101702	GLIS1	1	53506237	53738106	-	3113	protein_coding	GLIS family zinc finger 1 [Source:HGNC Symbol;Acc:HGNC:29525]	zf-C2H2	290	134	188	98	95	41	3.67207	1.60057	2.42007	1.12914	1.05727	0.431356
ENSG00000133107	43.4549	201.27	87.2408	32.2485	28.9288	29.1756	110.655	30.1176	1.8788	0.00054517	0.0102354	TRPC4	13	37636636	37870425	-	4205	protein_coding	transient receptor potential cation channel subfamily C member 4 [Source:HGNC Symbol;Acc:HGNC:12336]	-	41	200	80	33	31	33	0.384335	1.76853	0.762382	0.28148	0.255409	0.257027
ENSG00000251365	143.083	151.959	129.771	82.087	61.5903	62.7716	141.604	68.8163	1.04269	0.00054775	0.0102736	AC122710.2	5	6765891	6833120	+	2933	lincRNA	novel transcript	-	135	151	119	84	66	71	1.81432	1.91432	1.62586	1.02723	0.7796	0.792825
ENSG00000166166	971.905	478.015	774.262	418.253	321.949	263.464	741.394	334.555	1.14821	0.000555093	0.0103534	TRMT61A	14	103529184	103537073	+	3229	protein_coding	tRNA methyltransferase 61A [Source:HGNC Symbol;Acc:HGNC:23790]	-	917	475	710	428	345	298	11.1942	5.46985	8.81128	4.75418	3.70162	3.02259
ENSG00000092607	299.945	145.92	613.957	93.8137	138.112	110.513	353.274	114.146	1.62928	0.000555487	0.0103534	TBX15	1	118883046	118989556	-	4349	protein_coding	T-box 15 [Source:HGNC Symbol;Acc:HGNC:11594]	T-box	283	145	563	96	148	125	2.56501	1.23973	5.18762	0.791738	1.179	0.941351
ENSG00000174021	485.423	285.803	522.354	240.398	189.437	180.358	431.193	203.398	1.08409	0.000556924	0.0103631	GNG5	1	84498325	84506565	-	1112	protein_coding	G protein subunit gamma 5 [Source:HGNC Symbol;Acc:HGNC:4408]	-	458	284	479	246	203	204	16.235	9.49649	17.2615	7.93469	6.32458	6.00837
ENSG00000224093	23.3172	50.3174	40.3489	11.7267	10.2651	7.07286	37.9945	9.68821	1.9766	0.000569057	0.0105264	AL109613.1	1	93592199	93605573	+	1954	antisense	novel transcript	-	22	50	37	12	11	8	0.443803	0.95147	0.758798	0.22027	0.195033	0.13409
ENSG00000140945	2313.71	2179.75	5772.07	1334.89	1417.51	1378.32	3421.84	1376.91	1.31328	0.000574605	0.0106186	CDH13	16	82626803	83800640	+	11187	protein_coding	cadherin 13 [Source:HGNC Symbol;Acc:HGNC:1753]	-	2183	2166	5293	1366	1519	1559	7.69187	7.19937	18.9599	4.37962	4.70418	4.56419
ENSG00000163623	57.2332	7.04444	21.8102	3.90891	3.73275	2.65232	28.696	3.43133	3.06632	0.000577273	0.0106575	NKX6-1	4	84491987	84498450	-	3086	protein_coding	NK6 homeobox 1 [Source:HGNC Symbol;Acc:HGNC:7839]	Homeobox	54	7	20	4	4	3	0.689747	0.0843435	0.259707	0.0464904	0.044906	0.0318388
ENSG00000134339	41.3351	143.908	29.4438	13.6812	13.0646	0	71.5622	8.91526	3.01242	0.000580246	0.0106796	SAA2	11	18239223	18248643	-	2227	protein_coding	serum amyloid A2 [Source:HGNC Symbol;Acc:HGNC:10514]	-	39	143	27	14	14	0	0.690298	2.38762	0.485839	0.22548	0.217795	0
ENSG00000234840	14.8382	26.165	46.8919	6.84058	5.59912	3.53643	29.2984	5.32538	2.46456	0.000581305	0.0106796	LINC01239	9	22646200	22824213	+	2568	lincRNA	long intergenic non-protein coding RNA 1239 [Source:HGNC Symbol;Acc:HGNC:49796]	-	14	26	43	7	6	4	0.214894	0.376468	0.670999	0.0977693	0.0809462	0.0510148
ENSG00000173846	306.304	450.844	656.487	224.762	161.441	237.825	471.212	208.009	1.17946	0.000585598	0.0107375	PLK3	1	44800225	44805990	+	3479	protein_coding	polo like kinase 3 [Source:HGNC Symbol;Acc:HGNC:2154]	-	289	448	602	230	173	269	3.27443	4.78821	6.93411	2.37123	1.72279	2.53238
ENSG00000263826	139.903	195.231	130.861	51.793	48.5257	91.0631	155.332	63.7939	1.28234	0.000590174	0.0107899	AC112907.3	3	186781780	186784179	-	2400	antisense	novel transcript, antisense to eukaryotic translation initiation factor 4A, isoform 2 EIF4A2	-	132	194	120	53	52	103	2.16798	3.00566	2.00364	0.792071	0.750641	1.40559
ENSG00000051523	2711.16	3636.94	1970.55	1672.03	1230.87	869.962	2772.88	1257.62	1.14088	0.00059524	0.0108509	CYBA	16	88643283	88651152	-	3357	protein_coding	cytochrome b-245 alpha chain [Source:HGNC Symbol;Acc:HGNC:2577]	-	2558	3614	1807	1711	1319	984	30.0359	40.0301	21.5703	18.2809	13.6124	9.60008
ENSG00000258429	578.692	377.38	365.321	266.783	190.37	177.706	440.464	211.62	1.05814	0.000606945	0.0109909	PDF	16	69328621	69330595	-	1158	protein_coding	peptide deformylase, mitochondrial [Source:HGNC Symbol;Acc:HGNC:30012]	-	546	375	335	273	204	201	18.5856	12.0413	11.5927	8.45578	6.10326	5.68485
ENSG00000180448	1886.58	2318.63	1370.77	1072.02	994.777	658.66	1858.66	908.485	1.03298	0.000607496	0.0109909	ARHGAP45	19	1065923	1086628	+	6238	protein_coding	Rho GTPase activating protein 45 [Source:HGNC Symbol;Acc:HGNC:17102]	-	1780	2304	1257	1097	1066	745	11.2478	13.7337	8.07493	6.30755	5.92041	3.91149
ENSG00000139926	828.822	815.142	3652.12	556.042	518.852	486.259	1765.36	520.384	1.76225	0.000623522	0.0111975	FRMD6	14	51489100	51730727	+	9416	protein_coding	FERM domain containing 6 [Source:HGNC Symbol;Acc:HGNC:19839]	-	782	810	3349	569	556	550	3.27365	3.19866	14.2527	2.16743	2.04573	1.91305
ENSG00000188157	29855.6	26478	27982.5	18177.4	14877.8	8963.97	28105.4	14006.4	1.00478	0.000630085	0.0112827	AGRN	1	1020123	1056118	+	10758	protein_coding	agrin [Source:HGNC Symbol;Acc:HGNC:329]	-	28169	26311	25660	18601	15943	10139	103.212	90.9401	95.5815	62.0161	51.3427	30.867
ENSG00000163661	13.7784	80.5078	346.782	22.4762	29.862	11.4934	147.023	21.2772	2.78933	0.000634402	0.0113236	PTX3	3	157436789	157443628	+	1940	protein_coding	pentraxin 3 [Source:HGNC Symbol;Acc:HGNC:9692]	-	13	80	318	23	32	13	0.26414	1.53334	6.56862	0.425232	0.571463	0.219469
ENSG00000074416	1491.24	5865	4415.48	1596.79	1473.5	1204.15	3923.91	1424.81	1.46157	0.000640616	0.0114021	MGLL	3	127689062	128052190	-	11849	protein_coding	monoglyceride lipase [Source:HGNC Symbol;Acc:HGNC:17038]	-	1407	5828	4049	1634	1579	1362	4.68063	18.2889	13.6935	4.94618	4.6168	3.76467
ENSG00000162745	26.4969	113.717	61.0686	22.4762	4.66593	14.1457	67.0943	13.7626	2.28902	0.000643886	0.0114495	OLFML2B	1	161983192	162023854	-	3415	protein_coding	olfactomedin like 2B [Source:HGNC Symbol;Acc:HGNC:24558]	-	25	113	56	23	5	16	0.288563	1.23037	0.657122	0.241567	0.0507247	0.153448
ENSG00000249456	49.8141	45.2857	26.1723	15.6356	7.4655	8.84108	40.424	10.6474	1.93072	0.000644669	0.0114526	AL731577.2	10	124917143	124942881	+	555	sense_overlapping	novel transcript, sense overlapping ZRANB1	-	47	45	24	16	8	10	3.33808	3.01487	1.73287	1.03401	0.499387	0.590117
ENSG00000198796	1421.29	209.32	1311.88	147.561	219.299	381.934	980.832	249.598	1.97394	0.000645705	0.0114602	ALPK2	18	58481247	58628957	-	9431	protein_coding	alpha kinase 2 [Source:HGNC Symbol;Acc:HGNC:20565]	-	1341	208	1203	151	235	432	5.60484	0.820078	5.1116	0.574274	0.863277	1.50023
ENSG00000039139	257.55	407.571	663.03	201.309	192.236	87.5267	442.717	160.357	1.46568	0.000646751	0.011468	DNAH5	5	13690331	13944543	-	16475	protein_coding	dynein axonemal heavy chain 5 [Source:HGNC Symbol;Acc:HGNC:2950]	-	243	405	608	206	206	99	0.581397	0.91407	1.47886	0.448478	0.433194	0.196807
ENSG00000233230	109.167	95.603	70.8832	33.2257	46.6593	34.4802	91.8844	38.1217	1.26962	0.000660199	0.0116407	AC079807.1	2	47905678	47907810	+	856	antisense	novel transcript	-	103	95	65	34	50	39	4.74303	4.12667	3.0429	1.42464	2.02365	1.49218
ENSG00000171522	301.004	310.961	870.227	191.536	205.301	118.47	494.064	171.769	1.52432	0.000664573	0.0116959	PTGER4	5	40679498	40693735	+	3961	protein_coding	prostaglandin E receptor 4 [Source:HGNC Symbol;Acc:HGNC:9596]	-	284	309	798	196	220	134	2.82622	2.9007	8.07322	1.77481	1.92423	1.10798
ENSG00000103266	2277.67	1613.18	1047.98	961.591	640.166	448.243	1646.28	683.333	1.26882	0.000682552	0.0119675	STUB1	16	680224	682870	+	2316	protein_coding	STIP1 homology and U-box containing protein 1 [Source:HGNC Symbol;Acc:HGNC:11427]	-	2149	1603	961	984	686	507	36.5755	25.7362	16.6278	15.239	10.2619	7.16969
ENSG00000248927	9.53887	3.01904	53.435	1.95445	0	0.884108	21.9976	0.946187	4.55093	0.000691683	0.0120939	AC114284.1	5	120781218	120790778	+	1114	lincRNA	novel transcript	-	9	3	49	2	0	1	0.318456	0.100135	1.76262	0.0643939	0	0.0293999
ENSG00000166016	1434.01	1282.09	1316.25	806.212	689.625	336.845	1344.11	610.894	1.138	0.000695853	0.0121217	ABTB2	11	34150988	34358008	-	4973	protein_coding	ankyrin repeat and BTB domain containing 2 [Source:HGNC Symbol;Acc:HGNC:23842]	-	1353	1274	1207	825	739	381	10.7244	9.52578	9.72607	5.95025	5.14833	2.50921
ENSG00000107223	5458.35	3244.47	2788.44	2131.33	1843.04	1171.44	3830.42	1715.27	1.15915	0.000702325	0.0122119	EDF1	9	136862119	136866286	-	1200	protein_coding	endothelial differentiation related factor 1 [Source:HGNC Symbol;Acc:HGNC:3164]	-	5150	3224	2557	2181	1975	1325	169.168	99.8995	85.3883	65.189	57.0198	36.1631
ENSG00000251322	384.735	561.542	735.004	316.621	253.827	155.603	560.427	242.017	1.21199	0.00070439	0.0122256	SHANK3	22	50674415	50733298	+	7455	protein_coding	SH3 and multiple ankyrin repeat domains 3 [Source:HGNC Symbol;Acc:HGNC:14294]	-	363	558	674	324	272	176	1.91934	2.78315	3.62294	1.55882	1.26404	0.773208
ENSG00000109472	1526.22	5496.67	2918.21	1393.52	1332.59	1029.1	3313.7	1251.74	1.4046	0.000713558	0.0123389	CPE	4	165361194	165498320	+	2958	protein_coding	carboxypeptidase E [Source:HGNC Symbol;Acc:HGNC:2303]	-	1440	5462	2676	1426	1428	1164	19.1892	68.6599	36.2524	17.291	16.7252	12.888
ENSG00000100097	4596.68	9082.29	8490.71	4114.12	3461.19	1983.05	7389.89	3186.12	1.21381	0.000722089	0.0124066	LGALS1	22	37675608	37679806	+	1099	protein_coding	galectin 1 [Source:HGNC Symbol;Acc:HGNC:6561]	-	4337	9025	7786	4210	3709	2243	155.555	305.351	283.9	137.399	116.923	66.8441
ENSG00000069424	2360.34	2281.39	1612.86	1258.67	1145.95	721.432	2084.87	1042.02	1.00079	0.000729641	0.0125022	KCNAB2	1	5991466	6101193	+	9534	protein_coding	potassium voltage-gated channel subfamily A regulatory beta subunit 2 [Source:HGNC Symbol;Acc:HGNC:6229]	-	2227	2267	1479	1288	1228	816	9.2074	8.8415	6.21644	4.84552	4.46235	2.80315
ENSG00000213445	1270.79	2360.89	961.83	805.234	640.166	486.259	1531.17	643.887	1.25006	0.000733114	0.0125502	SIPA1	11	65638097	65650930	+	4668	protein_coding	signal-induced proliferation-associated 1 [Source:HGNC Symbol;Acc:HGNC:10885]	-	1199	2346	882	824	686	550	10.1247	18.6873	7.57158	6.33135	5.09136	3.8589
ENSG00000188042	54.0536	273.727	574.699	64.4969	58.7908	88.4108	300.826	70.5662	2.0913	0.000740727	0.0126576	ARL4C	2	234493041	234497053	-	4013	protein_coding	ADP ribosylation factor like GTPase 4C [Source:HGNC Symbol;Acc:HGNC:698]	-	51	272	527	66	63	100	0.500948	2.52028	5.26248	0.589895	0.543891	0.816135
ENSG00000231298	8.479	5.03174	57.7971	2.93168	0.933187	0	23.7693	1.28829	4.23059	0.000744478	0.0127101	MANCR	10	4650185	4678154	-	1920	lincRNA	mitotically associated long non coding RNA [Source:HGNC Symbol;Acc:HGNC:44678]	-	8	5	53	3	1	0	0.164241	0.0968319	1.10617	0.0560428	0.0180443	0
ENSG00000157111	2.11975	16.1016	35.9868	0.977226	0	0.884108	18.0694	0.620445	4.86387	0.000749594	0.0127627	TMEM171	5	73120292	73131817	+	1535	protein_coding	transmembrane protein 171 [Source:HGNC Symbol;Acc:HGNC:27031]	-	2	16	33	1	0	1	0.0513587	0.38758	0.861498	0.0233664	0	0.0213365
ENSG00000196083	666.661	793.002	1306.43	506.203	450.729	330.656	922.032	429.196	1.10332	0.00075533	0.0128488	IL1RAP	3	190514051	190659750	+	11558	protein_coding	interleukin 1 receptor accessory protein [Source:HGNC Symbol;Acc:HGNC:5995]	-	629	788	1198	518	483	374	2.14516	2.53509	4.15358	1.60748	1.44779	1.05979
ENSG00000134470	252.25	167.054	260.632	115.313	124.114	91.0631	226.645	110.163	1.04086	0.000761955	0.0129381	IL15RA	10	5943639	5978187	-	3634	protein_coding	interleukin 15 receptor subunit alpha [Source:HGNC Symbol;Acc:HGNC:5978]	-	238	166	239	118	133	103	2.58157	1.69853	2.63549	1.16465	1.26796	0.92829
ENSG00000001630	243.771	125.793	142.857	66.4514	39.1938	88.4108	170.807	64.6853	1.39967	0.000765842	0.0129924	CYP51A1	7	92112151	92134803	-	3584	protein_coding	cytochrome P450 family 51 subfamily A member 1 [Source:HGNC Symbol;Acc:HGNC:2649]	-	230	125	131	68	42	100	2.5296	1.29686	1.46471	0.680519	0.405996	0.913825
ENSG00000143786	22.2574	46.292	80.6978	10.7495	7.4655	16.798	49.749	11.671	2.08747	0.000767507	0.0130089	CNIH3	1	224434660	224740549	+	6386	protein_coding	cornichon family AMPA receptor auxiliary protein 3 [Source:HGNC Symbol;Acc:HGNC:26802]	-	21	46	74	11	8	19	0.129623	0.267842	0.464357	0.0617822	0.0434012	0.0974442
ENSG00000130332	1690.5	1044.59	568.156	550.178	429.266	255.507	1101.08	411.65	1.41977	0.000783857	0.0132503	LSM7	19	2321517	2328620	-	1698	protein_coding	LSM7 homolog, U6 small nuclear RNA and mRNA degradation associated [Source:HGNC Symbol;Acc:HGNC:20470]	-	1595	1038	521	563	460	289	37.0267	22.7305	12.2956	11.8924	9.38556	5.57431
ENSG00000183578	45.5746	72.457	167.939	37.1346	19.5969	23.8709	95.3234	26.8675	1.82783	0.000786659	0.0132857	TNFAIP8L3	15	51056598	51105276	-	2371	protein_coding	TNF alpha induced protein 8 like 3 [Source:HGNC Symbol;Acc:HGNC:20620]	-	43	72	154	38	21	27	0.714873	1.12915	2.60278	0.574846	0.306851	0.372961
ENSG00000129194	41.3351	42.2666	40.3489	5.86336	11.1982	17.6822	41.3169	11.5813	1.82691	0.00078919	0.0133165	SOX15	17	7588178	7590170	-	1541	protein_coding	SRY-box 15 [Source:HGNC Symbol;Acc:HGNC:11196]	HMG	39	42	37	6	12	20	0.997594	1.01344	0.962161	0.139652	0.269786	0.425068
ENSG00000130758	429.249	723.564	496.182	325.416	272.491	221.027	549.665	272.978	1.01051	0.000791275	0.0133398	MAP3K10	19	40191744	40215575	+	4566	protein_coding	mitogen-activated protein kinase kinase kinase 10 [Source:HGNC Symbol;Acc:HGNC:6849]	-	405	719	455	333	292	250	3.49632	5.85521	3.99323	2.61582	2.21558	1.79323
ENSG00000146072	901.953	1171.39	3547.43	694.808	715.754	483.607	1873.59	631.39	1.5692	0.000812315	0.0136092	TNFRSF21	6	47231532	47309905	-	3595	protein_coding	TNF receptor superfamily member 21 [Source:HGNC Symbol;Acc:HGNC:13469]	-	851	1164	3253	711	767	547	9.33088	12.0394	36.2605	7.09366	7.39157	4.98333
ENSG00000223403	113.407	100.635	70.8832	37.1346	48.5257	22.1027	94.9749	35.921	1.40523	0.000814015	0.0136134	MEG9	14	101064151	101072937	+	3212	lincRNA	maternally expressed 9 [Source:HGNC Symbol;Acc:HGNC:43874]	-	107	100	65	38	52	25	1.31311	1.15764	0.810936	0.424334	0.560877	0.254915
ENSG00000038382	19691.4	25521	42572.4	15376.7	14861.9	11242.3	29261.6	13827	1.08153	0.000843244	0.0139589	TRIO	5	14143702	14532128	+	17500	protein_coding	trio Rho guanine nucleotide exchange factor [Source:HGNC Symbol;Acc:HGNC:12303]	-	18579	25360	39039	15735	15926	12716	41.8482	53.8841	89.3942	32.2499	31.5289	23.7982
ENSG00000150054	633.805	472.984	806.978	284.373	266.891	398.733	637.922	316.666	1.00977	0.000843567	0.0139589	MPP7	10	28050993	28334486	-	6167	protein_coding	membrane palmitoylated protein 7 [Source:HGNC Symbol;Acc:HGNC:26542]	-	598	470	740	291	286	451	3.82225	2.83383	4.80847	1.69246	1.60669	2.39516
ENSG00000188522	2059.34	970.119	1647.76	881.458	678.427	683.415	1559.07	747.767	1.06004	0.000875523	0.014374	FAM83G	17	18968789	19004804	-	7876	protein_coding	family with sequence similarity 83 member G [Source:HGNC Symbol;Acc:HGNC:32554]	-	1943	964	1511	902	727	773	9.72432	4.55115	7.6879	4.10772	3.19793	3.21444
ENSG00000171310	497.081	743.691	1383.86	410.435	392.872	244.014	874.877	349.107	1.32555	0.000879478	0.0143929	CHST11	12	104455295	104762014	+	6492	protein_coding	carbohydrate sulfotransferase 11 [Source:HGNC Symbol;Acc:HGNC:17422]	-	469	739	1269	420	421	276	2.84765	4.23268	7.83307	2.32044	2.24669	1.39239
ENSG00000146411	465.285	617.898	324.972	227.694	261.292	139.689	469.385	209.558	1.16425	0.000880494	0.0143929	SLC2A12	6	133988697	134052636	-	4468	protein_coding	solute carrier family 2 member 12 [Source:HGNC Symbol;Acc:HGNC:18067]	-	439	614	298	233	280	158	3.87296	5.10981	2.67271	1.87043	2.17113	1.15818
ENSG00000117318	10411.1	5293.39	7288.97	4515.76	3753.28	2826.49	7664.5	3698.51	1.05127	0.000886514	0.0144536	ID3	1	23557918	23559794	-	1797	protein_coding	inhibitor of DNA binding 3, HLH protein [Source:HGNC Symbol;Acc:HGNC:5362]	bHLH	9823	5260	6684	4621	4022	3197	215.471	108.84	149.052	92.2333	77.5415	58.2674
ENSG00000099364	2147.31	2146.54	1184.29	1083.74	876.262	639.21	1826.05	866.405	1.07585	0.000919667	0.0148527	FBXL19	16	30923055	30948783	+	4340	protein_coding	F-box and leucine rich repeat protein 19 [Source:HGNC Symbol;Acc:HGNC:25300]	-	2026	2133	1086	1109	939	723	18.401	18.2747	10.0274	9.16519	7.49577	5.45607
ENSG00000266094	154.742	463.926	193.02	110.427	90.5191	101.672	270.563	100.873	1.4242	0.000936046	0.0150527	RASSF5	1	206507530	206589448	+	6976	protein_coding	Ras association domain family member 5 [Source:HGNC Symbol;Acc:HGNC:17609]	-	146	461	177	113	97	115	0.824971	2.45722	1.01675	0.580994	0.481732	0.539911
ENSG00000109452	232.113	198.251	563.794	92.8365	85.8532	168.865	331.386	115.851	1.51497	0.000938611	0.0150704	INPP4B	4	142023160	142847432	-	14153	protein_coding	inositol polyphosphate-4-phosphatase type II B [Source:HGNC Symbol;Acc:HGNC:6075]	-	219	197	517	95	92	191	0.609941	0.517568	1.46383	0.240755	0.225206	0.441994
ENSG00000185483	515.099	373.355	1311.88	326.394	264.092	137.921	733.446	242.802	1.59514	0.000940659	0.0150704	ROR1	1	63774022	64181498	+	6715	protein_coding	receptor tyrosine kinase like orphan receptor 1 [Source:HGNC Symbol;Acc:HGNC:10256]	-	486	371	1203	334	283	156	2.85287	2.05436	7.17907	1.78402	1.46009	0.760869
ENSG00000129038	1961.83	2262.27	1738.27	1124.79	888.394	320.047	1987.46	777.743	1.35383	0.000945569	0.0151283	LOXL1	15	73925989	73952137	+	3637	protein_coding	lysyl oxidase like 1 [Source:HGNC Symbol;Acc:HGNC:6665]	-	1851	2248	1594	1151	952	362	20.0611	22.9828	17.5628	11.3509	9.06847	3.25984
ENSG00000260328	15.8981	67.4253	50.1635	8.79504	13.0646	8.84108	44.4956	10.2336	2.12142	0.000950258	0.0151647	AC104024.2	17	17011914	17014990	-	3077	lincRNA	novel transcript	-	15	67	46	9	14	10	0.192157	0.809649	0.599072	0.104909	0.157631	0.10644
ENSG00000142910	709.056	325.05	1051.25	312.712	254.76	270.537	695.12	279.336	1.31509	0.000960374	0.0152872	TINAGL1	1	31576485	31587686	+	5281	protein_coding	tubulointerstitial nephritis antigen like 1 [Source:HGNC Symbol;Acc:HGNC:19168]	-	669	323	964	320	273	306	4.99347	2.27424	7.31492	2.17337	1.79096	1.89774
ENSG00000113657	3638.55	11450.2	9244.26	3669.48	3654.36	2467.54	8111.01	3263.8	1.31336	0.000978774	0.015505	DPYSL3	5	147390811	147510056	-	7164	protein_coding	dihydropyrimidinase like 3 [Source:HGNC Symbol;Acc:HGNC:3015]	-	3433	11378	8477	3755	3916	2791	18.8891	59.0555	47.4171	18.7998	18.9377	12.7596
ENSG00000165887	14.8382	13.0825	15.2671	1.95445	1.86637	0	14.396	1.27361	3.52274	0.000979157	0.015505	ANKRD2	10	97572499	97583884	+	1451	protein_coding	ankyrin repeat domain 2 [Source:HGNC Symbol;Acc:HGNC:495]	-	14	13	14	2	2	0	0.380323	0.333139	0.386642	0.0494382	0.0477532	0
ENSG00000130255	8433.42	5581.21	2690.29	2722.55	2366.56	1457.01	5568.31	2182.04	1.35162	0.000987868	0.015614	RPL36	19	5674947	5691876	+	2272	protein_coding	ribosomal protein L36 [Source:HGNC Symbol;Acc:HGNC:13631]	-	7957	5546	2467	2786	2536	1648	138.049	90.7656	43.5121	43.9817	38.6706	23.7564
ENSG00000129354	535.237	222.403	184.296	87.9504	83.0536	159.139	313.979	110.048	1.51163	0.000988365	0.015614	AP1M2	19	10572671	10587315	-	2214	protein_coding	adaptor related protein complex 1 subunit mu 2 [Source:HGNC Symbol;Acc:HGNC:558]	-	505	221	169	90	89	180	8.99096	3.71163	3.05885	1.45802	1.39268	2.66272
ENSG00000224861	346.579	199.257	316.248	145.607	132.513	51.2782	287.361	109.799	1.3891	0.000990589	0.0156222	YBX1P1	14	66012830	66013789	-	960	processed_pseudogene	Y-box binding protein 1 pseudogene 1 [Source:HGNC Symbol;Acc:HGNC:8015]	-	327	198	290	149	142	58	13.4267	7.66909	12.1053	5.56692	5.12457	1.97874
ENSG00000105401	5603.56	4693.61	3153.76	2688.35	2314.3	1481.76	4483.64	2161.47	1.05275	0.000992203	0.0156222	CDC37	19	10391134	10420121	-	3041	protein_coding	cell division cycle 37 [Source:HGNC Symbol;Acc:HGNC:1735]	-	5287	4664	2892	2751	2480	1676	68.5307	57.0285	38.1093	32.4469	28.2537	18.0505
ENSG00000179588	362.477	350.209	252.998	209.126	126.913	97.2518	321.895	144.431	1.15772	0.000996425	0.0156756	ZFPM1	16	88453317	88537016	+	6110	protein_coding	zinc finger protein, FOG family member 1 [Source:HGNC Symbol;Acc:HGNC:19762]	zf-C2H2	342	348	232	214	136	110	2.20636	2.11781	1.52158	1.25624	0.771148	0.589634
ENSG00000161970	1510.32	1325.36	733.914	505.226	552.447	673.69	1189.87	577.121	1.0438	0.00102497	0.0160175	RPL26	17	8377516	8383250	-	2513	protein_coding	ribosomal protein L26 [Source:HGNC Symbol;Acc:HGNC:10327]	-	1425	1317	673	517	592	762	22.3519	19.4869	10.7318	7.379	8.16149	9.93102
ENSG00000065268	1877.04	1320.33	892.038	795.462	627.102	452.663	1363.13	625.076	1.12509	0.00103904	0.0161971	WDR18	19	984271	998438	+	2357	protein_coding	WD repeat domain 18 [Source:HGNC Symbol;Acc:HGNC:17956]	-	1771	1312	818	814	672	512	29.6177	20.6978	13.9073	12.387	9.87756	7.11445
ENSG00000185271	80.5505	1.00635	15.2671	3.90891	0.933187	0	32.2747	1.61403	4.34313	0.00104648	0.0162996	KLHL33	14	20425852	20436158	-	5501	protein_coding	kelch like family member 33 [Source:HGNC Symbol;Acc:HGNC:31952]	-	76	1	14	4	1	0	0.544583	0.0067594	0.101985	0.0260806	0.00629794	0
ENSG00000162520	545.835	333.101	370.774	249.193	204.368	139.689	416.57	197.75	1.07557	0.00104955	0.0163339	SYNC	1	32680360	32703596	-	3487	protein_coding	syncoilin, intermediate filament protein [Source:HGNC Symbol;Acc:HGNC:28897]	-	515	331	340	255	219	158	5.82167	3.5296	3.90729	2.62294	2.17587	1.48401
ENSG00000130751	48.7542	20.127	118.866	19.5445	13.0646	6.18875	62.5823	12.9326	2.27798	0.00105222	0.0163393	NPAS1	19	47019820	47045775	+	2582	protein_coding	neuronal PAS domain protein 1 [Source:HGNC Symbol;Acc:HGNC:7894]	Others	46	20	109	20	14	7	0.702253	0.288021	1.69168	0.277826	0.18785	0.0887918
ENSG00000103196	295.705	734.634	145.038	139.743	140.911	57.467	391.792	112.707	1.79856	0.0010525	0.0163393	CRISPLD2	16	84819984	84920768	+	7965	protein_coding	cysteine rich secretory protein LCCL domain containing 2 [Source:HGNC Symbol;Acc:HGNC:25248]	-	279	730	133	143	151	65	1.38074	3.4079	0.669136	0.643947	0.656797	0.267275
ENSG00000253958	75.2511	67.4253	51.254	23.4534	18.6637	31.8279	64.6435	24.6483	1.38925	0.00106455	0.0165075	CLDN23	8	8701938	8704106	+	2169	protein_coding	claudin 23 [Source:HGNC Symbol;Acc:HGNC:17591]	-	71	67	47	24	20	36	1.2903	1.14859	0.868335	0.396873	0.319456	0.543593
ENSG00000168765	453.626	1059.68	881.132	395.777	404.07	267.001	798.148	355.616	1.16668	0.00106596	0.0165075	GSTM4	1	109656081	109674836	+	5745	protein_coding	glutathione S-transferase mu 4 [Source:HGNC Symbol;Acc:HGNC:4636]	-	428	1053	808	405	433	302	2.93661	6.81535	5.63599	2.52851	2.61119	1.72166
ENSG00000165752	1058.81	541.415	814.611	462.228	404.07	310.322	804.947	392.207	1.03744	0.00107572	0.016597	STK32C	10	132207492	132331847	-	3543	protein_coding	serine/threonine kinase 32C [Source:HGNC Symbol;Acc:HGNC:21332]	-	999	538	747	473	433	351	11.1144	5.64626	8.44886	4.78839	4.23406	3.24464
ENSG00000214026	219.394	245.549	149.4	119.222	90.5191	57.467	204.781	89.0692	1.20329	0.0010766	0.016597	MRPL23	11	1947278	1984522	+	2975	protein_coding	mitochondrial ribosomal protein L23 [Source:HGNC Symbol;Acc:HGNC:10322]	-	207	244	137	122	97	65	2.74268	3.04967	1.84537	1.47086	1.1296	0.715579
ENSG00000111671	226.813	309.955	189.749	140.721	118.515	83.9902	242.172	114.409	1.0836	0.00107667	0.016597	SPSB2	12	6870935	6889358	-	2452	protein_coding	splA/ryanodine receptor domain and SOCS box containing 2 [Source:HGNC Symbol;Acc:HGNC:29522]	-	214	308	174	144	127	95	3.44021	4.67068	2.84366	2.1064	1.79442	1.26892
ENSG00000177283	421.83	378.387	661.94	228.671	236.096	72.4968	487.386	179.088	1.44501	0.00107797	0.016597	FZD8	10	35638249	35642278	-	4030	protein_coding	frizzled class receptor 8 [Source:HGNC Symbol;Acc:HGNC:4046]	-	398	376	607	234	253	82	3.89287	3.46922	6.03577	2.08262	2.17498	0.666408
ENSG00000114854	122.945	199.257	62.1591	49.8385	50.3921	33.5961	128.12	44.6089	1.52438	0.00107844	0.016597	TNNC1	3	52451102	52454070	-	1168	protein_coding	troponin C1, slow skeletal and cardiac type [Source:HGNC Symbol;Acc:HGNC:11943]	-	116	198	57	51	54	38	3.91478	6.30336	1.9556	1.56613	1.60174	1.06555
ENSG00000239857	277.687	193.219	100.327	101.632	51.3253	52.1623	190.411	68.3731	1.47941	0.0010888	0.0167236	GET4	7	876552	896436	+	5392	protein_coding	golgi to ER traffic protein 4 [Source:HGNC Symbol;Acc:HGNC:21690]	-	262	192	92	104	55	59	1.91533	1.32404	0.683733	0.691804	0.353389	0.358371
ENSG00000197301	19.0777	5.03174	90.5124	5.86336	4.66593	2.65232	38.2073	4.39387	3.12332	0.00110947	0.0169443	AC090673.1	12	65851340	65882167	-	6033	antisense	uncharacterized LOC100129940 [Source:NCBI gene;Acc:100129940]	-	18	5	83	6	5	3	0.117606	0.0308167	0.551307	0.0356712	0.0287129	0.0162862
ENSG00000228300	1523.04	1149.25	658.668	610.766	487.124	465.925	1110.32	521.272	1.09109	0.00113825	0.0172164	C19orf24	19	1275438	1279249	+	2193	protein_coding	chromosome 19 open reading frame 24 [Source:HGNC Symbol;Acc:HGNC:26073]	-	1437	1142	604	625	522	527	25.8292	19.3632	11.0369	10.2221	8.24655	7.87052
ENSG00000146950	4.2395	22.1397	113.413	7.81781	3.73275	4.42054	46.5974	5.3237	3.13199	0.0011544	0.0173908	SHROOM2	X	9786456	9949443	+	8191	protein_coding	shroom family member 2 [Source:HGNC Symbol;Acc:HGNC:630]	-	4	22	104	8	4	5	0.0192493	0.0998701	0.508798	0.035031	0.0169186	0.0199924
ENSG00000224269	34.9759	17.1079	21.8102	3.90891	7.4655	3.53643	24.6313	4.97028	2.30939	0.00115871	0.0174234	AP000697.1	21	36698773	36701564	-	339	antisense	novel transcript	-	33	17	20	4	8	4	3.83713	1.86466	2.36417	0.423214	0.81758	0.386448
ENSG00000126458	428.189	790.989	703.379	383.073	302.353	202.461	640.853	295.962	1.11521	0.00116311	0.0174405	RRAS	19	49635292	49640201	-	1160	protein_coding	RAS related [Source:HGNC Symbol;Acc:HGNC:10447]	-	404	786	645	392	324	229	13.7283	25.195	22.2818	12.1207	9.6767	6.4656
ENSG00000184486	573.392	111.705	278.08	98.6999	95.1851	118.47	321.059	104.118	1.62412	0.00116326	0.0174405	POU3F2	6	98834592	98839470	+	4879	protein_coding	POU class 3 homeobox 2 [Source:HGNC Symbol;Acc:HGNC:9215]	Pou	541	111	255	101	102	134	4.37078	0.845944	2.09439	0.742489	0.724285	0.899508
ENSG00000128965	49.8141	118.749	181.025	47.8841	32.6615	35.3643	116.529	38.6366	1.59326	0.00118464	0.0176857	CHAC1	15	40952962	40956519	+	2058	protein_coding	ChaC glutathione specific gamma-glutamylcyclotransferase 1 [Source:HGNC Symbol;Acc:HGNC:28680]	-	47	118	166	49	35	40	0.900211	2.132	3.2323	0.853985	0.5892	0.636569
ENSG00000133250	457.866	367.317	307.524	254.079	134.379	138.805	377.569	175.754	1.10421	0.00118525	0.0176857	ZNF414	19	8509678	8514164	-	2758	protein_coding	zinc finger protein 414 [Source:HGNC Symbol;Acc:HGNC:20630]	-	432	365	282	260	144	157	6.17421	4.92094	4.09736	3.38126	1.80887	1.86439
ENSG00000127774	79.4906	61.3872	46.8919	32.2485	15.8642	16.798	62.5899	21.6369	1.53691	0.00118668	0.0176931	EMC6	17	3668815	3669668	+	769	protein_coding	ER membrane protein complex subunit 6 [Source:HGNC Symbol;Acc:HGNC:28430]	-	75	61	43	33	17	19	3.84439	2.94953	2.24074	1.53917	0.765884	0.809205
ENSG00000178685	304.184	504.18	545.255	270.692	211.833	153.835	451.207	212.12	1.08961	0.00119913	0.0178222	PARP10	8	143977153	144012772	-	6033	protein_coding	poly(ADP-ribose) polymerase family member 10 [Source:HGNC Symbol;Acc:HGNC:25895]	-	287	501	500	277	227	174	1.87517	3.08783	3.32113	1.64682	1.30357	0.944598
ENSG00000186907	99.6282	106.673	25.0817	25.4079	18.6637	21.2186	77.1276	21.7634	1.8273	0.0012203	0.0180799	RTN4RL2	11	57460549	57477534	+	2387	protein_coding	reticulon 4 receptor like 2 [Source:HGNC Symbol;Acc:HGNC:23053]	-	94	106	23	26	20	24	1.55227	1.65121	0.386122	0.390679	0.29028	0.329299
ENSG00000057019	1722.3	2008.67	4826.6	1067.13	1189.81	1322.63	2852.52	1193.19	1.25732	0.00122995	0.01818	DCBLD2	3	98795941	98901689	-	11274	protein_coding	discoidin, CUB and LCCL domain containing 2 [Source:HGNC Symbol;Acc:HGNC:24627]	-	1625	1996	4426	1092	1275	1496	5.68156	6.58313	15.7319	3.47412	3.91807	4.34595
ENSG00000139970	80.5505	48.3047	314.067	36.1574	46.6593	26.5232	147.641	36.4466	2.01798	0.00123299	0.0182105	RTN1	14	59595976	59870966	-	6209	protein_coding	reticulon 1 [Source:HGNC Symbol;Acc:HGNC:10467]	-	76	48	288	37	50	30	0.482485	0.287455	1.85874	0.213737	0.27899	0.158245
ENSG00000272269	32.8561	26.165	42.5299	9.77226	12.1314	3.53643	33.8504	8.48004	2.00227	0.00123492	0.0182248	AL138724.1	6	17706257	17707344	+	1088	antisense	uncharacterized LOC105374952 [Source:NCBI gene;Acc:105374952]	-	31	26	39	10	13	4	1.12312	0.888575	1.43643	0.329663	0.413956	0.12041
ENSG00000240376	915.732	721.551	624.862	480.795	388.206	244.898	754.049	371.3	1.02263	0.00124821	0.018392	AC010343.1	5	33162179	33162807	+	629	processed_pseudogene	ribosomal protein S8 (RPS8) pseudogene	-	864	717	573	492	416	277	54.1446	42.3856	36.505	28.0552	22.913	14.4232
ENSG00000272115	20.1376	14.0889	7.63357	0.977226	0.933187	1.76822	13.9534	1.22621	3.49915	0.00125103	0.0184192	AC233992.3	8	144409492	144409976	+	485	antisense	novel transcript, antisense to SLC39A4	-	19	14	7	1	1	2	1.5442	1.07334	0.578369	0.0739534	0.0714329	0.135058
ENSG00000111252	261.789	719.539	1139.58	279.487	261.292	235.173	706.97	258.651	1.45066	0.0012619	0.0185357	SH2B3	12	111405948	111451623	+	5682	protein_coding	SH2B adaptor protein 3 [Source:HGNC Symbol;Acc:HGNC:29605]	-	247	715	1045	286	280	266	1.71351	4.67902	7.36994	1.80536	1.70725	1.53325
ENSG00000198816	905.133	1105.98	492.911	442.683	414.335	240.477	834.673	365.832	1.19055	0.00126869	0.0186209	ZNF358	19	7515292	7521026	+	2069	protein_coding	zinc finger protein 358 [Source:HGNC Symbol;Acc:HGNC:16838]	zf-C2H2	854	1099	452	453	444	272	16.2701	19.7509	8.75441	7.85303	7.43469	4.30566
ENSG00000182329	93.269	10.0635	4.36204	1.95445	4.66593	3.53643	35.8982	3.38561	3.40306	0.0012945	0.0189114	KIAA2012	2	202073289	202205203	+	7943	protein_coding	KIAA2012 [Source:HGNC Symbol;Acc:HGNC:51250]	-	88	10	4	2	5	4	0.436707	0.0468129	0.0201801	0.00903119	0.0218085	0.0164933
ENSG00000198074	14.8382	64.4063	21.8102	7.81781	4.66593	7.07286	33.6849	6.51887	2.37265	0.00130779	0.0190317	AKR1B10	7	134527592	134541408	+	1744	protein_coding	aldo-keto reductase family 1 member B10 [Source:HGNC Symbol;Acc:HGNC:382]	-	14	64	20	8	5	8	0.316427	1.36453	0.459549	0.164529	0.0993262	0.150236
ENSG00000232838	44.5147	34.2158	27.2628	14.6584	7.4655	7.95697	35.3311	10.027	1.82295	0.0013098	0.0190437	PET117	20	18137873	18143169	+	1141	protein_coding	PET117 homolog [Source:HGNC Symbol;Acc:HGNC:40045]	-	42	34	25	15	8	9	1.45096	1.10801	0.878017	0.471526	0.24291	0.258338
ENSG00000171222	1164.8	1223.72	890.947	730.965	521.651	336.845	1093.16	529.821	1.0454	0.00131452	0.0190707	SCAND1	20	35953617	35959472	-	1996	protein_coding	SCAN domain containing 1 [Source:HGNC Symbol;Acc:HGNC:10566]	-	1099	1216	817	748	559	381	21.7035	22.6528	16.4025	13.4413	9.70267	6.25166
ENSG00000173621	4770.5	4385.66	2423.11	2350.23	1723.6	1066.23	3859.76	1713.35	1.17181	0.00132545	0.0191997	LRFN4	11	66856647	66860475	+	2828	protein_coding	leucine rich repeat and fibronectin type III domain containing 4 [Source:HGNC Symbol;Acc:HGNC:28456]	-	4501	4358	2222	2405	1847	1206	62.7367	57.3004	31.4857	30.5025	22.627	13.9669
ENSG00000158186	1090.61	1068.74	526.717	508.158	408.736	238.709	895.356	385.201	1.21736	0.00134948	0.0194282	MRAS	3	138347648	138405534	+	6365	protein_coding	muscle RAS oncogene homolog [Source:HGNC Symbol;Acc:HGNC:7227]	-	1029	1062	483	520	438	270	6.37249	6.20406	3.04087	2.93025	2.38405	1.3893
ENSG00000143850	394.273	446.818	107.961	110.427	116.648	109.629	316.351	112.235	1.49543	0.00135147	0.0194419	PLEKHA6	1	204218851	204377665	-	8251	protein_coding	pleckstrin homology domain containing A6 [Source:HGNC Symbol;Acc:HGNC:17053]	-	372	444	99	113	125	124	1.77717	2.0009	0.480814	0.491215	0.52486	0.492205
ENSG00000163898	28.6166	211.333	276.99	30.294	41.0602	53.9306	172.313	41.7616	2.04371	0.00135445	0.0194661	LIPH	3	185506262	185552613	-	4122	protein_coding	lipase H [Source:HGNC Symbol;Acc:HGNC:18483]	-	27	210	254	31	44	61	0.258195	1.89435	2.4693	0.269745	0.369815	0.484678
ENSG00000103152	794.906	736.647	323.882	320.53	283.689	190.967	618.478	265.062	1.22297	0.00136362	0.0195272	MPG	16	77007	85853	+	1661	protein_coding	N-methylpurine DNA glycosylase [Source:HGNC Symbol;Acc:HGNC:7211]	-	750	732	297	328	304	216	17.7985	16.3867	7.16532	7.08278	6.3408	4.25908
ENSG00000152465	570.213	481.034	1121.04	340.075	335.014	328.004	724.097	334.364	1.11452	0.00138448	0.0197809	NMT2	10	15102584	15168693	-	4700	protein_coding	N-myristoyltransferase 2 [Source:HGNC Symbol;Acc:HGNC:7858]	-	538	478	1028	348	359	371	4.51208	3.78164	8.76484	2.65571	2.64629	2.58528
ENSG00000205220	147.323	132.838	112.323	66.4514	70.9222	34.4802	130.828	57.2846	1.19379	0.00138917	0.0198178	PSMB10	16	67934502	67937087	-	1853	protein_coding	proteasome subunit beta 10 [Source:HGNC Symbol;Acc:HGNC:9538]	-	139	132	103	68	76	39	2.95686	2.64879	2.22746	1.31623	1.42095	0.689319
ENSG00000232533	71.0116	87.5523	78.5168	43.9752	28.9288	30.9438	79.0269	34.6159	1.1935	0.00140547	0.0199747	AC093673.1	7	143379692	143380495	-	648	antisense	novel transcript	-	67	87	72	45	31	35	4.0756	4.99222	4.45252	2.49079	1.6574	1.76899
ENSG00000169020	321.142	253.6	116.685	102.609	106.383	53.0465	230.475	87.3462	1.40116	0.00143307	0.0202751	ATP5ME	4	672436	674338	-	940	protein_coding	ATP synthase membrane subunit e [Source:HGNC Symbol;Acc:HGNC:846]	-	303	252	107	105	114	60	12.7059	9.96833	4.56147	4.00646	4.20162	2.09052
ENSG00000102931	76.311	40.2539	20.7197	13.6812	11.1982	11.4934	45.7615	12.1243	1.91782	0.00143603	0.0203017	ARL2BP	16	57245098	57253635	+	2155	protein_coding	ADP ribosylation factor like GTPase 2 binding protein [Source:HGNC Symbol;Acc:HGNC:17146]	-	72	40	19	14	12	13	1.31697	0.69018	0.353309	0.233013	0.192919	0.197573
ENSG00000116016	1082.13	7166.2	6755.71	1790.28	1717.06	1023.8	5001.35	1510.38	1.72745	0.00143794	0.0203135	EPAS1	2	46293667	46386703	+	7302	protein_coding	endothelial PAS domain protein 1 [Source:HGNC Symbol;Acc:HGNC:3374]	Others	1021	7121	6195	1832	1840	1158	5.51158	36.2618	33.9976	8.99877	8.73004	5.19395
ENSG00000084636	873.337	1231.77	827.697	514.998	500.188	167.98	977.601	394.389	1.31012	0.00144236	0.0203573	COL16A1	1	31652247	31704319	-	9269	protein_coding	collagen type XVI alpha 1 chain [Source:HGNC Symbol;Acc:HGNC:2193]	-	824	1224	759	527	536	190	3.50418	4.91019	3.28139	2.03928	2.00342	0.671355
ENSG00000274791	29.6765	31.1968	33.8058	9.77226	10.2651	1.76822	31.5597	7.26851	2.12773	0.0014432	0.0203573	F8A2	X	155382115	155383230	+	1116	protein_coding	coagulation factor VIII associated 2 [Source:HGNC Symbol;Acc:HGNC:31849]	-	28	31	31	10	11	2	0.988976	1.03287	1.11313	0.321392	0.341483	0.0586944
ENSG00000225206	290.406	176.111	498.363	103.586	155.842	137.037	321.627	132.155	1.28227	0.00144905	0.0204092	MIR137HG	1	97933474	98049863	-	7172	lincRNA	MIR137 host gene [Source:HGNC Symbol;Acc:HGNC:42871]	-	274	175	457	106	167	155	1.50592	0.907293	2.55343	0.530109	0.806708	0.70782
ENSG00000172379	3.17962	14.0889	29.4438	0	1.86637	0	15.5708	0.622125	4.64706	0.00146593	0.0205196	ARNT2	15	80404350	80597937	+	7741	protein_coding	aryl hydrocarbon receptor nuclear translocator 2 [Source:HGNC Symbol;Acc:HGNC:16876]	bHLH	3	14	27	0	2	0	0.0152762	0.0672482	0.13977	0	0.00895103	0
ENSG00000104979	2289.33	1861.74	1245.36	1084.72	948.118	614.455	1798.81	882.431	1.02771	0.00148345	0.0205918	C19orf53	19	13774168	13778462	+	1174	protein_coding	chromosome 19 open reading frame 53 [Source:HGNC Symbol;Acc:HGNC:24991]	-	2160	1850	1142	1110	1016	695	72.5233	58.594	38.9804	33.9121	29.9824	19.3887
ENSG00000109193	10.5987	2.0127	43.6204	0	1.86637	0.884108	18.744	0.916827	4.33933	0.00148388	0.0205918	SULT1E1	4	69841212	69860152	-	2091	protein_coding	sulfotransferase family 1E member 1 [Source:HGNC Symbol;Acc:HGNC:11377]	-	10	2	40	0	2	1	0.188512	0.0355652	0.766575	0	0.0331372	0.0156631
ENSG00000170011	55.1135	18.1143	74.1547	13.6812	9.33187	15.0298	49.1275	12.681	1.95117	0.00151301	0.0208806	MYRIP	3	39808914	40260321	+	5872	protein_coding	myosin VIIA and Rab interacting protein [Source:HGNC Symbol;Acc:HGNC:19156]	-	52	18	68	14	10	17	0.349067	0.113982	0.464057	0.0855149	0.0590003	0.0948187
ENSG00000249685	33.916	75.4761	62.1591	21.499	20.5301	18.5663	57.1837	20.1984	1.50311	0.00151357	0.0208806	AC079921.2	4	39133913	39135608	+	455	lincRNA	novel transcript	-	32	75	57	22	22	21	2.77224	6.12914	5.0201	1.73425	1.67514	1.51161
ENSG00000139174	68.8919	94.5967	207.197	17.5901	46.6593	50.3941	123.562	38.2145	1.69006	0.00152797	0.0210023	PRICKLE1	12	42456757	42590355	-	8247	protein_coding	prickle planar cell polarity protein 1 [Source:HGNC Symbol;Acc:HGNC:17019]	-	65	94	190	18	50	57	0.310677	0.42382	0.923222	0.0782846	0.210046	0.226365
ENSG00000163827	6.35925	10.0635	21.8102	0.977226	0.933187	0	12.7443	0.636804	4.34864	0.00153498	0.0210587	LRRC2	3	46515423	46580099	-	5622	protein_coding	leucine rich repeat containing 2 [Source:HGNC Symbol;Acc:HGNC:14676]	-	6	10	20	1	1	0	0.0420681	0.0661392	0.142557	0.00637983	0.00616239	0
ENSG00000184304	46.6345	44.2793	106.87	16.6128	10.2651	30.0597	65.9279	18.9792	1.79173	0.00156761	0.02133	PRKD1	14	29576479	30191898	-	5187	protein_coding	protein kinase D1 [Source:HGNC Symbol;Acc:HGNC:9407]	-	44	44	98	17	11	34	0.334371	0.315418	0.757109	0.117553	0.0734711	0.214681
ENSG00000111424	897.714	610.853	483.096	407.503	322.883	244.014	663.888	324.8	1.03187	0.00156767	0.02133	VDR	12	47841537	47943048	-	5674	protein_coding	vitamin D receptor [Source:HGNC Symbol;Acc:HGNC:12679]	THR-like	847	607	443	417	346	276	5.88418	3.97786	3.12869	2.63601	2.11265	1.59313
ENSG00000237264	43.4549	37.2349	25.0817	10.7495	13.0646	7.95697	35.2572	10.5904	1.73842	0.00158255	0.0215015	FTH1P11	8	81521682	81522232	-	551	processed_pseudogene	ferritin heavy chain 1 pseudogene 11 [Source:HGNC Symbol;Acc:HGNC:3981]	-	41	37	23	11	14	9	2.93308	2.49689	1.67273	0.716046	0.880271	0.534961
ENSG00000259426	44.5147	73.4634	106.87	27.3623	27.0624	30.0597	74.9494	28.1615	1.41101	0.00158856	0.0215187	AC027237.3	15	69396904	69415029	-	2265	antisense	uncharacterized LOC145694 [Source:NCBI gene;Acc:145694]	-	42	73	98	28	29	34	0.730926	1.19841	1.73383	0.443394	0.443578	0.491634
ENSG00000099625	661.362	731.615	375.136	343.984	272.491	147.646	589.371	254.707	1.21116	0.00159924	0.021619	CBARP	19	1228287	1238027	-	4591	protein_coding	CACN subunit beta associated regulatory protein [Source:HGNC Symbol;Acc:HGNC:28617]	-	624	727	344	352	292	167	5.35759	5.88812	3.00262	2.75001	2.20351	1.19135
ENSG00000119408	4404.84	1955.33	2905.12	1697.44	1436.17	1473.81	3088.43	1535.81	1.00787	0.00160984	0.0217019	NEK6	9	124257606	124353307	+	4419	protein_coding	NIMA related kinase 6 [Source:HGNC Symbol;Acc:HGNC:7749]	-	4156	1943	2664	1737	1539	1667	37.0718	16.3493	24.1579	14.0986	12.0658	12.355
ENSG00000213654	10.5987	85.5396	31.6248	9.77226	6.53231	7.95697	42.5877	8.08718	2.39987	0.00160998	0.0217019	GPSM3	6	32190766	32195523	-	1854	protein_coding	G protein signaling modulator 3 [Source:HGNC Symbol;Acc:HGNC:13945]	-	10	85	29	10	7	9	0.212609	1.70474	0.626812	0.193459	0.130806	0.158988
ENSG00000253982	90.0894	129.819	77.4262	57.6563	32.6615	28.2914	99.1115	39.5364	1.32989	0.00161346	0.0217144	AC100810.1	8	1761990	1764502	-	1322	antisense	uncharacterized LOC101927752 [Source:NCBI gene;Acc:101927752]	-	85	129	71	59	35	32	2.53443	3.62834	2.15217	1.60074	0.917227	0.792775
ENSG00000079337	96.4486	293.854	142.857	64.4969	59.724	79.5697	177.72	67.9302	1.38777	0.00162308	0.0218004	RAPGEF3	12	47734367	47771040	-	12078	protein_coding	Rap guanine nucleotide exchange factor 3 [Source:HGNC Symbol;Acc:HGNC:16629]	-	91	292	131	66	64	90	0.296988	0.898954	0.434635	0.195997	0.18358	0.24405
ENSG00000235385	3.17962	3.01904	55.616	1.95445	0	0	20.6049	0.651484	5.02228	0.0016298	0.0218751	LINC02154	X	13266048	13303452	-	1557	lincRNA	long intergenic non-protein coding RNA 2154 [Source:HGNC Symbol;Acc:HGNC:53015]	-	3	3	51	2	0	0	0.0759495	0.0716444	1.31259	0.0460724	0	0
ENSG00000213638	322.202	303.917	134.133	131.926	109.183	76.0333	253.417	105.714	1.26272	0.001651	0.0220652	ADAT3	19	1905378	1913447	+	2237	protein_coding	adenosine deaminase, tRNA specific 3 [Source:HGNC Symbol;Acc:HGNC:25151]	-	304	302	123	135	117	86	5.35673	5.01985	2.20337	2.16455	1.81201	1.25911
ENSG00000091592	1824.04	3151.88	1272.63	1011.43	1011.57	366.905	2082.85	796.636	1.3868	0.00166119	0.0221543	NLRP1	17	5499427	5619424	-	12808	protein_coding	NLR family pyrin domain containing 1 [Source:HGNC Symbol;Acc:HGNC:14374]	-	1721	3132	1167	1035	1084	415	5.29653	9.09264	3.65122	2.8984	2.93216	1.0612
ENSG00000031081	98.5683	406.565	161.396	59.6108	54.1248	102.556	222.176	72.0974	1.62333	0.00166629	0.0222066	ARHGAP31	3	119294373	119420714	+	9384	protein_coding	Rho GTPase activating protein 31 [Source:HGNC Symbol;Acc:HGNC:29216]	-	93	404	148	61	58	116	0.390649	1.60082	0.632008	0.233153	0.214131	0.404857
ENSG00000172780	24.3771	101.641	88.3313	27.3623	19.5969	8.84108	71.4499	18.6001	1.9461	0.00172626	0.0228121	RAB43	3	129087569	129122801	-	4991	protein_coding	RAB43, member RAS oncogene family [Source:HGNC Symbol;Acc:HGNC:19983]	-	23	101	81	28	21	10	0.181649	0.75246	0.650349	0.20122	0.145771	0.0656211
ENSG00000130956	357.178	145.92	427.48	145.607	133.446	106.093	310.193	128.382	1.27264	0.00175567	0.0230979	HABP4	9	96450201	96491336	+	4056	protein_coding	hyaluronan binding protein 4 [Source:HGNC Symbol;Acc:HGNC:17062]	-	337	145	392	149	143	120	3.2751	1.32929	3.87291	1.31761	1.22146	0.968979
ENSG00000243225	3.17962	4.02539	30.5343	0	0	0.884108	12.5798	0.294703	5.23459	0.00175898	0.0230979	AC007686.1	14	76968683	76969145	+	463	processed_pseudogene	ribosomal protein, large, P1 (RPLP1) pseudogene	-	3	4	28	0	0	1	0.255407	0.321239	2.4234	0	0	0.0707376
ENSG00000271303	243.771	137.87	97.0554	76.2236	69.989	45.0895	159.565	63.7674	1.32467	0.00176092	0.0230979	SRXN1	20	646615	653370	-	2698	protein_coding	sulfiredoxin 1 [Source:HGNC Symbol;Acc:HGNC:16132]	-	230	137	89	78	75	51	3.3603	1.88811	1.32189	1.03694	0.963074	0.619098
ENSG00000144355	1133.01	654.126	775.353	498.385	474.992	274.957	854.162	416.112	1.03784	0.00176206	0.0230979	DLX1	2	172084740	172089677	+	3656	protein_coding	distal-less homeobox 1 [Source:HGNC Symbol;Acc:HGNC:2914]	Homeobox	1069	650	711	510	509	311	11.5256	6.61084	7.79313	5.00338	4.82338	2.78603
ENSG00000171604	4397.42	2006.66	3210.46	1838.16	1644.28	1222.72	3204.85	1568.39	1.03101	0.00176261	0.0230979	CXXC5	5	139647299	139683882	+	3852	protein_coding	CXXC finger protein 5 [Source:HGNC Symbol;Acc:HGNC:26943]	-	4149	1994	2944	1881	1762	1383	42.457	19.2481	30.6267	17.5147	15.8475	11.7589
ENSG00000261730	51.9339	29.1841	38.1679	11.7267	16.7974	8.84108	39.7619	12.4551	1.67579	0.0017769	0.0232206	AL034346.1	6	1383790	1385066	-	1277	antisense	novel transcript, antisense to FOXF2	-	49	29	35	12	18	10	1.51251	0.844417	1.09831	0.337047	0.488339	0.256472
ENSG00000132470	1526.22	2095.22	1092.69	714.352	607.505	1014.96	1571.38	778.938	1.01241	0.00177892	0.0232309	ITGB4	17	75721328	75757818	+	6761	protein_coding	integrin subunit beta 4 [Source:HGNC Symbol;Acc:HGNC:6158]	-	1440	2082	1002	731	651	1148	8.39544	11.4504	5.93889	3.87798	3.33588	5.56112
ENSG00000163694	335.98	569.593	582.333	290.236	260.359	153.835	495.969	234.81	1.07943	0.00180962	0.0235826	RBM47	4	40423267	40630875	-	8544	protein_coding	RNA binding motif protein 47 [Source:HGNC Symbol;Acc:HGNC:30358]	-	317	566	534	297	279	174	1.46248	2.46323	2.50454	1.24679	1.13131	0.66699
ENSG00000184209	236.352	240.517	155.943	111.404	123.181	78.6856	210.937	104.423	1.01573	0.00181466	0.0236138	SNRNP35	12	123457641	123473154	+	5140	protein_coding	small nuclear ribonucleoprotein U11/U12 subunit 35 [Source:HGNC Symbol;Acc:HGNC:30852]	-	223	239	143	114	132	89	1.71015	1.72896	1.11486	0.795502	0.889715	0.567098
ENSG00000164651	51.9339	36.2285	43.6204	17.5901	15.8642	15.0298	43.9276	16.1614	1.44312	0.00182164	0.0236138	SP8	7	20782283	20786886	-	3718	protein_coding	Sp8 transcription factor [Source:HGNC Symbol;Acc:HGNC:19196]	zf-C2H2	49	36	40	18	17	17	0.519492	0.360033	0.431121	0.173645	0.158409	0.149751
ENSG00000204922	543.716	299.892	233.369	183.719	171.706	132.616	358.992	162.68	1.14238	0.00182176	0.0236138	UQCC3	11	62670273	62673687	+	2398	protein_coding	ubiquinol-cytochrome c reductase complex assembly factor 3 [Source:HGNC Symbol;Acc:HGNC:34399]	-	513	298	214	188	184	150	8.43258	4.6208	3.57613	2.81195	2.65833	2.04868
ENSG00000198792	2901.94	5605.36	3883.31	2502.68	2133.27	1298.75	4130.2	1978.23	1.06211	0.0018299	0.0236948	TMEM184B	22	38219291	38273034	-	7080	protein_coding	transmembrane protein 184B [Source:HGNC Symbol;Acc:HGNC:1310]	-	2738	5570	3561	2561	2286	1469	15.2438	29.2531	20.1552	12.9741	11.1862	6.79547
ENSG00000233452	60.4129	172.085	37.0774	24.4307	33.5947	9.72518	89.8586	22.5835	1.99584	0.0018408	0.0237806	STXBP5-AS1	6	146841901	147204614	-	6011	antisense	STXBP5 antisense RNA 1 [Source:HGNC Symbol;Acc:HGNC:44183]	-	57	171	34	25	36	11	0.373784	1.05779	0.226663	0.149174	0.207489	0.0599345
ENSG00000151702	9.53887	305.93	330.425	8.79504	8.39868	0	215.298	5.73124	5.23422	0.00184249	0.0237806	FLI1	11	128686535	128813267	+	8172	protein_coding	Fli-1 proto-oncogene, ETS transcription factor [Source:HGNC Symbol;Acc:HGNC:3749]	ETS	9	304	303	9	9	0	0.0434116	1.38323	1.48581	0.0395015	0.0381553	0
ENSG00000142694	147.323	217.371	110.142	76.2236	76.5213	30.0597	158.278	60.9349	1.37973	0.00184249	0.0237806	EVA1B	1	36322031	36324154	-	1211	protein_coding	eva-1 homolog B [Source:HGNC Symbol;Acc:HGNC:25558]	-	139	216	101	78	82	34	4.52442	6.63223	3.34215	2.3102	2.3459	0.91953
ENSG00000117228	1213.56	1794.32	5188.65	1194.17	1047.97	575.554	2732.17	939.231	1.54054	0.00188869	0.0242605	GBP1	1	89052319	89065360	-	4992	protein_coding	guanylate binding protein 1 [Source:HGNC Symbol;Acc:HGNC:4182]	-	1145	1783	4758	1222	1123	651	9.04114	13.2809	38.1943	8.78004	7.79373	4.27108
ENSG00000130433	5.29937	16.1016	78.5168	5.86336	3.73275	0	33.3059	3.1987	3.39204	0.00191789	0.0245185	CACNG6	19	53992288	54012669	+	1853	protein_coding	calcium voltage-gated channel auxiliary subunit gamma 6 [Source:HGNC Symbol;Acc:HGNC:13625]	-	5	16	72	6	4	0	0.106362	0.321066	1.55706	0.116138	0.0747868	0
ENSG00000275708	37.0956	14.0889	8.72408	3.90891	2.79956	0	19.9695	2.23616	3.17795	0.00192643	0.0245943	MIR3648-1	21	8208473	8208652	+	180	miRNA	microRNA 3648-1 [Source:HGNC Symbol;Acc:HGNC:38941]	-	35	14	8	4	3	0	7.66457	2.89205	1.78101	0.797053	0.577416	0
ENSG00000253368	368.836	127.806	283.533	126.062	112.916	83.9902	260.058	107.656	1.2726	0.00197825	0.025052	TRNP1	1	26993707	27000898	+	1976	protein_coding	TMF1-regulated nuclear protein 1 [Source:HGNC Symbol;Acc:HGNC:34348]	-	348	127	260	129	121	95	6.942	2.38983	5.27273	2.34154	2.12148	1.57459
ENSG00000156113	10.5987	83.5269	899.671	19.5445	14.931	6.18875	331.266	13.5548	4.61201	0.00198124	0.0250731	KCNMA1	10	76869601	77638369	-	35644	protein_coding	potassium calcium-activated channel subfamily M alpha 1 [Source:HGNC Symbol;Acc:HGNC:6284]	-	10	83	825	20	16	7	0.0110587	0.0865847	0.927505	0.0201253	0.0155516	0.00643195
ENSG00000144891	42.395	98.6221	101.417	31.2712	23.3297	35.3643	80.8115	29.9884	1.42963	0.00199528	0.0251409	AGTR1	3	148697784	148743008	+	3478	protein_coding	angiotensin II receptor type 1 [Source:HGNC Symbol;Acc:HGNC:336]	-	40	98	93	32	25	40	0.453338	1.04772	1.07152	0.330005	0.249029	0.376671
ENSG00000246430	78.4307	40.2539	143.947	33.2257	17.7306	1.76822	87.544	17.5748	2.32117	0.00199559	0.0251409	LINC00968	8	56496246	56559823	-	2840	lincRNA	long intergenic non-protein coding RNA 968 [Source:HGNC Symbol;Acc:HGNC:48727]	-	74	40	132	34	19	2	1.02708	0.523711	1.86253	0.429398	0.23178	0.0230644
ENSG00000185187	337.04	290.835	166.848	164.174	101.717	83.1061	264.908	116.332	1.18874	0.00200129	0.0251409	SIGIRR	11	405716	417455	-	3496	protein_coding	single Ig and TIR domain containing [Source:HGNC Symbol;Acc:HGNC:30575]	-	318	289	153	168	109	94	3.58548	3.0738	1.75375	1.7236	1.08018	0.880618
ENSG00000005238	203.496	495.123	490.73	194.468	191.303	147.646	396.45	177.806	1.15723	0.00208266	0.0258527	FAM214B	9	35104112	35116341	-	6409	protein_coding	family with sequence similarity 214 member B [Source:HGNC Symbol;Acc:HGNC:25666]	-	192	492	450	199	205	167	1.18087	2.85446	2.81366	1.11369	1.10816	0.853409
ENSG00000131116	675.14	419.647	353.325	273.623	244.495	123.775	482.704	213.964	1.17448	0.00209574	0.0259808	ZNF428	19	43607219	43619874	-	1803	protein_coding	zinc finger protein 428 [Source:HGNC Symbol;Acc:HGNC:20804]	-	637	417	324	280	262	140	13.9263	8.59983	7.20109	5.57009	5.03438	2.5431
ENSG00000227039	5.29937	90.5713	22.9007	6.84058	5.59912	0	39.5905	4.14657	3.26655	0.00210012	0.026018	ITGB2-AS1	21	44921051	44929678	+	2438	antisense	ITGB2 antisense RNA 1 [Source:HGNC Symbol;Acc:HGNC:44304]	-	5	90	21	7	6	0	0.0808404	1.37265	0.345171	0.102983	0.0852624	0
ENSG00000205918	293.585	174.098	155.943	93.8137	99.851	109.629	207.875	101.098	1.03952	0.0021091	0.0260778	PDPK2P	16	2616121	2643296	-	4426	transcribed_unprocessed_pseudogene	3-phosphoinositide dependent protein kinase 2, pseudogene [Source:HGNC Symbol;Acc:HGNC:49897]	-	277	173	143	96	107	124	2.46695	1.4534	1.29471	0.777964	0.837554	0.917575
ENSG00000233030	15.8981	16.1016	30.5343	3.90891	4.66593	4.42054	20.8447	4.33179	2.26344	0.00211259	0.0260847	AC243772.2	1	149785659	149793020	-	3543	antisense	novel transcript, antisense to FCGR1A	-	15	16	28	4	5	5	0.166883	0.167918	0.316691	0.0404938	0.0488921	0.04622
ENSG00000180573	615.787	483.047	1057.8	338.12	374.208	358.948	718.876	357.092	1.00913	0.00211393	0.0260847	HIST1H2AC	6	26124145	26139116	+	1668	protein_coding	histone cluster 1 H2A family member c [Source:HGNC Symbol;Acc:HGNC:4733]	-	581	480	970	346	401	406	13.7301	10.7003	23.3037	7.44012	8.32892	7.97189
ENSG00000102996	703.757	739.666	297.709	318.576	259.426	176.822	580.377	251.608	1.20649	0.00211698	0.0260847	MMP15	16	58025566	58046901	+	4419	protein_coding	matrix metallopeptidase 15 [Source:HGNC Symbol;Acc:HGNC:7161]	-	664	735	273	326	278	200	5.92292	6.18462	2.47564	2.64602	2.17952	1.4823
ENSG00000169067	1.05987	23.146	74.1547	0	0	0	32.7869	0	7.58102	0.00211797	0.0260847	ACTBL2	5	57480016	57482809	-	2794	protein_coding	actin, beta like 2 [Source:HGNC Symbol;Acc:HGNC:17780]	-	1	23	68	0	0	0	0.014108	0.306091	0.975284	0	0	0
ENSG00000229413	34.9759	53.3364	5.45255	8.79504	2.79956	1.76822	31.255	4.45427	2.82397	0.00215321	0.0264151	AC018638.1	7	128653690	128654019	-	330	processed_pseudogene	novel pseudogene	-	33	53	5	9	3	2	3.94178	5.97189	0.607162	0.978201	0.314954	0.198494
ENSG00000174403	18.0179	20.127	5.45255	1.95445	1.86637	0.884108	14.5325	1.56831	3.22396	0.00216148	0.026451	MIR1-1HG-AS1	20	62544343	62551526	-	3397	antisense	MIR1-1HG antisense RNA 1 [Source:HGNC Symbol;Acc:HGNC:26393]	-	17	20	5	2	2	1	0.197263	0.218919	0.0589825	0.0211171	0.0203974	0.0096413
ENSG00000189431	56.1734	140.889	25.0817	30.294	12.1314	11.4934	74.0479	17.9729	2.04786	0.00218959	0.0266788	RASSF10	11	13009577	13012106	+	2530	protein_coding	Ras association domain family member 10 [Source:HGNC Symbol;Acc:HGNC:33984]	-	53	140	23	31	13	13	0.825748	2.05758	0.364297	0.439482	0.178018	0.168288
ENSG00000125356	1000.52	821.18	495.092	433.888	428.333	291.756	772.264	384.659	1.00591	0.00219594	0.0267128	NDUFA1	X	119871487	119876662	+	766	protein_coding	NADH:ubiquinone oxidoreductase subunit A1 [Source:HGNC Symbol;Acc:HGNC:7683]	-	944	816	454	444	459	330	48.5775	39.6106	23.7507	20.79	20.7598	14.1097
ENSG00000266066	79.4906	78.4951	33.8058	25.4079	23.3297	21.2186	63.9305	23.3187	1.45732	0.00219876	0.0267128	POLRMTP1	17	62136972	62140639	-	3668	processed_pseudogene	RNA polymerase mitochondrial pseudogene 1 [Source:HGNC Symbol;Acc:HGNC:28865]	-	75	78	31	26	25	24	0.80598	0.790706	0.338673	0.25424	0.23613	0.214296
ENSG00000148082	67.832	125.793	187.568	40.0663	60.6571	50.3941	127.064	50.3725	1.33381	0.00220754	0.026776	SHC3	9	89005771	89178767	-	9929	protein_coding	SHC adaptor protein 3 [Source:HGNC Symbol;Acc:HGNC:18181]	-	64	125	172	41	65	57	0.254078	0.468117	0.694179	0.148108	0.226803	0.188018
ENSG00000115844	1343.92	288.822	682.66	341.052	303.286	168.865	771.801	271.067	1.50977	0.00221107	0.026776	DLX2	2	172099439	172102900	-	2970	protein_coding	distal-less homeobox 2 [Source:HGNC Symbol;Acc:HGNC:2915]	Homeobox	1268	287	626	349	325	191	16.8289	3.59315	8.4463	4.21472	3.79112	2.10624
ENSG00000023902	589.29	388.45	252.998	217.921	206.234	111.398	410.246	178.518	1.20119	0.00222532	0.026871	PLEKHO1	1	150149183	150164720	+	6565	protein_coding	pleckstrin homology domain containing O1 [Source:HGNC Symbol;Acc:HGNC:24310]	-	556	386	232	223	221	126	3.33835	2.18626	1.41613	1.21834	1.16627	0.628589
ENSG00000122547	192.897	89.565	65.4306	47.8841	48.5257	20.3345	115.964	38.9148	1.57741	0.00223486	0.0269256	EEPD1	7	36153149	36301543	+	4847	protein_coding	endonuclease/exonuclease/phosphatase family domain containing 1 [Source:HGNC Symbol;Acc:HGNC:22223]	-	182	89	60	49	52	23	1.4801	0.682758	0.496052	0.362596	0.371681	0.155413
ENSG00000099860	535.237	665.196	651.035	217.921	218.366	454.431	617.156	296.906	1.05494	0.00223748	0.0269399	GADD45B	19	2476122	2478259	+	2138	protein_coding	growth arrest and DNA damage inducible beta [Source:HGNC Symbol;Acc:HGNC:4096]	-	505	661	597	223	234	514	9.31056	11.4959	11.1896	3.74108	3.79183	7.87384
ENSG00000250479	908.313	1113.02	450.381	492.522	343.413	245.782	823.905	360.572	1.19275	0.00226849	0.027157	CHCHD10	22	23765834	23768443	-	1360	protein_coding	coiled-coil-helix-coiled-coil-helix domain containing 10 [Source:HGNC Symbol;Acc:HGNC:15559]	-	857	1106	413	504	368	278	24.839	30.2389	12.1691	13.292	9.37452	6.69479
ENSG00000157601	658.182	126.8	2470.01	134.857	125.98	96.3677	1085	119.068	3.18785	0.00228797	0.0273208	MX1	21	41420304	41459214	+	8616	protein_coding	MX dynamin like GTPase 1 [Source:HGNC Symbol;Acc:HGNC:7532]	-	621	126	2265	138	135	109	2.84104	0.543769	10.5344	0.574478	0.542836	0.414335
ENSG00000153551	250.13	23.146	658.668	35.1801	30.7952	22.1027	310.648	29.3593	3.40361	0.00229224	0.0273543	CMTM7	3	32391671	32483067	+	3751	protein_coding	CKLF like MARVEL transmembrane domain containing 7 [Source:HGNC Symbol;Acc:HGNC:19178]	-	236	23	604	36	33	25	2.48003	0.227998	6.45266	0.344235	0.304794	0.218285
ENSG00000183092	5631.11	2404.17	2764.44	2054.13	1654.54	1317.32	3599.91	1675.33	1.10356	0.00229919	0.0274199	BEGAIN	14	100537147	100587413	-	7878	protein_coding	brain enriched guanylate kinase associated [Source:HGNC Symbol;Acc:HGNC:24163]	-	5313	2389	2535	2102	1773	1490	26.5837	11.2759	12.8947	9.5701	7.7971	6.19443
ENSG00000181104	848.96	219.384	1600.87	230.625	200.635	391.66	889.738	274.307	1.69721	0.0023019	0.0274348	F2R	5	76716043	76735781	+	4066	protein_coding	coagulation factor II thrombin receptor [Source:HGNC Symbol;Acc:HGNC:3537]	-	801	218	1468	236	215	443	7.76528	1.9936	14.468	2.08183	1.83194	3.56835
ENSG00000221845	4.2395	23.146	9.81459	0.977226	0.933187	0	12.4	0.636804	4.31262	0.00233607	0.0277543	C7orf65	7	47655244	47661648	+	2911	lincRNA	chromosome 7 open reading frame 65 [Source:HGNC Symbol;Acc:HGNC:34432]	-	4	23	9	1	1	0	0.0541639	0.293789	0.123894	0.0123213	0.0119014	0
ENSG00000156587	39.2154	202.276	208.287	54.7247	51.3253	29.1756	149.926	45.0752	1.73513	0.00235759	0.0279437	UBE2L6	11	57551656	57568284	-	2197	protein_coding	ubiquitin conjugating enzyme E2 L6 [Source:HGNC Symbol;Acc:HGNC:12490]	-	37	201	191	56	55	33	0.66384	3.40185	3.48379	0.914235	0.867307	0.491943
ENSG00000277758	67.832	43.273	170.12	33.2257	32.6615	24.755	93.7415	30.2141	1.63304	0.00235795	0.0279437	FO681492.1	10	47750864	47763592	-	5526	protein_coding	synaptotagmin-15 [Source:NCBI gene;Acc:102724488]	-	64	43	156	34	35	28	0.456521	0.289339	1.13126	0.220682	0.219431	0.16595
ENSG00000205155	120.826	104.66	46.8919	41.0435	37.3275	23.8709	90.7926	34.0806	1.41648	0.00237843	0.0281157	PSENEN	19	35745114	35747519	+	1845	protein_coding	presenilin enhancer, gamma-secretase subunit [Source:HGNC Symbol;Acc:HGNC:30100]	-	114	104	43	42	40	27	2.43557	2.09598	0.933944	0.816493	0.75111	0.47929
ENSG00000210176	631.685	217.371	67.6116	92.8365	97.0514	62.7716	305.556	84.2199	1.85961	0.00239075	0.0281953	MT-TH	MT	12138	12206	+	69	Mt_tRNA	mitochondrially encoded tRNA histidine [Source:HGNC Symbol;Acc:HGNC:7487]	-	596	216	62	95	104	71	340.478	116.4	36.0074	49.3826	52.2185	33.7008
ENSG00000171224	131.424	141.895	74.1547	61.5653	42.9266	51.2782	115.825	51.9234	1.15918	0.00240348	0.0283051	FAM241B	10	69630251	69633599	+	1349	protein_coding	family with sequence similarity 241 member B [Source:HGNC Symbol;Acc:HGNC:23519]	-	124	141	68	63	46	58	3.62328	3.88648	2.01997	1.67505	1.18137	1.40814
ENSG00000142544	435.609	246.555	348.963	229.648	139.978	123.775	343.709	164.467	1.0641	0.00240938	0.0283569	CTU1	19	51097606	51108370	-	2087	protein_coding	cytosolic thiouridylase subunit 1 [Source:HGNC Symbol;Acc:HGNC:29590]	-	411	245	320	235	150	140	7.76268	4.36509	6.14435	4.03873	2.49006	2.19703
ENSG00000142619	4.2395	37.2349	13.0861	2.93168	1.86637	0	18.1868	1.59935	3.531	0.00242144	0.028449	PADI3	1	17249098	17284233	+	3189	protein_coding	peptidyl arginine deiminase 3 [Source:HGNC Symbol;Acc:HGNC:18337]	-	4	37	12	3	2	0	0.0494422	0.431417	0.150791	0.0337417	0.0217278	0
ENSG00000072657	47.6944	20.127	131.952	17.5901	20.5301	10.6093	66.591	16.2432	2.03567	0.00242174	0.028449	TRHDE	12	72087266	72670757	+	11950	protein_coding	thyrotropin releasing hormone degrading enzyme [Source:HGNC Symbol;Acc:HGNC:30748]	-	45	20	121	18	22	12	0.148435	0.0622317	0.405757	0.0540262	0.0637815	0.0328885
ENSG00000175193	235.292	208.314	128.68	89.9048	112.916	70.7286	190.762	91.183	1.06597	0.00244012	0.0286471	PARL	3	183829271	183884933	-	2268	protein_coding	presenilin associated rhomboid like [Source:HGNC Symbol;Acc:HGNC:18253]	-	222	207	118	92	121	80	3.85835	3.39373	2.08491	1.45494	1.84834	1.15526
ENSG00000265735	57.2332	65.4126	14.1766	18.5673	3.73275	2.65232	45.6075	8.31746	2.46591	0.00245446	0.0286906	RN7SL5P	9	9442060	9442380	+	321	misc_RNA	RNA, 7SL, cytoplasmic 5, pseudogene [Source:HGNC Symbol;Acc:HGNC:10040]	-	54	65	13	19	4	3	6.63103	7.52936	1.62288	2.12299	0.431713	0.306089
ENSG00000279400	13.7784	66.419	75.2452	14.6584	12.1314	13.2616	51.8142	13.3505	1.95701	0.00248593	0.0290041	AC008957.3	5	36667717	36669958	+	2242	TEC	TEC	-	13	66	69	15	13	15	0.22856	1.09461	1.23328	0.239969	0.200885	0.219122
ENSG00000152611	8.479	6.03809	80.6978	0.977226	6.53231	0	31.7383	2.50318	3.6665	0.00249353	0.0290388	CAPSL	5	35904295	35938779	-	1135	protein_coding	calcyphosine like [Source:HGNC Symbol;Acc:HGNC:28375]	-	8	6	74	1	7	0	0.277835	0.196564	2.61267	0.0316012	0.213669	0
ENSG00000213030	22.2574	3.01904	23.9912	2.93168	0.933187	0	16.4225	1.28829	3.69838	0.00250447	0.0291481	CGB8	19	49047638	49049106	-	882	protein_coding	chorionic gonadotropin subunit beta 8 [Source:HGNC Symbol;Acc:HGNC:16453]	-	21	3	22	3	1	0	0.938518	0.126474	0.999546	0.121998	0.03928	0
ENSG00000158683	4.2395	75.4761	7.63357	2.93168	3.73275	2.65232	29.1164	3.10558	3.23224	0.00252701	0.0293923	PKD1L1	7	47740202	47948491	-	10250	protein_coding	polycystin 1 like 1, transient receptor potential channel interacting [Source:HGNC Symbol;Acc:HGNC:18053]	-	4	75	7	3	4	3	0.0153825	0.272074	0.0273667	0.0104978	0.01352	0.0095858
ENSG00000147119	100.688	116.736	194.111	59.6108	30.7952	75.1491	137.178	55.185	1.31226	0.00253205	0.0294327	CHST7	X	46573784	46598408	+	2289	protein_coding	carbohydrate sulfotransferase 7 [Source:HGNC Symbol;Acc:HGNC:13817]	-	95	116	178	61	33	85	1.63595	1.88435	3.11618	0.955837	0.499469	1.2162
ENSG00000141994	1181.76	575.631	646.673	463.205	399.404	331.54	801.355	398.05	1.00965	0.00253365	0.0294332	DUS3L	19	5784832	5791238	-	3642	protein_coding	dihydrouridine synthase 3 like [Source:HGNC Symbol;Acc:HGNC:26920]	-	1115	572	593	474	428	375	12.0678	5.8399	6.52474	4.66808	4.0714	3.37227
ENSG00000183114	97.5085	20.127	6.54306	5.86336	5.59912	7.95697	41.3928	6.47315	2.67496	0.00254616	0.029542	FAM43B	1	20552439	20555010	+	2572	protein_coding	family with sequence similarity 43 member B [Source:HGNC Symbol;Acc:HGNC:31791]	-	92	20	6	6	6	9	1.40997	0.28914	0.0934822	0.083672	0.0808203	0.114605
ENSG00000155666	137.784	145.92	131.952	63.5197	91.4523	47.7418	138.552	67.5713	1.03709	0.00255636	0.0295875	KDM8	16	27203495	27221768	+	4039	protein_coding	lysine demethylase 8 [Source:HGNC Symbol;Acc:HGNC:25840]	-	130	145	121	65	98	54	1.26871	1.33488	1.20049	0.577217	0.840606	0.437876
ENSG00000140931	350.819	668.215	762.267	287.305	267.825	335.077	593.767	296.735	1.00054	0.00256416	0.0296413	CMTM3	16	66603874	66613892	+	3163	protein_coding	CKLF like MARVEL transmembrane domain containing 3 [Source:HGNC Symbol;Acc:HGNC:19174]	-	331	664	699	294	287	379	4.12497	7.80582	8.85578	3.33386	3.14357	3.92438
ENSG00000256235	150.502	165.041	338.058	80.1326	81.1873	122.007	217.867	94.4422	1.20445	0.00257101	0.0297022	SMIM3	5	150777946	150796734	+	2449	protein_coding	small integral membrane protein 3 [Source:HGNC Symbol;Acc:HGNC:30248]	-	142	164	310	82	87	138	2.28555	2.49003	5.0725	1.20095	1.23075	1.84553
ENSG00000244486	320.082	190.2	110.142	102.609	78.3877	26.5232	206.808	69.1732	1.58189	0.00259631	0.0298299	SCARF2	22	20424815	20437826	-	3341	protein_coding	scavenger receptor class F member 2 [Source:HGNC Symbol;Acc:HGNC:19869]	-	302	189	101	105	84	30	3.56306	2.10346	1.21142	1.12723	0.87105	0.294087
ENSG00000105617	87.9696	81.5142	44.7109	38.1118	24.2629	15.9139	71.3982	26.0962	1.45692	0.00260731	0.029938	LENG1	19	54155161	54159882	-	1542	protein_coding	leukocyte receptor cluster member 1 [Source:HGNC Symbol;Acc:HGNC:15502]	-	83	81	41	39	26	18	2.12171	1.95322	1.06549	0.907152	0.584156	0.382313
ENSG00000079215	193.957	843.32	1063.25	179.81	193.17	335.077	700.175	236.019	1.56847	0.00261391	0.0299955	SLC1A3	5	36606355	36688334	+	6265	protein_coding	solute carrier family 1 member 3 [Source:HGNC Symbol;Acc:HGNC:10941]	-	183	838	975	184	207	379	1.15139	4.97362	6.23638	1.05341	1.14469	1.9813
ENSG00000127325	19.0777	12.0762	34.8963	5.86336	4.66593	2.65232	22.0168	4.39387	2.32974	0.00262245	0.0300751	BEST3	12	69643360	69699476	-	6863	protein_coding	bestrophin 3 [Source:HGNC Symbol;Acc:HGNC:17105]	-	18	12	32	6	5	3	0.103383	0.0650155	0.186846	0.0313572	0.0252404	0.0143166
ENSG00000248905	454.686	490.091	256.27	171.015	253.827	105.209	400.349	176.683	1.18079	0.00264278	0.0302714	FMN1	15	32765545	33194733	-	20084	protein_coding	formin 1 [Source:HGNC Symbol;Acc:HGNC:3768]	-	429	487	235	175	272	119	0.841975	0.90163	0.468885	0.312527	0.469201	0.194056
ENSG00000182985	693.158	376.374	1071.97	380.141	335.014	221.027	713.835	312.061	1.19384	0.00267196	0.0304759	CADM1	11	115169218	115504957	-	11017	protein_coding	cell adhesion molecule 1 [Source:HGNC Symbol;Acc:HGNC:5951]	-	654	374	983	389	359	250	2.33995	1.26229	3.57552	1.26644	1.12894	0.743204
ENSG00000176595	120.826	110.698	182.115	68.4058	69.0558	23.8709	137.88	53.7775	1.36015	0.00268337	0.030569	KBTBD11	8	1973878	2006936	+	6710	protein_coding	kelch repeat and BTB domain containing 11 [Source:HGNC Symbol;Acc:HGNC:29104]	-	114	110	167	70	74	27	0.669691	0.609565	0.997339	0.374175	0.382076	0.131787
ENSG00000183598	32.8561	25.1587	26.1723	10.7495	8.39868	5.30465	28.0624	8.15094	1.7896	0.00270006	0.0307219	HIST2H3D	1	149813271	149813681	-	411	protein_coding	histone cluster 2 H3 family member d [Source:HGNC Symbol;Acc:HGNC:25311]	-	31	25	24	11	9	6	2.97312	2.26177	2.34001	0.959954	0.758649	0.478124
ENSG00000276107	34.9759	92.584	87.2408	4.88613	15.8642	34.4802	71.6002	18.4102	1.95366	0.00277344	0.0314051	AC037198.1	15	39586561	39587293	+	733	sense_intronic	novel transcript, sense intronic to THBS1	-	33	92	80	5	17	39	1.77461	4.66695	4.37356	0.244662	0.803499	1.74258
ENSG00000131015	63.5925	135.857	179.934	45.9296	63.4567	42.4372	126.461	50.6078	1.32127	0.00279258	0.0315459	ULBP2	6	149942000	149949235	+	1349	protein_coding	UL16 binding protein 2 [Source:HGNC Symbol;Acc:HGNC:14894]	-	60	135	165	47	68	48	1.7532	3.7211	4.90141	1.24964	1.74637	1.16536
ENSG00000112182	103.868	89.565	163.577	63.5197	57.8576	39.7848	119.003	53.7207	1.14815	0.00282482	0.0318338	BACH2	6	89926529	90296908	-	9786	protein_coding	BTB domain and CNC homolog 2 [Source:HGNC Symbol;Acc:HGNC:14078]	TF_bZIP	98	89	150	65	62	45	0.394742	0.33817	0.614235	0.238236	0.219496	0.150605
ENSG00000173706	2883.92	8674.72	12869.1	3302.05	3469.59	3025.42	8142.58	3265.68	1.3181	0.00284887	0.0320472	HEG1	3	124965710	125055958	-	9925	protein_coding	heart development protein with EGF like domains 1 [Source:HGNC Symbol;Acc:HGNC:29227]	-	2721	8620	11801	3379	3718	3422	10.8066	32.2943	47.6472	12.2112	12.9783	11.2923
ENSG00000168505	32.8561	64.4063	63.2496	20.5218	13.9978	23.8709	53.504	19.4635	1.458	0.00285094	0.0320513	GBX2	2	236165236	236168369	-	2315	protein_coding	gastrulation brain homeobox 2 [Source:HGNC Symbol;Acc:HGNC:4186]	Homeobox	31	64	58	21	15	27	0.527841	1.02797	1.00398	0.325363	0.224481	0.381983
ENSG00000233251	7.41912	12.0762	62.1591	2.93168	4.66593	4.42054	27.2181	4.00605	2.75915	0.00286276	0.0321459	AC007743.1	2	56173534	56185770	-	3713	antisense	uncharacterized LOC100129434 [Source:NCBI gene;Acc:100129434]	-	7	12	57	3	5	5	0.0743131	0.120173	0.615175	0.0289798	0.0466536	0.0441038
ENSG00000135318	906.193	461.914	4186.47	240.398	231.43	374.862	1851.53	282.23	2.71367	0.00288065	0.0322935	NT5E	6	85449584	85495791	+	4533	protein_coding	5'-nucleotidase ecto [Source:HGNC Symbol;Acc:HGNC:8021]	-	855	459	3839	246	248	424	7.43485	3.7651	33.9376	1.94648	1.89542	3.06345
ENSG00000125520	4891.32	2780.54	4127.58	2622.88	1983.96	1244.82	3933.15	1950.55	1.01187	0.00288164	0.0322935	SLC2A4RG	20	63739861	63743505	+	2244	protein_coding	SLC2A4 regulator [Source:HGNC Symbol;Acc:HGNC:15930]	Others	4615	2763	3785	2684	2126	1408	81.0664	45.7834	67.5915	42.9002	32.8232	20.55
ENSG00000151474	34.9759	325.05	465.648	63.5197	93.3187	55.6988	275.225	70.8457	1.95792	0.00288536	0.0323034	FRMD4A	10	13643706	14462142	-	14646	protein_coding	FERM domain containing 4A [Source:HGNC Symbol;Acc:HGNC:25491]	-	33	323	427	65	100	63	0.0888151	0.820036	1.16831	0.159182	0.236549	0.140881
ENSG00000126785	5.29937	7.04444	39.2584	2.93168	0.933187	0.884108	17.2007	1.58299	3.45358	0.00290332	0.032485	RHOJ	14	63204114	63293219	+	3793	protein_coding	ras homolog family member J [Source:HGNC Symbol;Acc:HGNC:688]	-	5	7	36	3	1	1	0.0519612	0.0686222	0.380337	0.0283686	0.00913392	0.00863472
ENSG00000144749	988.863	998.297	2401.3	730.965	732.552	537.537	1462.82	667.018	1.13293	0.00290935	0.0325332	LRIG1	3	66378797	66501263	-	7032	protein_coding	leucine rich repeats and immunoglobulin like domains 1 [Source:HGNC Symbol;Acc:HGNC:17360]	-	933	992	2202	748	785	608	5.22992	5.24545	12.5484	3.81524	3.86751	2.83176
ENSG00000128487	4358.2	8329.54	3837.51	3049.92	2964.73	2242.98	5508.42	2752.55	1.00094	0.00291514	0.0325593	SPECC1	17	20009344	20319026	+	13676	protein_coding	sperm antigen with calponin homology and coiled-coil domains 1 [Source:HGNC Symbol;Acc:HGNC:30615]	-	4112	8277	3519	3121	3177	2537	11.8518	22.5042	10.3112	8.18529	8.04819	6.07565
ENSG00000104856	431.369	599.783	673.935	264.828	247.295	38.0166	568.363	183.38	1.63267	0.00292389	0.0326377	RELB	19	45001430	45038198	+	3035	protein_coding	RELB proto-oncogene, NF-kB subunit [Source:HGNC Symbol;Acc:HGNC:9956]	RHD	407	596	618	271	265	43	5.28601	7.30192	8.15978	3.20266	3.02501	0.464025
ENSG00000236675	195.017	337.127	558.341	198.377	125.047	152.067	363.495	158.497	1.19758	0.00299797	0.0331113	MTX1P1	1	155230975	155234325	+	838	unprocessed_pseudogene	metaxin 1 pseudogene 1 [Source:HGNC Symbol;Acc:HGNC:7505]	-	184	335	512	203	134	172	8.65498	14.8645	24.4836	8.68864	5.53989	6.72227
ENSG00000106268	635.925	670.228	203.925	252.124	210.9	152.067	503.359	205.03	1.29639	0.00300053	0.0331202	NUDT1	7	2242222	2251146	+	2093	protein_coding	nudix hydrolase 1 [Source:HGNC Symbol;Acc:HGNC:8048]	-	600	666	187	258	226	172	11.2999	11.8319	3.58031	4.4213	3.74093	2.69148
ENSG00000139438	103.868	33.2095	50.1635	17.5901	22.3965	22.9868	62.4136	20.9911	1.57005	0.0030235	0.0333151	FAM222A	12	109714228	109770507	+	3722	protein_coding	family with sequence similarity 222 member A [Source:HGNC Symbol;Acc:HGNC:25915]	-	98	33	46	18	24	26	1.03787	0.329676	0.495257	0.173459	0.223396	0.228785
ENSG00000027075	533.117	710.482	282.442	278.509	251.027	189.199	508.68	239.579	1.08696	0.00308105	0.0338107	PRKCH	14	61187559	61550976	+	8833	protein_coding	protein kinase C eta [Source:HGNC Symbol;Acc:HGNC:9403]	-	503	706	259	285	269	214	2.24467	2.97198	1.17501	1.15727	1.05508	0.793481
ENSG00000151376	463.165	1097.93	942.201	441.706	424.6	381.05	834.431	415.786	1.00514	0.00313331	0.0342185	ME3	11	86441108	86672636	-	3838	protein_coding	malic enzyme 3 [Source:HGNC Symbol;Acc:HGNC:6985]	-	437	1091	864	452	455	431	4.48816	10.5699	9.02106	4.22409	4.10721	3.67793
ENSG00000105246	10.5987	49.311	54.5255	12.7039	6.53231	0.884108	38.1451	6.70679	2.51811	0.00315861	0.0343814	EBI3	19	4229498	4237531	+	1284	protein_coding	Epstein-Barr virus induced 3 [Source:HGNC Symbol;Acc:HGNC:3129]	-	10	49	50	13	7	1	0.306992	1.41899	1.56046	0.363143	0.188874	0.0255074
ENSG00000148680	9.53887	1.00635	165.758	1.95445	1.86637	0.884108	58.7676	1.56831	5.23117	0.00316979	0.0344632	HTR7	10	90740823	90857698	-	3131	protein_coding	5-hydroxytryptamine receptor 7 [Source:HGNC Symbol;Acc:HGNC:5302]	-	9	1	152	2	2	1	0.113306	0.0118759	1.9454	0.0229111	0.0221303	0.0104604
ENSG00000062582	29.6765	53.3364	85.0598	6.84058	10.2651	28.2914	56.0242	15.1324	1.88111	0.00318894	0.0346255	MRPS24	7	43866558	43869893	-	2613	protein_coding	mitochondrial ribosomal protein S24 [Source:HGNC Symbol;Acc:HGNC:14510]	-	28	53	78	7	11	32	0.422387	0.754199	1.1962	0.0960856	0.145846	0.40109
ENSG00000125864	163.221	159.003	97.0554	59.6108	76.5213	72.4968	139.76	69.543	1.00702	0.0031903	0.0346255	BFSP1	20	17493905	17569220	-	3361	protein_coding	beaded filament structural protein 1 [Source:HGNC Symbol;Acc:HGNC:1040]	-	154	158	89	61	82	82	1.80611	1.74799	1.06113	0.65097	0.845251	0.799055
ENSG00000144230	34.9759	80.5078	25.0817	12.7039	18.6637	9.72518	46.8551	13.6976	1.77793	0.00319528	0.0346404	GPR17	2	127645864	127652639	+	2671	protein_coding	G protein-coupled receptor 17 [Source:HGNC Symbol;Acc:HGNC:4471]	-	33	80	23	13	20	11	0.487004	1.11369	0.345066	0.17457	0.259416	0.134881
ENSG00000146426	258.609	90.5713	324.972	93.8137	77.4545	98.1359	224.718	89.8014	1.32252	0.00320597	0.0346818	TIAM2	6	154832697	155257723	+	11532	protein_coding	T cell lymphoma invasion and metastasis 2 [Source:HGNC Symbol;Acc:HGNC:11806]	-	244	90	298	96	83	111	0.834022	0.290193	1.03552	0.298584	0.249352	0.315246
ENSG00000120875	78.4307	1379.7	1412.21	69.3831	96.1182	161.792	956.782	109.098	3.13235	0.00321802	0.0347668	DUSP4	8	29333064	29350668	-	7257	protein_coding	dual specificity phosphatase 4 [Source:HGNC Symbol;Acc:HGNC:3070]	-	74	1371	1295	71	103	183	0.401945	7.02474	7.15091	0.350914	0.491723	0.825896
ENSG00000105711	319.022	299.892	157.034	151.47	124.114	99.9042	258.649	125.163	1.04841	0.00326437	0.0351064	SCN1B	19	35030466	35040449	+	7993	protein_coding	sodium voltage-gated channel beta subunit 1 [Source:HGNC Symbol;Acc:HGNC:10586]	-	301	298	144	155	133	113	1.48439	1.3863	0.721941	0.695539	0.576477	0.46302
ENSG00000180596	86.9097	30.1904	137.404	38.1118	19.5969	21.2186	84.8348	26.3091	1.68989	0.00326723	0.0351171	HIST1H2BC	6	26114873	26123926	-	834	protein_coding	histone cluster 1 H2B family member c [Source:HGNC Symbol;Acc:HGNC:4757]	-	82	30	126	39	21	24	3.87561	1.33753	6.05415	1.67725	0.872355	0.942489
ENSG00000173210	567.033	2940.55	3129.76	518.907	433.932	106.977	2212.45	353.272	2.64692	0.0032918	0.0352404	ABLIM3	5	149141483	149260542	+	7225	protein_coding	actin binding LIM protein family member 3 [Source:HGNC Symbol;Acc:HGNC:29132]	-	535	2922	2870	531	465	121	2.91882	15.0381	15.9182	2.63607	2.22975	0.548503
ENSG00000118777	57.2332	63.3999	152.671	41.0435	35.4611	22.9868	91.1015	33.1638	1.45871	0.00329472	0.0352517	ABCG2	4	88090264	88231322	-	5044	protein_coding	ATP binding cassette subfamily G member 2 (Junior blood group) [Source:HGNC Symbol;Acc:HGNC:74]	-	54	63	140	42	38	26	0.421998	0.464424	1.11225	0.298658	0.261005	0.168822
ENSG00000183011	1435.07	1296.18	739.366	758.328	547.781	357.179	1156.87	554.429	1.06154	0.00332529	0.0355383	NAA38	17	7856685	7885238	-	1943	protein_coding	N(alpha)-acetyltransferase 38, NatC auxiliary subunit [Source:HGNC Symbol;Acc:HGNC:28212]	-	1354	1288	678	776	587	404	27.4687	24.6486	13.9832	14.3248	10.4666	6.80988
ENSG00000088899	69.9517	129.819	127.59	54.7247	52.2585	45.9736	109.12	50.9856	1.09871	0.0033278	0.035545	LZTS3	20	3162617	3173592	-	5395	protein_coding	leucine zipper tumor suppressor family member 3 [Source:HGNC Symbol;Acc:HGNC:30139]	-	66	129	117	56	56	52	0.482219	0.889094	0.869047	0.372303	0.359614	0.315677
ENSG00000167779	234.232	1266.99	539.803	280.464	217.433	244.014	680.342	247.303	1.46026	0.0033383	0.0356032	IGFBP6	12	53097436	53102345	+	1346	protein_coding	insulin like growth factor binding protein 6 [Source:HGNC Symbol;Acc:HGNC:5475]	-	221	1259	495	287	233	276	6.47201	34.7801	14.737	7.6478	5.99723	6.71576
ENSG00000228594	1910.95	745.704	830.969	668.423	504.854	327.12	1162.54	500.132	1.21711	0.00337775	0.0359107	FNDC10	1	1598012	1600096	-	2085	protein_coding	fibronectin type III domain containing 10 [Source:HGNC Symbol;Acc:HGNC:42951]	-	1803	741	762	684	541	370	34.0864	13.2148	14.6453	11.7666	8.98941	5.81202
ENSG00000174837	3.17962	26.165	38.1679	3.90891	0	3.53643	22.5042	2.48178	3.18104	0.0035074	0.0369809	ADGRE1	19	6887566	6940459	+	3707	protein_coding	adhesion G protein-coupled receptor E1 [Source:HGNC Symbol;Acc:HGNC:3336]	-	3	26	35	4	0	4	0.0319	0.260796	0.37835	0.0387023	0	0.0353402
ENSG00000285517	184.418	552.485	1140.67	245.284	198.769	221.911	625.859	221.988	1.49528	0.00358285	0.0376289	LINC00941	12	30795458	30879268	+	18914	lincRNA	long intergenic non-protein coding RNA 941 [Source:NCBI gene;Acc:100287314]	-	174	549	1046	251	213	251	0.362625	1.07929	2.21614	0.475981	0.390154	0.434632
ENSG00000227496	12.7185	34.2158	47.9825	5.86336	11.1982	0.884108	31.6389	5.9819	2.40867	0.00361901	0.0378819	AC099066.2	1	225700604	225752243	+	1530	antisense	novel transcript	-	12	34	44	6	12	1	0.309159	0.826299	1.15242	0.140656	0.271725	0.0214062
ENSG00000187185	10.5987	77.4888	4.36204	2.93168	3.73275	5.30465	30.8165	3.98969	2.94797	0.00364289	0.0380473	AC092118.1	16	57798186	57816946	+	2114	lincRNA	uncharacterized LOC388282 [Source:NCBI gene;Acc:388282]	-	10	77	4	3	4	6	0.186461	1.35436	0.0758235	0.0508998	0.0655534	0.092956
ENSG00000204540	28.6166	101.641	124.318	23.4534	36.3943	6.18875	84.8586	22.0122	1.94917	0.0036679	0.0382449	PSORS1C1	6	31114750	31140092	+	5781	protein_coding	psoriasis susceptibility 1 candidate 1 [Source:HGNC Symbol;Acc:HGNC:17202]	-	27	101	114	24	39	7	0.1841	0.649633	0.790225	0.148905	0.233723	0.0396576
ENSG00000184897	4595.62	4335.35	1748.09	2103.97	1609.75	1149.34	3559.68	1621.02	1.13495	0.00367125	0.0382586	H1FX	3	129314771	129316277	-	1507	protein_coding	H1 histone family member X [Source:HGNC Symbol;Acc:HGNC:4722]	-	4336	4308	1603	2153	1725	1300	113.414	106.295	42.6255	51.2425	39.6567	28.2528
ENSG00000273062	11.6586	13.0825	13.0861	1.95445	1.86637	1.76822	12.6091	1.86301	2.76022	0.00378767	0.0390398	AL449106.1	1	178724306	178726285	-	1980	antisense	novel transcript, antisense to RALGPS2	-	11	13	12	2	2	2	0.218988	0.244134	0.242865	0.0362297	0.0349949	0.0330823
ENSG00000198286	45.5746	183.155	141.766	55.7019	42.9266	36.2484	123.499	44.959	1.45941	0.00390728	0.0399446	CARD11	7	2906141	3043945	-	4707	protein_coding	caspase recruitment domain family member 11 [Source:HGNC Symbol;Acc:HGNC:16393]	-	43	182	130	57	46	41	0.360094	1.43773	1.10675	0.43434	0.338574	0.28528
ENSG00000175806	225.753	115.73	359.868	98.6999	110.116	98.1359	233.784	102.317	1.1914	0.00391156	0.039962	MSRA	8	10054268	10428891	+	4162	protein_coding	methionine sulfoxide reductase A [Source:HGNC Symbol;Acc:HGNC:7377]	-	213	115	330	101	118	111	2.0173	1.02741	3.17732	0.8704	0.982246	0.873478
ENSG00000184497	16.958	21.1333	80.6978	11.7267	10.2651	2.65232	39.5964	8.2147	2.27364	0.00391536	0.039962	TMEM255B	13	113759240	113816995	+	7287	protein_coding	transmembrane protein 255B [Source:HGNC Symbol;Acc:HGNC:28297]	-	16	21	74	12	11	3	0.0865492	0.107157	0.406941	0.0590653	0.0522979	0.0134835
ENSG00000106617	160.041	386.438	861.503	166.128	168.907	185.663	469.327	173.566	1.43482	0.00391602	0.039962	PRKAG2	7	151556111	151877125	-	6740	protein_coding	protein kinase AMP-activated non-catalytic subunit gamma 2 [Source:HGNC Symbol;Acc:HGNC:9386]	-	151	384	790	170	181	210	0.883098	2.11846	4.69695	0.904667	0.930377	1.02045
ENSG00000197977	111.287	194.225	502.725	100.654	111.049	88.4108	269.412	100.038	1.429	0.00394324	0.0401162	ELOVL2	6	10980759	11044314	-	3997	protein_coding	ELOVL fatty acid elongase 2 [Source:HGNC Symbol;Acc:HGNC:14416]	-	105	193	461	103	119	100	1.03549	1.79545	4.62185	0.924278	1.03146	0.819402
ENSG00000105991	2.11975	43.273	21.8102	1.95445	1.86637	4.42054	22.401	2.74712	3.02131	0.00398914	0.0404303	HOXA1	7	27092993	27095996	-	2539	protein_coding	homeobox A1 [Source:HGNC Symbol;Acc:HGNC:5099]	Homeobox	2	43	20	2	2	5	0.0310498	0.629731	0.315657	0.0282532	0.0272902	0.0644968
ENSG00000188766	18.0179	70.4444	52.3445	10.7495	19.5969	10.6093	46.9356	13.6519	1.78273	0.00401209	0.0405177	SPRED3	19	38388421	38399587	+	5864	protein_coding	sprouty related EVH1 domain containing 3 [Source:HGNC Symbol;Acc:HGNC:31041]	-	17	70	48	11	21	12	0.114274	0.443868	0.328017	0.0672819	0.12407	0.0670222
ENSG00000273802	74.1912	37.2349	92.6934	28.3396	21.4633	30.0597	68.0398	26.6208	1.35176	0.00404486	0.0407537	HIST1H2BG	6	26215159	26216692	-	1534	protein_coding	histone cluster 1 H2B family member g [Source:HGNC Symbol;Acc:HGNC:4746]	-	70	37	85	29	23	34	1.79872	0.896863	2.22046	0.678066	0.519449	0.725913
ENSG00000128165	69.9517	111.705	320.61	65.4742	60.6571	49.51	167.422	58.5471	1.51566	0.00405723	0.040806	ADM2	22	50481556	50486440	+	4276	protein_coding	adrenomedullin 2 [Source:HGNC Symbol;Acc:HGNC:28898]	-	66	111	294	67	65	56	0.608413	0.965239	2.75523	0.562001	0.526642	0.428925
ENSG00000245573	65.7122	66.419	131.952	33.2257	35.4611	44.2054	88.0277	37.6307	1.22352	0.00409198	0.0410966	BDNF-AS	11	27506838	27698174	+	3726	antisense	BDNF antisense RNA [Source:HGNC Symbol;Acc:HGNC:20608]	-	62	66	121	34	38	50	0.655905	0.658644	1.30134	0.327292	0.35333	0.439499
ENSG00000198626	9.53887	154.978	110.142	21.499	25.196	16.798	91.5527	21.1644	2.114	0.00411006	0.0412122	RYR2	1	237042205	237833988	+	17777	protein_coding	ryanodine receptor 2 [Source:HGNC Symbol;Acc:HGNC:10484]	-	9	154	101	22	27	19	0.0199561	0.322116	0.227673	0.0443878	0.0526194	0.0350047
ENSG00000150907	256.49	383.419	829.878	188.605	254.76	191.851	489.929	211.739	1.21003	0.0041348	0.0413721	FOXO1	13	40469953	40666597	-	6232	protein_coding	forkhead box O1 [Source:HGNC Symbol;Acc:HGNC:3819]	Fork	242	381	761	193	273	217	1.53066	2.27325	4.89335	1.11078	1.51766	1.14042
ENSG00000100234	1785.89	6019.97	6008.71	2168.47	2202.32	1644.44	4604.86	2005.08	1.19953	0.00420535	0.0417673	TIMP3	22	32801701	32863043	+	4603	protein_coding	TIMP metallopeptidase inhibitor 3 [Source:HGNC Symbol;Acc:HGNC:11822]	-	1685	5982	5510	2219	2360	1860	14.4295	48.3231	47.9689	17.2908	17.7628	13.2344
ENSG00000173801	6592.42	15864.1	7083.96	5515.47	4740.59	4153.54	9846.81	4803.2	1.0357	0.0042297	0.0419429	JUP	17	41754604	41786931	-	4942	protein_coding	junction plakoglobin [Source:HGNC Symbol;Acc:HGNC:6207]	-	6220	15764	6496	5644	5080	4698	49.6112	118.608	52.6735	40.9623	35.6124	31.1345
ENSG00000213722	340.22	521.288	358.778	278.509	202.502	128.196	406.762	203.069	1.00338	0.00424538	0.0420232	DDAH2	6	31727038	31730617	-	2538	protein_coding	dimethylarginine dimethylaminohydrolase 2 [Source:HGNC Symbol;Acc:HGNC:2716]	-	321	518	329	285	217	145	4.98546	7.58906	5.19461	4.02766	2.96216	1.87115
ENSG00000234155	3.17962	6.03809	33.8058	1.95445	0.933187	0	14.3412	0.962546	3.92123	0.00425887	0.042077	LINC02535	6	85387219	85390186	-	2513	lincRNA	long intergenic non-protein coding RNA 2535 [Source:HGNC Symbol;Acc:HGNC:53569]	-	3	6	31	2	1	0	0.0470566	0.0887786	0.494331	0.0285455	0.0137863	0
ENSG00000122420	388.974	102.647	147.219	82.087	81.1873	11.4934	212.947	58.2559	1.87139	0.00429156	0.0423112	PTGFR	1	78303884	78539749	+	4714	protein_coding	prostaglandin F receptor [Source:HGNC Symbol;Acc:HGNC:9600]	-	367	102	135	84	87	13	3.0688	0.804563	1.14761	0.63913	0.639396	0.0903202
ENSG00000177606	2329.6	2399.13	4257.35	546.269	448.863	2145.73	2995.36	1046.95	1.51635	0.00430038	0.042376	JUN	1	58780788	58784327	-	3540	protein_coding	Jun proto-oncogene, AP-1 transcription factor subunit [Source:HGNC Symbol;Acc:HGNC:6204]	TF_bZIP	2198	2384	3904	559	481	2427	24.4746	25.0411	44.1932	5.6638	4.70741	22.4542
ENSG00000168952	121.886	61.3872	239.912	47.8841	44.793	66.3081	141.062	52.995	1.41053	0.00430672	0.0424163	STXBP6	14	24809656	25050297	-	8067	protein_coding	syntaxin binding protein 6 [Source:HGNC Symbol;Acc:HGNC:19666]	-	115	61	220	49	48	75	0.561924	0.281169	1.09285	0.217863	0.206143	0.304495
ENSG00000213862	162.161	206.301	244.274	144.629	79.3209	82.222	204.245	102.057	1.00222	0.00433359	0.0426237	AC044787.1	15	47730144	47730935	-	792	processed_pseudogene	ribosomal protein L7a (RPL7A) pseudogene	-	153	205	224	148	85	93	7.6148	9.6245	11.3337	6.70249	3.71821	3.84582
ENSG00000188681	71.0116	33.2095	20.7197	11.7267	12.1314	14.1457	41.6469	12.668	1.71604	0.00434987	0.0427518	TEKT4P2	21	9068361	9129752	-	2309	transcribed_unprocessed_pseudogene	tektin 4 pseudogene 2 [Source:HGNC Symbol;Acc:HGNC:40046]	-	67	33	19	12	13	16	1.14378	0.531422	0.329745	0.186405	0.195056	0.226948
ENSG00000041982	6359.25	8392.94	10367.5	4792.32	4310.39	1176.75	8373.22	3426.49	1.2891	0.00437885	0.0429469	TNC	9	115019578	115118257	-	9636	protein_coding	tenascin C [Source:HGNC Symbol;Acc:HGNC:5318]	-	6000	8340	9507	4904	4619	1331	24.5441	32.1824	39.5362	18.2538	16.607	4.52389
ENSG00000172348	4.2395	17.1079	53.435	0.977226	2.79956	6.18875	24.9275	3.32185	2.8939	0.00444568	0.0434198	RCAN2	6	46220736	46491972	-	3712	protein_coding	regulator of calcineurin 2 [Source:HGNC Symbol;Acc:HGNC:3041]	-	4	17	49	1	3	7	0.042476	0.170291	0.528977	0.00966255	0.0279997	0.061762
ENSG00000152936	13.7784	35.2222	68.7022	12.7039	9.33187	0.884108	39.2342	7.63997	2.36814	0.0044465	0.0434198	LMNTD1	12	25409307	25648579	-	3083	protein_coding	lamin tail domain containing 1 [Source:HGNC Symbol;Acc:HGNC:26683]	-	13	35	63	13	10	1	0.166212	0.422128	0.818872	0.151241	0.112374	0.0106233
ENSG00000170909	4.2395	33.2095	61.0686	9.77226	3.73275	2.65232	32.8392	5.38578	2.61551	0.00444782	0.0434198	OSCAR	19	54094668	54102692	-	2084	protein_coding	osteoclast associated, immunoglobulin-like receptor [Source:HGNC Symbol;Acc:HGNC:29960]	-	4	33	56	10	4	3	0.0756579	0.588797	1.07681	0.172108	0.0664971	0.0471471
ENSG00000134242	0	41.2603	30.5343	0	3.73275	0.884108	23.9315	1.53895	3.95535	0.00447749	0.0436416	PTPN22	1	113813811	113871759	-	4503	protein_coding	protein tyrosine phosphatase, non-receptor type 22 [Source:HGNC Symbol;Acc:HGNC:9652]	-	0	41	28	0	4	1	0	0.338557	0.249175	0	0.030775	0.00727326
ENSG00000221949	79.4906	102.647	58.8876	46.9069	33.5947	26.5232	80.3419	35.6749	1.17516	0.00455197	0.0442074	LINC01465	12	62601751	62603690	-	1940	lincRNA	long intergenic non-protein coding RNA 1465 [Source:HGNC Symbol;Acc:HGNC:26364]	-	75	102	54	48	36	30	1.52388	1.95501	1.11543	0.88744	0.642896	0.506467
ENSG00000137672	26.4969	3.01904	20.7197	3.90891	0	0.884108	16.7452	1.59767	3.40773	0.00457961	0.0444071	TRPC6	11	101451564	101872562	-	5537	protein_coding	transient receptor potential cation channel subfamily C member 6 [Source:HGNC Symbol;Acc:HGNC:12338]	-	25	3	19	4	0	1	0.177974	0.0201464	0.137508	0.0259111	0	0.00591503
ENSG00000140545	167.46	225.422	268.266	97.7226	76.5213	152.951	220.383	109.065	1.01355	0.00466024	0.0450134	MFGE8	15	88898683	88913411	-	6837	protein_coding	milk fat globule-EGF factor 8 protein [Source:HGNC Symbol;Acc:HGNC:7036]	-	158	224	246	100	82	173	0.910927	1.21824	1.44184	0.524607	0.415517	0.828727
ENSG00000225096	10.5987	34.2158	34.8963	7.81781	7.4655	4.42054	26.5703	6.56795	2.02093	0.00472249	0.0454184	AL445250.1	6	57961438	58438364	+	6798	lincRNA	uncharacterized LOC101927293 [Source:NCBI gene;Acc:101927293]	-	10	34	32	8	8	5	0.0579844	0.185972	0.188633	0.0422093	0.0407708	0.0240891
ENSG00000115008	46.6345	156.99	171.21	36.1574	65.3231	15.0298	124.945	38.8368	1.68711	0.0047465	0.0455795	IL1A	2	112773915	112784590	-	2124	protein_coding	interleukin 1 alpha [Source:HGNC Symbol;Acc:HGNC:5991]	-	44	156	157	37	70	17	0.816564	2.73099	2.96206	0.624808	1.14178	0.262135
ENSG00000234287	83.7301	110.698	141.766	59.6108	60.6571	26.5232	112.065	48.9304	1.19758	0.00478253	0.0457854	AC099560.2	3	40761545	40761799	+	255	processed_pseudogene	ribosomal protein S27 (RPS27) pseudogene	-	79	110	130	61	65	30	12.2118	16.0399	20.4292	8.58004	8.83107	3.85312
ENSG00000135116	10.5987	1.00635	111.232	1.95445	1.86637	7.95697	40.9457	3.92593	3.37349	0.00481587	0.0459981	HRK	12	116856144	116881441	-	6853	protein_coding	harakiri, BCL2 interacting protein [Source:HGNC Symbol;Acc:HGNC:5185]	-	10	1	102	2	2	9	0.057519	0.00542586	0.596442	0.0104676	0.0101109	0.0430123
ENSG00000260001	183.358	138.876	61.0686	59.6108	55.9912	46.8577	127.768	54.1532	1.23966	0.00481696	0.0459981	TGFBR3L	19	7916145	7919097	+	1516	protein_coding	transforming growth factor beta receptor 3 like [Source:HGNC Symbol;Acc:HGNC:44152]	-	173	138	56	61	60	53	4.4982	3.38477	1.48026	1.44321	1.37117	1.14501
ENSG00000169248	2.11975	3.01904	80.6978	0.977226	4.66593	0	28.6122	1.88105	3.93008	0.00485134	0.0462092	CXCL11	4	76033682	76041415	-	1908	protein_coding	C-X-C motif chemokine ligand 11 [Source:HGNC Symbol;Acc:HGNC:10638]	-	2	3	74	1	5	0	0.0413184	0.0584645	1.55418	0.0187984	0.0907887	0
ENSG00000182584	145.203	109.692	89.4219	73.292	49.4589	45.0895	114.772	55.9468	1.0388	0.00485986	0.046267	ACTL10	20	33666498	33668525	+	2028	protein_coding	actin like 10 [Source:HGNC Symbol;Acc:HGNC:16127]	-	137	109	82	75	53	51	2.66284	1.99852	1.6203	1.32646	0.905416	0.823632
ENSG00000140464	892.415	1979.49	2138.49	1026.09	814.672	607.382	1670.13	816.047	1.03338	0.0049444	0.0468526	PML	15	73994673	74047812	+	12657	protein_coding	promyelocytic leukemia [Source:HGNC Symbol;Acc:HGNC:9113]	-	842	1967	1961	1050	873	687	2.62225	5.77861	6.20863	2.97549	2.38959	1.77769
ENSG00000185862	4.2395	6.03809	101.417	4.88613	3.73275	5.30465	37.2317	4.64117	3.0017	0.00496255	0.0469444	EVI2B	17	31303766	31314112	-	2072	protein_coding	ecotropic viral integration site 2B [Source:HGNC Symbol;Acc:HGNC:3500]	-	4	6	93	5	4	6	0.0760961	0.107674	1.79863	0.0865526	0.0668822	0.0948403
ENSG00000224152	50.874	51.3237	31.6248	18.5673	16.7974	18.5663	44.6075	17.977	1.31238	0.00496343	0.0469444	AC009506.1	2	159615296	159617082	+	1494	antisense	uncharacterized LOC643072 [Source:NCBI gene;Acc:643072]	-	48	51	29	19	18	21	1.26643	1.26931	0.777851	0.456145	0.417409	0.460362
ENSG00000241627	119.766	110.698	69.7927	62.5425	41.0602	33.5961	100.086	45.7329	1.13308	0.00496851	0.0469689	UBQLN4P1	3	148985868	148987668	-	1801	processed_pseudogene	ubiquilin 4 pseudogene 1 [Source:HGNC Symbol;Acc:HGNC:31133]	-	113	110	64	64	44	38	2.47319	2.27106	1.42402	1.27458	0.846407	0.691037
ENSG00000144285	888.175	2025.78	263.904	399.686	368.609	338.613	1059.29	368.969	1.52172	0.00499665	0.0471042	SCN1A	2	165984641	166149214	-	16946	protein_coding	sodium voltage-gated channel alpha subunit 1 [Source:HGNC Symbol;Acc:HGNC:10585]	-	838	2013	242	409	395	383	1.94926	4.41699	0.572265	0.865677	0.807551	0.740223
ENSG00000234498	27.5567	98.6221	66.5211	15.6356	19.5969	30.0597	64.2333	21.7641	1.55945	0.00502572	0.0472252	RPL13AP20	12	12875499	12876107	+	609	processed_pseudogene	ribosomal protein L13a pseudogene 20 [Source:HGNC Symbol;Acc:HGNC:35709]	-	26	98	61	16	21	34	1.68286	5.98354	4.01385	0.942329	1.19465	1.82849
ENSG00000135604	18.0179	96.6094	175.572	26.3851	27.9956	27.4073	96.7331	27.2627	1.82656	0.00503688	0.0472829	STX11	6	144150526	144188370	+	1926	protein_coding	syntaxin 11 [Source:HGNC Symbol;Acc:HGNC:11429]	-	17	96	161	27	30	31	0.347924	1.85338	3.3498	0.502814	0.539641	0.527153
ENSG00000065320	11.6586	21.1333	37.0774	1.95445	9.33187	1.76822	23.2898	4.35151	2.42008	0.00506192	0.0473998	NTN1	17	9021542	9244000	+	6383	protein_coding	netrin 1 [Source:HGNC Symbol;Acc:HGNC:8029]	-	11	21	34	2	10	2	0.0679297	0.122333	0.213453	0.0112384	0.0542769	0.0102621
ENSG00000119714	39.2154	10.0635	9.81459	1.95445	4.66593	3.53643	19.6978	3.38561	2.53586	0.00511363	0.0477416	GPR68	14	91232532	91253925	-	3278	protein_coding	G protein-coupled receptor 68 [Source:HGNC Symbol;Acc:HGNC:4519]	-	37	10	9	2	5	4	0.444923	0.113433	0.110023	0.0218837	0.0528447	0.0399652
ENSG00000183250	97.5085	147.933	99.2364	68.4058	59.724	44.2054	114.893	57.4451	1.00268	0.00512308	0.0478061	LINC01547	21	44932814	44939913	-	2656	lincRNA	long intergenic non-protein coding RNA 1547 [Source:HGNC Symbol;Acc:HGNC:15707]	-	92	147	91	70	64	50	1.36537	2.05797	1.37297	0.9453	0.834819	0.616557
ENSG00000163565	628.506	1329.39	3648.85	712.398	776.411	605.614	1868.91	698.141	1.42057	0.00513757	0.0478938	IFI16	1	158999968	159055155	+	5294	protein_coding	interferon gamma inducible protein 16 [Source:HGNC Symbol;Acc:HGNC:5395]	-	593	1321	3346	729	832	685	4.41533	9.2783	25.3274	4.93905	5.44477	4.23777
ENSG00000154263	11.6586	47.2984	82.8788	17.5901	8.39868	9.72518	47.2786	11.9046	1.99205	0.00514077	0.0479	ABCA10	17	69147214	69244846	-	8405	protein_coding	ATP binding cassette subfamily A member 10 [Source:HGNC Symbol;Acc:HGNC:30]	-	11	47	76	18	9	11	0.0515878	0.207926	0.362347	0.0768129	0.0370975	0.0428634
ENSG00000133657	8334.85	7126.96	19165.7	5362.04	5618.72	5843.95	11542.5	5608.24	1.04132	0.00521477	0.0484935	ATP13A3	3	194402672	194498364	-	13254	protein_coding	ATPase 13A3 [Source:HGNC Symbol;Acc:HGNC:24113]	-	7864	7082	17575	5487	6021	6610	23.3878	19.8682	53.137	14.8487	15.7384	16.3337
ENSG00000229563	3.17962	1.00635	39.2584	0	0.933187	0.884108	14.4814	0.605765	4.55706	0.00526949	0.0489782	LINC01204	X	45505388	45630202	+	5260	lincRNA	long intergenic non-protein coding RNA 1204 [Source:HGNC Symbol;Acc:HGNC:49635]	-	3	1	36	0	1	1	0.0224816	0.0070691	0.274262	0	0.0065865	0.00622652

## Sheet: down
gene_id	TSSC4_KO_1	TSSC4_KO_2	TSSC4_KO_3	WT_1	WT_2	WT_3	TSSC4_KO	WT	log2FoldChange	pvalue	padj	gene_name	gene_chr	gene_start	gene_end	gene_strand	gene_length	gene_biotype	gene_description	tf_family	TSSC4_KO_1_count	TSSC4_KO_2_count	TSSC4_KO_3_count	WT_1_count	WT_2_count	WT_3_count	TSSC4_KO_1_fpkm	TSSC4_KO_2_fpkm	TSSC4_KO_3_fpkm	WT_1_fpkm	WT_2_fpkm	WT_3_fpkm
ENSG00000247199	582.931	465.939	412.213	4090.67	4482.1	3886.54	487.028	4153.1	-3.09205	3.25e-41	6.13e-37	AC091948.1	5	148268307	148383783	-	3201	antisense	uncharacterized LOC102546294 [Source:NCBI gene;Acc:102546294]	-	550	463	378	4186	4803	4396	6.77281	5.3783	4.73211	46.9044	51.9837	44.9783
ENSG00000134215	154.742	131.832	95.9649	963.545	985.445	1266.04	127.513	1071.68	-3.07068	1.93e-28	1.81e-24	VAV3	1	107571160	107965144	-	7271	protein_coding	vav guanine nucleotide exchange factor 3 [Source:HGNC Symbol;Acc:HGNC:12659]	-	146	131	88	986	1056	1432	0.7915	0.669926	0.484995	4.86388	5.03164	6.4503
ENSG00000164458	0	0	0	1794.19	1593.88	2156.34	0	1848.14	-13.2219	6.76e-28	4.24e-24	TBXT	6	166157656	166168700	-	2629	protein_coding	T-box transcription factor T [Source:HGNC Symbol;Acc:HGNC:11515]	T-box	0	0	0	1836	1708	2439	0	0	0	25.0485	22.508	30.3845
ENSG00000172716	1.05987	0	2.18102	679.172	791.342	786.856	1.0803	752.457	-9.48181	1.58e-27	7.43e-24	SLFN11	17	35350305	35373701	-	5982	protein_coding	schlafen family member 11 [Source:HGNC Symbol;Acc:HGNC:26633]	-	1	0	2	695	848	890	0.0065894	0	0.0133978	4.16714	4.91122	4.87276
ENSG00000214510	704.817	639.031	447.109	3694.89	4046.3	3700.87	596.986	3814.02	-2.67534	3.69e-27	1.39e-23	SPINK13	5	148268180	148286254	+	1174	protein_coding	serine peptidase inhibitor, Kazal type 13 (putative) [Source:HGNC Symbol;Acc:HGNC:27200]	-	665	635	410	3781	4336	4186	22.3278	20.112	13.9947	115.515	127.956	116.778
ENSG00000151229	915.732	1245.86	982.55	5014.15	5387.29	5976.57	1048.05	5459.33	-2.38089	6.38e-26	1.72e-22	SLC2A13	12	39755021	40106089	-	10027	protein_coding	solute carrier family 2 member 13 [Source:HGNC Symbol;Acc:HGNC:15956]	-	864	1238	901	5131	5773	6760	3.39652	4.59092	3.60083	18.354	19.9467	22.0804
ENSG00000171551	75.2511	259.638	64.3401	4158.1	3408	6049.06	133.076	4538.39	-5.09048	1.17e-25	2.75e-22	ECEL1	2	232479827	232487828	-	2972	protein_coding	endothelin converting enzyme like 1 [Source:HGNC Symbol;Acc:HGNC:3147]	-	71	258	59	4255	3652	6842	0.941676	3.2279	0.795522	51.3512	42.5718	75.399
ENSG00000251095	9.53887	35.2222	18.5387	438.775	518.852	1024.68	21.0999	660.769	-4.9643	4.77e-25	9.98e-22	AC097478.1	4	89551356	89726752	+	6069	antisense	novel transcript	-	9	35	17	449	556	1159	0.0584544	0.214437	0.112248	2.65356	3.17393	6.25457
ENSG00000180875	6.35925	0	1.09051	201.309	218.366	411.994	2.48325	277.223	-6.81647	1.84e-22	3.16e-19	GREM2	1	240489573	240612149	-	4170	protein_coding	gremlin 2, DAN family BMP antagonist [Source:HGNC Symbol;Acc:HGNC:17655]	-	6	0	1	206	234	466	0.0567162	0	0.00960976	1.77187	1.94411	3.66
ENSG00000280441	3.17962	6.03809	1.09051	191.536	153.043	136.153	3.43607	160.244	-5.5212	1.93e-21	2.79e-18	FP236383.1	21	8380665	8410645	+	2498	lincRNA	novel transcript	-	3	6	1	196	164	154	0.0473392	0.0893117	0.0160419	2.81425	2.27453	2.01911
ENSG00000140015	288.286	280.771	163.577	1662.26	1805.72	1352.68	244.211	1606.89	-2.71746	1.63e-20	1.92e-17	KCNH5	14	62699454	63102037	-	12320	protein_coding	potassium voltage-gated channel subfamily H member 5 [Source:HGNC Symbol;Acc:HGNC:6254]	-	272	279	150	1701	1935	1530	0.870262	0.84206	0.487898	4.95214	5.4414	4.06735
ENSG00000145087	101.748	122.774	85.0598	502.294	516.052	539.306	103.194	519.217	-2.32964	8.74e-20	9.68e-17	STXBP5L	3	120908072	121424761	+	11085	protein_coding	syntaxin binding protein 5 like [Source:HGNC Symbol;Acc:HGNC:30757]	-	96	122	78	514	553	610	0.341372	0.409236	0.281973	1.66313	1.72834	1.80229
ENSG00000049192	772.649	801.053	796.073	2707.89	2997.4	2494.07	789.925	2733.12	-1.79073	2.57e-19	2.69e-16	ADAMTS6	5	65148736	65481920	-	8567	protein_coding	ADAM metallopeptidase with thrombospondin type 1 motif 6 [Source:HGNC Symbol;Acc:HGNC:222]	-	729	796	730	2771	3212	2821	3.35421	3.45489	3.41462	11.6013	12.9893	10.7846
ENSG00000184058	8.479	5.03174	13.0861	123.131	107.316	159.139	8.86562	129.862	-3.88269	1.68e-16	1.51e-13	TBX1	22	19756703	19783593	+	3580	protein_coding	T-box 1 [Source:HGNC Symbol;Acc:HGNC:11592]	T-box	8	5	12	126	115	180	0.0880844	0.0519322	0.134322	1.26237	1.1129	1.64672
ENSG00000107242	10.5987	4.02539	3.27153	97.7226	118.515	165.328	5.96522	127.188	-4.41618	2.82e-16	2.31e-13	PIP5K1B	9	68705414	69009176	+	4918	protein_coding	phosphatidylinositol-4-phosphate 5-kinase type 1 beta [Source:HGNC Symbol;Acc:HGNC:8995]	-	10	4	3	100	127	187	0.08015	0.0302427	0.0244445	0.729308	0.894655	1.24533
ENSG00000164318	5.29937	3.01904	1.09051	85.0187	98.9178	117.586	3.13631	100.508	-4.99674	8.47e-16	6.65e-13	EGFLAM	5	38258409	38465021	+	5724	protein_coding	EGF like, fibronectin type III and laminin G domains [Source:HGNC Symbol;Acc:HGNC:26810]	-	5	3	1	87	106	133	0.034432	0.0194882	0.00700082	0.545154	0.641574	0.760997
ENSG00000086717	7.41912	18.1143	7.63357	125.085	129.713	214.838	11.0557	156.545	-3.81542	2.24e-15	1.62e-12	PPEF1	X	18675909	18827921	+	3513	protein_coding	protein phosphatase with EF-hand domain 1 [Source:HGNC Symbol;Acc:HGNC:9243]	-	7	18	7	128	139	243	0.0785438	0.190522	0.0798488	1.30687	1.37081	2.26548
ENSG00000136842	164.281	92.584	99.2364	638.129	598.173	976.939	118.7	737.747	-2.63631	4.32e-15	2.81e-12	TMOD1	9	97501180	97601748	+	3708	protein_coding	tropomodulin 1 [Source:HGNC Symbol;Acc:HGNC:11871]	-	155	92	91	653	641	1105	1.64772	0.922567	0.983446	6.31645	5.98906	9.76009
ENSG00000260822	290.406	346.184	217.012	1115.02	1220.61	995.505	284.534	1110.38	-1.9637	5.79e-14	3.12e-11	AC004656.1	X	24545516	24550466	+	4951	sense_overlapping	novel transcript, overlapping to PDK3	-	274	344	199	1141	1308	1126	2.18147	2.58354	1.61068	8.26594	9.15282	7.44863
ENSG00000146592	103.868	117.743	66.5211	472.978	418.068	389.891	96.0439	426.979	-2.15065	4.91e-13	2.31e-10	CREB5	7	28299321	28825894	+	11674	protein_coding	cAMP responsive element binding protein 5 [Source:HGNC Symbol;Acc:HGNC:16844]	TF_bZIP	98	117	61	484	448	441	0.330901	0.372663	0.209391	1.48705	1.32953	1.23723
ENSG00000173406	170.64	59.3745	68.7022	780.804	732.552	2335.81	99.5722	1283.06	-3.68811	1.28e-12	5.49e-10	DAB1	1	56994778	58546734	-	7548	protein_coding	DAB1, reelin adaptor protein [Source:HGNC Symbol;Acc:HGNC:2661]	-	161	59	63	799	785	2642	0.840787	0.29065	0.33447	3.79677	3.60311	11.4639
ENSG00000144407	0	4.02539	0	81.1098	76.5213	192.735	1.3418	116.789	-6.3951	1.48e-12	5.88e-10	PTH2R	2	208359714	208854503	+	4390	protein_coding	parathyroid hormone 2 receptor [Source:HGNC Symbol;Acc:HGNC:9609]	-	0	4	0	83	82	218	0	0.0338801	0	0.67813	0.647127	1.62638
ENSG00000105894	0	0	0	69.3831	83.0536	84.8743	0	79.1037	-8.67608	4.09e-12	1.48e-09	PTN	7	137227341	137343865	-	1713	protein_coding	pleiotrophin [Source:HGNC Symbol;Acc:HGNC:9630]	-	0	0	0	71	89	96	0	0	0	1.48662	1.8	1.83546
ENSG00000133302	1984.09	1807.4	1392.58	5565.3	6050.78	9766.74	1728.02	7127.61	-2.04429	4.68e-12	1.63e-09	SLF1	5	94618347	94739436	+	7185	protein_coding	SMC5-SMC6 complex localization factor 1 [Source:HGNC Symbol;Acc:HGNC:25408]	-	1872	1796	1277	5695	6484	11047	10.27	9.29457	7.12218	28.4293	31.2649	50.3557
ENSG00000177627	0	0	0	71.3375	65.3231	94.5995	0	77.0867	-8.63903	6.61e-12	2.19e-09	C12orf54	12	48482498	48496386	+	1736	protein_coding	chromosome 12 open reading frame 54 [Source:HGNC Symbol;Acc:HGNC:28553]	-	0	0	0	73	70	107	0	0	0	1.50825	1.39697	2.01867
ENSG00000185008	63.5925	20.127	40.3489	247.238	258.493	328.004	41.3561	277.912	-2.75108	1.41e-11	4.27e-09	ROBO2	3	75906695	77649964	+	16663	protein_coding	roundabout guidance receptor 2 [Source:HGNC Symbol;Acc:HGNC:10250]	-	60	20	37	253	277	371	0.141935	0.04463	0.088981	0.544587	0.575926	0.729209
ENSG00000257964	20.1376	22.1397	33.8058	126.062	136.245	152.951	25.361	138.419	-2.4516	1.79e-11	5.27e-09	AC020612.3	12	49576840	49577505	-	570	antisense	novel transcript, antisense to PRPF40B	-	19	22	31	129	146	173	1.31393	1.43515	2.17939	8.11735	8.87397	9.94037
ENSG00000111432	0	0	0	65.4742	63.4567	75.1491	0	68.0267	-8.45836	1.79e-11	5.27e-09	FZD10	12	130162459	130165740	+	3282	protein_coding	frizzled class receptor 10 [Source:HGNC Symbol;Acc:HGNC:4039]	-	0	0	0	67	68	85	0	0	0	0.73221	0.717812	0.848226
ENSG00000152056	92.2091	201.27	218.102	800.348	827.737	1492.37	170.527	1040.15	-2.60883	2.65e-11	7.33e-09	AP1S3	2	223751686	223838027	-	4284	protein_coding	adaptor related protein complex 1 subunit sigma 3 [Source:HGNC Symbol;Acc:HGNC:18971]	-	87	200	200	819	887	1688	0.800501	1.73592	1.87081	6.857	7.17322	12.9049
ENSG00000175445	2454.67	1640.35	2274.8	7777.74	8404.28	5572.53	2123.27	7251.52	-1.77204	6e-11	1.55e-08	LPL	8	19901717	19967259	+	4383	protein_coding	lipoprotein lipase [Source:HGNC Symbol;Acc:HGNC:6677]	-	2316	1630	2086	7959	9006	6303	20.8286	13.8282	19.0718	65.1308	71.187	47.0985
ENSG00000162551	2.11975	8.05078	2.18102	69.3831	54.1248	128.196	4.11718	83.9012	-4.33268	7.95e-11	2e-08	ALPL	1	21509372	21578412	+	3007	protein_coding	alkaline phosphatase, liver/bone/kidney [Source:HGNC Symbol;Acc:HGNC:438]	-	2	8	2	71	58	145	0.0262173	0.098925	0.026653	0.846885	0.668244	1.5793
ENSG00000250208	0	0	0	61.5653	46.6593	72.4968	0	60.2405	-8.28307	7.95e-11	2e-08	FZD10-DT	12	130144315	130162256	-	11498	processed_transcript	FZD10 divergent transcript [Source:HGNC Symbol;Acc:HGNC:48632]	-	0	0	0	63	50	82	0	0	0	0.196525	0.150657	0.233573
ENSG00000175745	1983.03	1803.38	1033.8	5862.38	5417.15	6780.22	1606.73	6019.92	-1.90554	9.85e-11	2.42e-08	NR2F1	5	93583224	93594615	+	4314	protein_coding	nuclear receptor subfamily 2 group F member 1 [Source:HGNC Symbol;Acc:HGNC:7975]	RXR-like	1871	1792	948	5999	5805	7669	17.0957	15.4457	8.80596	49.8768	46.6189	58.2224
ENSG00000251076	38.1555	10.0635	8.72408	200.331	236.096	150.298	18.981	195.575	-3.36594	1.28e-10	3.06e-08	AC104126.1	5	112228283	112257309	+	711	antisense	uncharacterized LOC101927023 [Source:NCBI gene;Acc:101927023]	-	36	10	8	205	253	170	1.99584	0.522974	0.450888	10.3415	12.328	7.83088
ENSG00000004799	205.616	1185.48	484.187	5211.55	5760.56	5429.3	625.093	5467.14	-3.1284	2.04e-10	4.58e-08	PDK4	7	95583499	95596491	-	4519	protein_coding	pyruvate dehydrogenase kinase 4 [Source:HGNC Symbol;Acc:HGNC:8812]	-	194	1178	444	5333	6173	6141	1.6922	9.69287	3.93722	42.3281	47.3254	44.507
ENSG00000137872	221.514	128.813	183.206	551.156	654.164	886.76	177.844	697.36	-1.97211	2.63e-10	5.76e-08	SEMA6D	15	47184101	47774223	+	8557	protein_coding	semaphorin 6D [Source:HGNC Symbol;Acc:HGNC:16770]	-	209	128	168	564	701	1003	0.962757	0.556209	0.78675	2.36405	2.83816	3.83893
ENSG00000183762	27.5567	72.457	18.5387	416.298	356.477	211.302	39.5175	328.026	-3.04897	4.66e-10	9.05e-08	KREMEN1	22	29073078	29168333	+	7977	protein_coding	kringle containing transmembrane protein 1 [Source:HGNC Symbol;Acc:HGNC:17550]	-	26	72	17	426	382	239	0.128477	0.335616	0.0854	1.91544	1.65907	0.981272
ENSG00000116574	21.1975	23.146	16.3577	89.9048	113.849	179.474	20.2337	127.742	-2.65745	4.89e-10	9.4e-08	RHOU	1	228735077	228746669	+	4372	protein_coding	ras homolog family member U [Source:HGNC Symbol;Acc:HGNC:17794]	-	20	23	15	92	122	203	0.180319	0.195613	0.137486	0.754757	0.966763	1.52071
ENSG00000223812	0	0	0	50.8158	32.6615	70.7286	0	51.402	-8.05452	6.44e-10	1.21e-07	AC073365.1	3	191425526	191591097	+	2535	lincRNA	novel transcript	-	0	0	0	52	35	80	0	0	0	0.735741	0.478333	1.03358
ENSG00000175183	1069.41	995.278	826.607	2695.19	2483.21	2168.72	963.766	2449.04	-1.34532	1.64e-09	2.71e-07	CSRP2	12	76858715	76879060	-	5873	protein_coding	cysteine and glycine rich protein 2 [Source:HGNC Symbol;Acc:HGNC:2470]	-	1009	989	758	2758	2661	2453	6.7721	6.26161	5.17199	16.8436	15.6973	13.6795
ENSG00000149451	12.7185	15.0952	4.36204	100.654	68.1226	93.7154	10.7253	87.4975	-3.0202	1.73e-09	2.81e-07	ADAM33	20	3667965	3682246	-	5834	protein_coding	ADAM metallopeptidase domain 33 [Source:HGNC Symbol;Acc:HGNC:15478]	-	12	15	4	103	73	106	0.0810787	0.0956037	0.0274753	0.633243	0.433508	0.595074
ENSG00000248109	1537.88	1183.47	553.979	5454.88	5987.33	3941.35	1091.77	5127.85	-2.23158	2.15e-09	3.43e-07	MARCOL	5	148221650	148243580	+	1799	protein_coding	MARCO like [Source:HGNC Symbol;Acc:HGNC:53644]	-	1451	1176	508	5582	6416	4458	31.7928	24.3067	11.3157	111.291	123.559	81.1596
ENSG00000104369	864.858	702.431	403.489	2246.64	2393.62	2359.68	656.926	2333.32	-1.82842	2.44e-09	3.74e-07	JPH1	8	74234700	74321328	-	4378	protein_coding	junctophilin 1 [Source:HGNC Symbol;Acc:HGNC:14201]	-	816	698	370	2299	2565	2669	7.34694	5.92829	3.38668	18.8349	20.2979	19.9666
ENSG00000223646	0	7.04444	2.18102	50.8158	51.3253	166.212	3.07515	89.4511	-4.84447	2.57e-09	3.87e-07	AC002463.1	7	112622378	112708080	+	1188	lincRNA	uncharacterized LOC101928012 [Source:NCBI gene;Acc:101928012]	-	0	7	2	52	55	188	0	0.219094	0.0674625	1.56995	1.60393	5.1829
ENSG00000133710	125.065	25.1587	26.1723	867.777	933.187	303.249	58.7987	701.404	-3.5767	2.6e-09	3.89e-07	SPINK5	5	148025683	148137289	+	4381	protein_coding	serine peptidase inhibitor, Kazal type 5 [Source:HGNC Symbol;Acc:HGNC:15464]	-	118	25	24	888	1000	343	1.0617	0.212186	0.219526	7.27008	7.90801	2.5642
ENSG00000235750	666.661	447.825	532.169	1781.48	1791.72	1296.99	548.885	1623.4	-1.56451	3.26e-09	4.76e-07	KIAA0040	1	175156987	175192999	-	4783	protein_coding	KIAA0040 [Source:HGNC Symbol;Acc:HGNC:28950]	-	629	445	488	1823	1920	1467	5.18373	3.45947	4.08854	13.6705	13.9072	10.0453
ENSG00000165389	1889.76	2420.27	1198.47	6007.01	6361.53	5816.54	1836.16	6061.7	-1.72291	3.6e-09	5.21e-07	SPTSSA	14	34432789	34462356	-	2777	protein_coding	serine palmitoyltransferase small subunit A [Source:HGNC Symbol;Acc:HGNC:20361]	-	1783	2405	1099	6147	6817	6579	25.3086	32.2024	15.8588	79.3939	85.0467	77.5917
ENSG00000007944	223.634	179.13	231.188	523.793	544.981	633.905	211.317	567.56	-1.42612	4.14e-09	5.91e-07	MYLIP	6	16129125	16148248	+	3033	protein_coding	myosin regulatory light chain interacting protein [Source:HGNC Symbol;Acc:HGNC:21155]	-	211	178	212	536	584	717	2.74222	2.18221	2.80099	6.33858	6.67084	7.74244
ENSG00000169122	130.365	68.4317	95.9649	370.369	304.219	350.991	98.2537	341.859	-1.7998	8.65e-09	1.15e-06	FAM110B	8	57994509	58204279	+	4943	protein_coding	family with sequence similarity 110 member B [Source:HGNC Symbol;Acc:HGNC:28587]	-	123	68	88	379	326	397	0.980859	0.511526	0.713413	2.7501	2.2849	2.63046
ENSG00000261326	245.891	336.12	390.403	862.891	907.991	878.803	324.138	883.228	-1.44632	1.29e-08	1.59e-06	LINC01355	1	23281308	23286752	-	5445	lincRNA	long intergenic non-protein coding RNA 1355 [Source:HGNC Symbol;Acc:HGNC:50584]	-	232	334	358	883	973	994	1.67951	2.28086	2.63472	5.81651	6.19092	5.97888
ENSG00000127863	578.692	326.057	302.071	1790.28	1781.45	1077.73	402.273	1549.82	-1.94581	1.29e-08	1.59e-06	TNFRSF19	13	23570370	23676104	+	5113	protein_coding	TNF receptor superfamily member 19 [Source:HGNC Symbol;Acc:HGNC:11915]	-	546	324	277	1832	1909	1219	4.20929	2.35624	2.17096	12.8514	12.9351	7.80835
ENSG00000162636	1650.22	2174.72	1850.6	4728.8	5131.59	9038.23	1891.85	6299.54	-1.73546	1.67e-08	1.99e-06	FAM102B	1	108560089	108644900	+	9355	protein_coding	family with sequence similarity 102 member B [Source:HGNC Symbol;Acc:HGNC:27637]	-	1557	2161	1697	4839	5499	10223	6.5605	8.58936	7.2692	18.5529	20.3648	35.7903
ENSG00000170382	2.11975	1.00635	2.18102	53.7474	44.793	32.712	1.76904	43.7508	-4.63787	1.68e-08	1.99e-06	LRRN2	1	204617170	204685733	-	5681	protein_coding	leucine rich repeat neuronal 2 [Source:HGNC Symbol;Acc:HGNC:16914]	-	2	1	2	55	48	37	0.0138771	0.00654523	0.0141076	0.347246	0.292723	0.213308
ENSG00000270133	68.8919	41.2603	34.8963	200.331	187.571	492.448	48.3495	293.45	-2.60204	1.69e-08	1.99e-06	AC025766.1	5	94611906	94618122	-	409	sense_intronic	novel transcript, sense intronic to C5orf36	-	65	41	32	205	201	557	6.26444	3.72744	3.13527	17.9775	17.026	44.6029
ENSG00000108602	305.244	625.948	124.318	2143.06	1971.82	2426.88	351.837	2180.59	-2.63122	1.73e-08	2.02e-06	ALDH3A1	17	19737984	19748943	-	3918	protein_coding	aldehyde dehydrogenase 3 family member A1 [Source:HGNC Symbol;Acc:HGNC:405]	-	288	622	114	2193	2113	2745	2.89748	5.90304	1.16597	20.0758	18.6842	22.9461
ENSG00000147231	12.7185	2.0127	1.09051	57.6563	65.3231	184.778	5.2739	102.586	-4.28439	1.81e-08	2.09e-06	CXorf57	X	106611930	106679442	+	4853	protein_coding	chromosome X open reading frame 57 [Source:HGNC Symbol;Acc:HGNC:25486]	-	12	2	1	59	70	209	0.0974682	0.0153239	0.00825731	0.436055	0.499721	1.41048
ENSG00000077063	278.747	229.447	218.102	551.156	633.634	621.528	242.099	602.106	-1.31452	1.95e-08	2.21e-06	CTTNBP2	7	117710651	117874139	-	7035	protein_coding	cortactin binding protein 2 [Source:HGNC Symbol;Acc:HGNC:15679]	-	263	228	200	564	679	703	1.47361	1.20509	1.13924	2.87551	3.34384	3.27282
ENSG00000072210	3967.11	3506.12	3279.16	7402.49	7897.56	9363.58	3584.13	8221.21	-1.19774	2e-08	2.22e-06	ALDH3A2	17	19648136	19677598	+	6457	protein_coding	aldehyde dehydrogenase 3 family member A2 [Source:HGNC Symbol;Acc:HGNC:403]	-	3743	3484	3007	7575	8463	10591	22.8497	20.0631	18.6617	42.0777	45.4081	53.7202
ENSG00000168333	7.41912	1.00635	2.18102	60.588	49.4589	44.2054	3.5355	51.4174	-3.86943	2.2e-08	2.38e-06	PPDPFL	8	49054311	49076090	+	2059	protein_coding	pancreatic progenitor cell differentiation and proliferation factor like [Source:HGNC Symbol;Acc:HGNC:31745]	-	7	1	2	62	53	50	0.134009	0.018059	0.0389244	1.08003	0.891784	0.795325
ENSG00000122012	0	0	0	40.0663	24.2629	35.3643	0	33.2311	-7.42417	2.24e-08	2.41e-06	SV2C	5	76083172	76353939	+	12028	protein_coding	synaptic vesicle glycoprotein 2C [Source:HGNC Symbol;Acc:HGNC:30670]	-	0	0	0	41	26	40	0	0	0	0.122262	0.0748894	0.108918
ENSG00000145703	1538.94	911.751	487.458	4008.58	4228.27	4473.58	979.382	4236.81	-2.11299	2.62e-08	2.77e-06	IQGAP2	5	76403249	76708132	+	7904	protein_coding	IQ motif containing GTPase activating protein 2 [Source:HGNC Symbol;Acc:HGNC:6111]	-	1452	906	447	4102	4531	5060	7.24122	4.26217	2.26626	18.6144	19.8604	20.9669
ENSG00000168679	80.5505	93.5904	102.508	247.238	277.157	244.014	92.2163	256.136	-1.47403	2.73e-08	2.87e-06	SLC16A4	1	110362848	110391082	-	3167	protein_coding	solute carrier family 16 member 4 [Source:HGNC Symbol;Acc:HGNC:10925]	-	76	93	94	253	297	276	0.945927	1.0919	1.1894	2.86531	3.24899	2.85425
ENSG00000270055	73.1314	118.749	85.0598	271.669	289.288	470.345	92.3134	343.767	-1.89626	3.43e-08	3.51e-06	AC127502.2	15	30487963	30490313	+	2351	sense_intronic	novel transcript	-	69	118	78	278	310	532	1.15688	1.86629	1.32951	4.24123	4.56824	7.41123
ENSG00000152256	555.374	856.402	923.662	2527.11	2722.11	1822.15	778.48	2357.12	-1.59825	3.48e-08	3.54e-06	PDK1	2	172555373	172608669	+	14883	protein_coding	pyruvate dehydrogenase kinase 1 [Source:HGNC Symbol;Acc:HGNC:8809]	-	524	851	847	2586	2917	2061	1.38782	2.12612	2.28056	6.23215	6.79026	4.53543
ENSG00000103449	0	0	5.45255	58.6336	37.3275	53.9306	1.81752	49.9639	-4.81796	4.14e-08	4.16e-06	SALL1	16	51135975	51151367	-	5660	protein_coding	spalt like transcription factor 1 [Source:HGNC Symbol;Acc:HGNC:10524]	zf-C2H2	0	0	5	60	40	61	0	0	0.0353999	0.38022	0.244841	0.352976
ENSG00000134769	32.8561	27.1714	103.598	312.712	274.357	465.925	54.542	350.998	-2.68884	4.16e-08	4.16e-06	DTNA	18	34493290	34891844	+	12634	protein_coding	dystrobrevin alpha [Source:HGNC Symbol;Acc:HGNC:3057]	-	31	27	95	320	294	527	0.0967192	0.0794644	0.301322	0.908466	0.806207	1.36616
ENSG00000171951	43.4549	12.0762	44.7109	178.832	158.642	243.13	33.414	193.535	-2.53818	4.47e-08	4.36e-06	SCG2	2	223596940	223602503	-	2719	protein_coding	secretogranin II [Source:HGNC Symbol;Acc:HGNC:10575]	-	41	12	41	183	170	275	0.594383	0.164105	0.604259	2.41402	2.16611	3.31249
ENSG00000273373	245.891	293.854	293.347	625.425	617.77	732.041	277.697	658.412	-1.24557	5.17e-08	5.01e-06	AL355488.1	1	110370154	110373003	+	2850	antisense	novel transcript, antisense to SLC16A4	-	232	292	269	640	662	828	3.20874	3.80967	3.7823	8.05443	8.04736	9.51517
ENSG00000103089	3.17962	11.0698	3.27153	56.6791	46.6593	74.265	5.84033	59.2012	-3.32781	5.38e-08	5.2e-06	FA2H	16	74712955	74774831	-	3279	protein_coding	fatty acid 2-hydroxylase [Source:HGNC Symbol;Acc:HGNC:21197]	-	3	11	3	58	50	84	0.0360638	0.124739	0.0366631	0.634434	0.528286	0.839014
ENSG00000177181	39.2154	19.1206	5.45255	210.104	199.702	111.398	21.2628	173.734	-3.02854	5.7e-08	5.42e-06	RIMKLA	1	42380795	42422578	+	8981	protein_coding	ribosomal modification protein rimK like family member A [Source:HGNC Symbol;Acc:HGNC:28725]	-	37	19	5	215	214	126	0.162394	0.0786645	0.0223097	0.858645	0.825523	0.459491
ENSG00000120211	4.2395	9.05713	13.0861	54.7247	55.9912	149.414	8.79425	86.71	-3.30511	6.51e-08	6.13e-06	INSL4	9	5231419	5235304	+	1952	protein_coding	insulin like 4 [Source:HGNC Symbol;Acc:HGNC:6087]	-	4	9	12	56	60	169	0.0807741	0.17144	0.246349	1.02898	1.06491	2.83556
ENSG00000163535	896.654	1081.82	852.779	2006.25	2109	2059.09	943.752	2058.11	-1.12468	7.54e-08	6.93e-06	SGO2	2	200510008	200583782	+	6022	protein_coding	shugoshin 2 [Source:HGNC Symbol;Acc:HGNC:30812]	-	846	1075	782	2053	2260	2329	5.5376	6.6377	5.20373	12.2278	13.0019	12.6666
ENSG00000067992	382.615	398.514	286.804	1029.02	1052.63	756.796	355.978	946.15	-1.40981	7.8e-08	7.13e-06	PDK3	X	24465221	24541862	+	4951	protein_coding	pyruvate dehydrogenase kinase 3 [Source:HGNC Symbol;Acc:HGNC:8811]	-	361	396	263	1053	1128	856	2.87413	2.97407	2.12869	7.62843	7.89326	5.66255
ENSG00000175265	2667.7	2678.9	2797.16	5222.3	6146.9	5291.38	2714.59	5553.53	-1.03268	1.04e-07	9.39e-06	GOLGA8A	15	34379068	34437466	-	6750	protein_coding	golgin A8 family member A [Source:HGNC Symbol;Acc:HGNC:31972]	-	2517	2662	2565	5344	6587	5985	14.6984	14.664	15.2276	28.3963	33.8084	29.0397
ENSG00000104267	84.79	169.066	159.215	523.793	600.972	362.484	137.69	495.75	-1.84772	1.12e-07	1e-05	CA2	8	85463852	85481493	+	2123	protein_coding	carbonic anhydrase 2 [Source:HGNC Symbol;Acc:HGNC:1373]	-	80	168	146	536	644	410	1.48536	2.94245	2.75582	9.05554	10.5094	6.32507
ENSG00000235436	113.407	62.3936	53.435	251.147	278.09	275.842	76.4117	268.359	-1.81244	1.69e-07	1.44e-05	DPY19L2P4	7	90119400	90125600	+	2018	transcribed_unprocessed_pseudogene	DPY19L2 pseudogene 4 [Source:HGNC Symbol;Acc:HGNC:22176]	-	107	62	49	257	298	312	2.09004	1.14241	0.973024	4.56785	5.11606	5.06366
ENSG00000113448	4607.28	5059.92	3346.78	9539.68	10459.2	13270.5	4337.99	11089.8	-1.35411	1.76e-07	1.49e-05	PDE4D	5	58969038	60522120	-	16308	protein_coding	phosphodiesterase 4D [Source:HGNC Symbol;Acc:HGNC:8783]	-	4347	5028	3069	9762	11208	15010	10.5071	11.4642	7.54128	21.4703	23.8105	30.1447
ENSG00000006071	13.7784	35.2222	8.72408	121.176	105.45	119.355	19.2415	115.327	-2.5758	1.97e-07	1.65e-05	ABCC8	11	17392498	17476879	-	12588	protein_coding	ATP binding cassette subfamily C member 8 [Source:HGNC Symbol;Acc:HGNC:59]	-	13	35	8	124	113	135	0.0407079	0.103386	0.0254672	0.353317	0.311001	0.351243
ENSG00000268388	1408.57	596.764	321.701	4028.13	4119.09	3609.81	775.679	3919.01	-2.33693	2.02e-07	1.68e-05	FENDRR	16	86474529	86509099	-	6795	lincRNA	FOXF1 adjacent non-coding developmental regulatory RNA [Source:HGNC Symbol;Acc:HGNC:43894]	-	1329	593	295	4122	4414	4083	7.70952	3.245	1.73973	21.758	22.5052	19.6798
ENSG00000085741	6.35925	12.0762	10.9051	102.609	59.724	45.0895	9.78018	69.1407	-2.81826	2.37e-07	1.94e-05	WNT11	11	76186325	76210736	-	2401	protein_coding	Wnt family member 11 [Source:HGNC Symbol;Acc:HGNC:12776]	-	6	12	10	105	64	51	0.0985034	0.18584	0.1669	1.56854	0.923481	0.69568
ENSG00000215417	128.245	103.654	137.404	279.487	321.949	366.021	123.101	322.486	-1.39063	2.38e-07	1.94e-05	MIR17HG	13	91347820	91354579	+	3492	processed_transcript	miR-17-92a-1 cluster host gene [Source:HGNC Symbol;Acc:HGNC:23564]	-	121	103	126	286	345	414	1.36585	1.09676	1.44592	2.93759	3.42283	3.88291
ENSG00000172986	501.321	526.32	367.502	1047.59	1125.42	1072.42	465.048	1081.81	-1.21767	2.85e-07	2.28e-05	GXYLT2	3	72888073	72998138	+	3667	protein_coding	glucoside xylosyltransferase 2 [Source:HGNC Symbol;Acc:HGNC:33383]	-	473	523	337	1072	1206	1213	5.08443	5.30323	3.68271	10.4854	11.394	10.8338
ENSG00000265972	1367.24	861.434	1338.06	2761.64	2820.09	3739.78	1188.91	3107.17	-1.38614	4.66e-07	3.58e-05	TXNIP	1	145992435	145996600	-	3625	protein_coding	thioredoxin interacting protein [Source:HGNC Symbol;Acc:HGNC:16952]	-	1290	856	1227	2826	3022	4230	14.0273	8.78042	13.5639	27.9617	28.882	38.2176
ENSG00000118496	2732.36	1439.08	2183.2	5058.12	5668.18	7000.36	2118.21	5908.89	-1.48013	5.43e-07	4.08e-05	FBXO30	6	145793502	145814753	-	9009	protein_coding	F-box protein 30 [Source:HGNC Symbol;Acc:HGNC:15600]	-	2578	1430	2002	5176	6074	7918	11.2797	5.90213	8.90505	20.6071	23.3581	28.7853
ENSG00000187955	4.2395	57.3618	16.3577	256.033	286.488	168.865	25.9863	237.129	-3.18521	6.05e-07	4.48e-05	COL14A1	8	120059780	120372036	+	8647	protein_coding	collagen type XIV alpha 1 chain [Source:HGNC Symbol;Acc:HGNC:2191]	-	4	57	15	262	307	191	0.0182342	0.245109	0.0695144	1.08676	1.23002	0.723434
ENSG00000187187	108.107	156.99	150.49	324.439	361.143	356.295	138.529	347.293	-1.32578	6.21e-07	4.58e-05	ZNF546	19	39984134	40021041	+	9007	protein_coding	zinc finger protein 546 [Source:HGNC Symbol;Acc:HGNC:28671]	zf-C2H2	102	156	138	332	387	403	0.446388	0.644012	0.613971	1.32208	1.48858	1.4654
ENSG00000079257	560.674	398.514	308.614	986.021	1099.29	1441.1	422.601	1175.47	-1.4759	1.03e-06	7.18e-05	LXN	3	158645822	158672693	-	1504	protein_coding	latexin [Source:HGNC Symbol;Acc:HGNC:13347]	-	529	396	283	1009	1178	1630	13.8644	9.79032	7.54028	24.0626	27.1355	35.4953
ENSG00000159388	352.938	297.879	241.003	658.651	654.164	886.76	297.273	733.191	-1.30241	1.19e-06	8.16e-05	BTG2	1	203305491	203309602	+	2757	protein_coding	BTG anti-proliferation factor 2 [Source:HGNC Symbol;Acc:HGNC:1131]	-	333	296	221	674	701	1003	4.76101	3.99213	3.21221	8.76845	8.8089	11.915
ENSG00000025039	12.7185	5.03174	22.9007	60.588	75.5881	152.951	13.5503	96.3756	-2.83836	1.29e-06	8.71e-05	RRAGD	6	89364636	89412270	-	5072	protein_coding	Ras related GTP binding D [Source:HGNC Symbol;Acc:HGNC:19903]	-	12	5	21	62	81	173	0.0932597	0.0366556	0.165916	0.438442	0.553281	1.11712
ENSG00000196302	0	0	0	35.1801	11.1982	21.2186	0	22.5323	-6.86271	1.43e-06	9.53e-05	AC146944.1	5	70516387	70555266	-	418	unprocessed_pseudogene	glucuronidase, beta (GUSB) pseudogene	-	0	0	0	36	12	24	0	0	0	3.08906	0.994592	1.88047
ENSG00000135976	352.938	473.99	454.743	872.663	900.525	1029.1	427.224	934.097	-1.12858	1.46e-06	9.65e-05	ANKRD36	2	97113496	97250199	+	9479	protein_coding	ankyrin repeat domain 36 [Source:HGNC Symbol;Acc:HGNC:24079]	-	333	471	417	893	965	1164	1.38476	1.8476	1.76288	3.379	3.527	4.02181
ENSG00000123838	1.05987	2.0127	8.72408	53.7474	28.9288	54.8147	3.93222	45.8303	-3.55798	1.64e-06	0.000106406	C4BPA	1	207104262	207144972	+	2441	protein_coding	complement component 4 binding protein alpha [Source:HGNC Symbol;Acc:HGNC:1325]	-	1	2	8	55	31	62	0.0161482	0.0304657	0.131332	0.808155	0.439981	0.831869
ENSG00000090402	96.4486	56.3555	89.4219	227.694	210.9	431.445	80.742	290.013	-1.8463	1.76e-06	0.000112704	SI	3	164978898	165078495	-	6138	protein_coding	sucrase-isomaltase [Source:HGNC Symbol;Acc:HGNC:10856]	-	91	56	82	233	226	488	0.584395	0.339243	0.535347	1.36153	1.27562	2.6039
ENSG00000243988	2.11975	0	0	27.3623	44.793	32.712	0.706583	34.9558	-5.63901	1.77e-06	0.000112821	RPS24P17	16	56906534	56906956	+	423	processed_pseudogene	ribosomal protein S24 pseudogene 17 [Source:HGNC Symbol;Acc:HGNC:36348]	-	2	0	0	28	48	37	0.186372	0	0	2.3742	3.93134	2.86479
ENSG00000122176	3.17962	8.05078	14.1766	49.8385	56.9244	57.467	8.46901	54.7433	-2.69735	1.78e-06	0.000112827	FMOD	1	203340628	203351758	-	3401	protein_coding	fibromodulin [Source:HGNC Symbol;Acc:HGNC:3774]	-	3	8	13	51	61	65	0.0347702	0.0874647	0.153174	0.537852	0.621389	0.625948
ENSG00000157851	7.41912	0	0	40.0663	30.7952	92.8313	2.47304	54.5642	-4.47022	2.06e-06	0.000129109	DPYSL5	2	26847747	26950351	+	7079	protein_coding	dihydropyrimidinase like 5 [Source:HGNC Symbol;Acc:HGNC:20637]	-	7	0	0	41	33	105	0.0389779	0	0	0.207736	0.161504	0.48579
ENSG00000166575	579.751	598.777	443.838	1077.88	1176.75	1573.71	540.789	1276.11	-1.23856	2.08e-06	0.000129873	TMEM135	11	87037844	87323758	+	5030	protein_coding	transmembrane protein 135 [Source:HGNC Symbol;Acc:HGNC:26167]	-	547	595	407	1103	1261	1780	4.28658	4.39844	3.24246	7.86515	8.68535	11.59
ENSG00000163412	58.2931	37.2349	31.6248	140.721	120.381	152.951	42.3843	138.017	-1.70331	2.16e-06	0.000133686	EIF4E3	3	71675416	71754773	-	10779	protein_coding	eukaryotic translation initiation factor 4E family member 3 [Source:HGNC Symbol;Acc:HGNC:31837]	-	55	37	29	144	129	173	0.20113	0.127636	0.107812	0.479163	0.414621	0.525653
ENSG00000223509	162.161	173.092	133.042	327.371	370.475	531.349	156.098	409.732	-1.39219	2.25e-06	0.000136844	AC135983.2	15	32519848	32536926	-	2846	transcribed_processed_pseudogene	WAS protein homolog associated with actin, golgi membranes and microtubules (WHAMM) pseudogene	-	153	172	122	335	397	601	2.11909	2.24721	1.7178	4.22192	4.83277	6.91625
ENSG00000176209	266.029	202.276	242.093	524.771	476.858	536.653	236.799	512.761	-1.11507	2.42e-06	0.000145806	SMIM19	8	42541155	42555193	+	4056	protein_coding	small integral membrane protein 19 [Source:HGNC Symbol;Acc:HGNC:25166]	-	251	201	222	537	511	607	2.43931	1.84267	2.19333	4.74871	4.36479	4.90142
ENSG00000224660	356.118	371.342	309.705	653.764	723.22	732.925	345.722	703.303	-1.02436	2.66e-06	0.000157694	SH3BP5-AS1	3	15254184	15264493	+	5733	antisense	SH3BP5 antisense RNA 1 [Source:HGNC Symbol;Acc:HGNC:44501]	-	336	369	284	669	775	829	2.3102	2.39328	1.98511	4.18547	4.68339	4.73591
ENSG00000113327	0	1.00635	0	21.499	28.9288	36.2484	0.335449	28.8921	-6.26212	2.75e-06	0.000160641	GABRG2	5	162000057	162162977	+	22914	protein_coding	gamma-aminobutyric acid type A receptor gamma2 subunit [Source:HGNC Symbol;Acc:HGNC:4087]	-	0	1	0	22	31	41	0	0.00162274	0	0.0344367	0.0468707	0.0586022
ENSG00000165028	43.4549	39.2476	28.3533	112.381	102.651	131.732	37.0186	115.588	-1.64174	2.87e-06	0.000165414	NIPSNAP3B	9	104764157	104777457	+	2178	protein_coding	nipsnap homolog 3B [Source:HGNC Symbol;Acc:HGNC:23641]	-	41	39	26	115	110	149	0.742024	0.665819	0.47837	1.89382	1.74975	2.24058
ENSG00000144331	18.0179	15.0952	49.073	125.085	118.515	132.616	27.3954	125.405	-2.19954	2.9e-06	0.000166458	ZNF385B	2	179441982	179861505	-	5310	protein_coding	zinc finger protein 385B [Source:HGNC Symbol;Acc:HGNC:26332]	-	17	15	45	128	127	150	0.126196	0.105038	0.339599	0.8646	0.828609	0.925184
ENSG00000248610	7.41912	23.146	9.81459	69.3831	60.6571	85.7584	13.4599	71.9329	-2.41099	3.01e-06	0.000171231	HSPA8P4	5	130140031	130141950	+	1920	processed_pseudogene	heat shock protein family A (Hsp70) member 8 pseudogene 4 [Source:HGNC Symbol;Acc:HGNC:44919]	-	7	23	9	71	65	97	0.143711	0.445427	0.187841	1.32635	1.17288	1.65463
ENSG00000124406	290.406	172.085	158.124	523.793	631.768	520.739	206.872	558.767	-1.43356	3.25e-06	0.000184025	ATP8A1	4	42408373	42657105	-	11199	protein_coding	ATPase phospholipid transporting 8A1 [Source:HGNC Symbol;Acc:HGNC:13531]	-	274	171	145	536	677	589	0.964414	0.567762	0.518845	1.71666	2.09435	1.72253
ENSG00000250312	0	3.01904	0	32.2485	49.4589	19.4504	1.00635	33.7192	-5.01791	3.34e-06	0.000187742	ZNF718	4	124480	202303	+	4921	protein_coding	zinc finger protein 718 [Source:HGNC Symbol;Acc:HGNC:26889]	-	0	3	0	33	53	22	0	0.0226682	0	0.240525	0.373132	0.14642
ENSG00000149212	1923.67	3259.56	1671.75	5479.31	6131.97	6315.18	2285	5975.49	-1.38677	3.39e-06	0.000189339	SESN3	11	95165513	95232541	-	10573	protein_coding	sestrin 3 [Source:HGNC Symbol;Acc:HGNC:23060]	-	1815	3239	1533	5607	6571	7143	6.7666	11.391	5.81022	19.0209	21.5315	22.1265
ENSG00000109705	25.437	41.2603	31.6248	128.017	84.92	121.123	32.774	111.353	-1.76251	3.55e-06	0.000197591	NKX3-2	4	13540830	13545050	-	2801	protein_coding	NK3 homeobox 2 [Source:HGNC Symbol;Acc:HGNC:951]	Homeobox	24	41	29	131	91	137	0.337746	0.544278	0.414891	1.67748	1.12556	1.60191
ENSG00000232593	553.255	638.025	498.363	1079.84	1100.23	1256.32	563.214	1145.46	-1.02401	3.67e-06	0.000203682	KANTR	X	53094145	53170914	+	9927	protein_coding	KDM5C adjacent transcript [Source:HGNC Symbol;Acc:HGNC:49510]	-	522	634	457	1105	1179	1421	2.07274	2.37477	1.84479	3.99249	4.11468	4.68821
ENSG00000148541	211.975	87.5523	159.215	427.048	446.997	517.203	152.914	463.749	-1.60159	3.78e-06	0.000208923	FAM13C	10	59246129	59363181	-	6753	protein_coding	family with sequence similarity 13 member C [Source:HGNC Symbol;Acc:HGNC:19371]	-	200	87	146	437	479	585	1.16742	0.47904	0.866373	2.32105	2.45742	2.8372
ENSG00000136854	1856.9	2220	2423.11	4895.9	4687.4	3825.53	2166.67	4469.61	-1.04465	3.9e-06	0.000214598	STXBP1	9	127579370	127696027	+	9373	protein_coding	syntaxin binding protein 1 [Source:HGNC Symbol;Acc:HGNC:11444]	-	1752	2206	2222	5010	5023	4327	7.36796	8.75138	9.49979	19.1716	18.5663	15.1196
ENSG00000185477	56.1734	259.638	165.758	669.4	744.683	625.948	160.523	680.01	-2.08212	4.36e-06	0.000236679	GPRIN3	4	89236386	89308010	-	15205	protein_coding	GPRIN family member 3 [Source:HGNC Symbol;Acc:HGNC:27733]	-	53	258	152	685	798	708	0.137398	0.630933	0.400595	1.61586	1.81826	1.52503
ENSG00000046653	110.227	93.5904	140.676	257.011	291.154	507.478	114.831	351.881	-1.61687	4.48e-06	0.000240914	GPM6B	X	13771031	13938638	-	5675	protein_coding	glycoprotein M6B [Source:HGNC Symbol;Acc:HGNC:4461]	-	104	93	129	263	312	574	0.72237	0.60935	0.910904	1.66222	1.90471	3.31266
ENSG00000169918	13.7784	26.165	26.1723	85.9959	69.989	93.7154	22.0386	83.2334	-1.91672	5.12e-06	0.000268408	OTUD7A	15	31475398	31870789	-	14331	protein_coding	OTU deubiquitinase 7A [Source:HGNC Symbol;Acc:HGNC:20718]	-	13	26	24	88	75	106	0.0357568	0.06746	0.0671094	0.220245	0.181311	0.242248
ENSG00000272870	59.353	64.4063	41.4394	193.491	183.838	122.007	55.0662	166.445	-1.59355	5.13e-06	0.000268408	AC097534.2	4	173363780	173370446	-	2495	antisense	uncharacterized LOC105377540 [Source:NCBI gene;Acc:105377540]	-	56	64	38	198	197	138	0.884728	0.953804	0.610326	2.84639	2.73549	1.81151
ENSG00000154153	680.44	697.399	309.705	1417.96	1542.56	2925.51	562.515	1962.01	-1.80225	5.26e-06	0.00027359	RETREG1	5	16473038	16617058	-	4568	protein_coding	reticulophagy regulator 1 [Source:HGNC Symbol;Acc:HGNC:25964]	-	642	693	284	1451	1653	3309	5.53989	5.64101	2.49139	11.3931	12.5368	23.7248
ENSG00000154678	10.5987	48.3047	9.81459	112.381	125.047	198.04	22.906	145.156	-2.65815	5.31e-06	0.000275568	PDE1C	7	31751179	32299329	-	13821	protein_coding	phosphodiesterase 1C [Source:HGNC Symbol;Acc:HGNC:8776]	-	10	48	9	115	134	224	0.0285202	0.129137	0.0260947	0.298441	0.335897	0.530811
ENSG00000134827	4.2395	5.03174	3.27153	24.4307	19.5969	137.037	4.18092	60.3548	-3.85016	5.65e-06	0.00029083	TCN1	11	59852800	59866575	-	1586	protein_coding	transcobalamin 1 [Source:HGNC Symbol;Acc:HGNC:11652]	-	4	5	3	25	21	155	0.0994143	0.117224	0.0757996	0.565375	0.458729	3.20081
ENSG00000173482	1488.06	1601.1	2137.4	3699.78	3715.02	3402.93	1742.19	3605.91	-1.04953	5.91e-06	0.000302229	PTPRM	18	7566782	8406861	+	9900	protein_coding	protein tyrosine phosphatase, receptor type M [Source:HGNC Symbol;Acc:HGNC:9675]	-	1404	1591	1960	3786	3981	3849	5.59016	5.97564	7.93359	13.7166	13.9315	12.7334
ENSG00000221886	114.466	143.908	178.844	329.325	347.146	339.497	145.739	338.656	-1.21692	6.75e-06	0.000342784	ZBED8	5	160393148	160400097	-	2925	protein_coding	zinc finger BED-type containing 8 [Source:HGNC Symbol;Acc:HGNC:30804]	-	108	143	164	337	372	384	1.45543	1.81786	2.24681	4.13241	4.40613	4.29968
ENSG00000262877	1.05987	0	3.27153	20.5218	27.0624	38.9007	1.4438	28.8283	-4.35187	7.13e-06	0.000356932	AC110285.2	17	81388126	81390256	-	1565	lincRNA	novel transcript	-	1	0	3	21	29	44	0.0251871	0	0.0768167	0.481288	0.641983	0.920809
ENSG00000215386	418.651	267.689	347.873	743.669	756.815	762.985	344.737	754.49	-1.13039	7.23e-06	0.000359839	MIR99AHG	21	15928296	16645065	+	11353	lincRNA	mir-99a-let-7c cluster host gene [Source:HGNC Symbol;Acc:HGNC:1274]	-	395	266	319	761	811	863	1.37145	0.871206	1.12598	2.40422	2.47486	2.48961
ENSG00000185946	667.721	647.082	878.951	1394.5	1522.96	1549.84	731.251	1489.1	-1.02626	7.26e-06	0.000359839	RNPC3	1	103525691	103555239	+	6867	protein_coding	RNA binding region (RNP1, RRM) containing 3 [Source:HGNC Symbol;Acc:HGNC:18666]	-	630	643	806	1427	1632	1753	3.61631	3.48172	4.70345	7.45344	8.23367	8.36077
ENSG00000237491	142.023	87.5523	103.598	282.418	273.424	259.928	111.058	271.923	-1.29241	7.27e-06	0.000359839	AL669831.5	1	778770	810060	+	5517	lincRNA	novel transcript	-	134	87	95	289	293	294	0.957401	0.586362	0.690032	1.87886	1.83994	1.74532
ENSG00000095303	23.3172	183.155	33.8058	488.613	425.533	708.17	80.0928	540.772	-2.75348	7.78e-06	0.000379672	PTGS1	9	122370530	122395703	+	5791	protein_coding	prostaglandin-endoperoxide synthase 1 [Source:HGNC Symbol;Acc:HGNC:9604]	-	22	182	31	500	456	801	0.149748	1.1686	0.214515	3.09682	2.72804	4.53012
ENSG00000232578	0	0	0	9.77226	13.0646	31.8279	0	18.2216	-6.56011	8.77e-06	0.000421419	AC093311.1	5	94592771	94594791	+	2021	processed_pseudogene	FAST kinase domains 1 (FASTKD1) pseudogene	-	0	0	0	10	14	36	0	0	0	0.177473	0.239995	0.583401
ENSG00000143320	48.7542	85.5396	41.4394	210.104	200.635	144.994	58.5777	185.244	-1.65797	9.23e-06	0.00043747	CRABP2	1	156699606	156705816	-	1100	protein_coding	cellular retinoic acid binding protein 2 [Source:HGNC Symbol;Acc:HGNC:2339]	-	46	85	38	215	215	164	1.64838	2.87327	1.38433	7.01044	6.77152	4.88295
ENSG00000142856	999.462	877.535	1059.98	1693.53	1913.97	2265.97	978.991	1957.82	-1.00008	9.39e-06	0.000439525	ITGB3BP	1	63440770	63593721	-	5459	protein_coding	integrin subunit beta 3 binding protein [Source:HGNC Symbol;Acc:HGNC:6157]	-	943	872	972	1733	2051	2563	6.80911	5.93954	7.13513	11.3864	13.0165	15.3768
ENSG00000091986	403.812	1103.96	701.198	2054.13	1920.5	3166.87	736.325	2380.5	-1.69272	9.43e-06	0.000439525	CCDC80	3	112596794	112649530	-	13071	protein_coding	coiled-coil domain containing 80 [Source:HGNC Symbol;Acc:HGNC:30649]	-	381	1097	643	2102	2058	3582	1.14897	3.12067	1.97129	5.76798	5.45477	8.97528
ENSG00000099256	80.5505	67.4253	44.7109	198.377	200.635	146.762	64.2289	181.925	-1.50058	1.01e-05	0.000466509	PRTFDC1	10	24848607	24952604	-	2329	protein_coding	phosphoribosyl transferase domain containing 1 [Source:HGNC Symbol;Acc:HGNC:23333]	-	76	67	41	203	215	166	1.28628	1.06968	0.705445	3.12627	3.19823	2.33437
ENSG00000143365	4.2395	24.1523	3.27153	80.1326	83.0536	69.8445	10.5545	77.6769	-2.86779	1.05e-05	0.00048128	RORC	1	151806071	151831872	-	6314	protein_coding	RAR related orphan receptor C [Source:HGNC Symbol;Acc:HGNC:10260]	THR-like	4	24	3	82	89	79	0.0249717	0.141337	0.0190399	0.46581	0.488344	0.409783
ENSG00000005469	289.346	273.727	212.65	511.089	569.244	534.885	258.574	538.406	-1.05779	1.05e-05	0.00048195	CROT	7	87345681	87399795	+	4979	protein_coding	carnitine O-octanoyltransferase [Source:HGNC Symbol;Acc:HGNC:2366]	-	273	272	195	523	610	605	2.16129	2.03131	1.56943	3.76755	4.24451	3.97965
ENSG00000186204	0	10.0635	1.09051	28.3396	70.9222	55.6988	3.718	51.6535	-3.775	1.08e-05	0.000491409	CYP4F12	19	15672757	15697174	+	5351	protein_coding	cytochrome P450 family 4 subfamily F member 12 [Source:HGNC Symbol;Acc:HGNC:18857]	-	0	10	1	29	76	63	0	0.0694888	0.00748883	0.194385	0.492061	0.3856
ENSG00000241494	59.353	52.3301	92.6934	185.673	174.506	185.663	68.1255	181.947	-1.41929	1.3e-05	0.000577737	AL355032.1	14	101677943	101678380	+	438	processed_pseudogene	ribosomal protein L26-like 1 (RPL26L1) pseudogene	-	56	52	85	190	187	210	5.03972	4.41447	7.77667	15.5589	14.7913	15.7028
ENSG00000117983	2.11975	10.0635	1.09051	44.9524	38.2607	38.0166	4.42458	40.4099	-3.17064	1.3e-05	0.00057793	MUC5B	11	1223066	1262172	+	18598	protein_coding	mucin 5B, oligomeric mucus/gel-forming [Source:HGNC Symbol;Acc:HGNC:7516]	-	2	10	1	46	41	43	0.00423893	0.0199933	0.00215468	0.0887138	0.0763762	0.075724
ENSG00000185432	398.513	601.796	387.131	943.023	1004.11	1124.58	462.48	1023.91	-1.14627	1.58e-05	0.000683214	METTL7A	12	50923472	50932517	+	4083	protein_coding	methyltransferase like 7A [Source:HGNC Symbol;Acc:HGNC:24550]	-	376	598	355	965	1076	1272	3.62995	5.44592	3.48416	8.47711	9.13005	10.2033
ENSG00000203965	242.711	206.301	266.085	452.456	483.391	495.984	238.366	477.277	-1.0023	1.72e-05	0.000731682	EFCAB7	1	63523372	63572693	+	5704	protein_coding	EF-hand calcium binding domain 7 [Source:HGNC Symbol;Acc:HGNC:29379]	-	229	205	244	463	518	561	1.58252	1.33636	1.71419	2.91139	3.14623	3.22118
ENSG00000120885	23792.1	21391.9	10255.2	46939.1	42629.8	77433.7	18479.7	55667.5	-1.59089	1.72e-05	0.000733201	CLU	8	27596917	27615031	-	6616	protein_coding	clusterin [Source:HGNC Symbol;Acc:HGNC:2095]	-	22448	21257	9404	48033	45682	87584	133.744	119.469	56.9595	260.402	239.216	433.571
ENSG00000182621	284.046	291.841	537.622	807.189	949.984	1173.21	371.17	976.795	-1.39651	1.83e-05	0.000770653	PLCB1	20	8077251	8968360	+	17412	protein_coding	phospholipase C beta 1 [Source:HGNC Symbol;Acc:HGNC:15917]	-	268	290	493	826	1018	1327	0.606706	0.619297	1.13461	1.7015	2.02553	2.49605
ENSG00000070193	0	0	0	18.5673	10.2651	15.9139	0	14.9154	-6.26832	1.86e-05	0.000780877	FGF10	5	44303544	44389706	-	3011	protein_coding	fibroblast growth factor 10 [Source:HGNC Symbol;Acc:HGNC:3666]	-	0	0	0	19	11	18	0	0	0	0.22633	0.126567	0.195791
ENSG00000174473	0	5.03174	1.09051	29.3168	26.1292	30.0597	2.04075	28.5019	-3.77696	1.9e-05	0.000793528	GALNTL6	4	171812254	173041559	+	9242	protein_coding	polypeptide N-acetylgalactosaminyltransferase like 6 [Source:HGNC Symbol;Acc:HGNC:33844]	-	0	5	1	30	28	34	0	0.0201166	0.00433593	0.116427	0.104962	0.120488
ENSG00000129595	579.751	1025.47	660.849	1552.81	1787.99	1870.77	755.356	1737.19	-1.20131	2.09e-05	0.000861158	EPB41L4A	5	112142441	112419316	-	8582	protein_coding	erythrocyte membrane protein band 4.1 like 4A [Source:HGNC Symbol;Acc:HGNC:13278]	-	547	1019	606	1589	1916	2116	2.51241	4.41505	2.82965	6.64102	7.73477	8.07529
ENSG00000129422	957.067	1515.56	1688.11	2814.41	3031.92	3676.12	1386.91	3174.15	-1.19454	2.26e-05	0.000914897	MTUS1	8	17643795	17800917	-	12010	protein_coding	microtubule associated scaffold protein 1 [Source:HGNC Symbol;Acc:HGNC:29789]	-	903	1506	1548	2880	3249	4158	2.96372	4.66264	5.16508	8.601	9.37232	11.3389
ENSG00000087301	518.279	499.149	575.79	940.092	1056.37	1623.22	531.072	1206.56	-1.1842	2.34e-05	0.000942642	TXNDC16	14	52430590	52552522	-	4739	protein_coding	thioredoxin domain containing 16 [Source:HGNC Symbol;Acc:HGNC:19965]	-	489	496	528	962	1132	1836	4.06737	3.89175	4.46474	7.28095	8.27561	12.6887
ENSG00000196104	15.8981	40.2539	71.9737	148.538	174.506	194.504	42.7086	172.516	-2.01591	2.41e-05	0.000959197	SPOCK3	4	166733384	167234796	-	4482	protein_coding	SPARC (osteonectin), cwcv and kazal like domains proteoglycan 3 [Source:HGNC Symbol;Acc:HGNC:13565]	-	15	40	66	152	187	220	0.13192	0.331847	0.590094	1.21639	1.44547	1.60761
ENSG00000013441	839.421	1936.21	993.455	3518.01	3727.15	2965.3	1256.36	3403.49	-1.43759	2.5e-05	0.000981189	CLK1	2	200853009	200864744	-	5170	protein_coding	CDC like kinase 1 [Source:HGNC Symbol;Acc:HGNC:2068]	-	792	1924	911	3600	3994	3354	6.03847	13.8377	7.06117	24.9754	26.7644	21.2473
ENSG00000087510	1.05987	0	1.09051	7.81781	19.5969	77.8015	0.716795	35.0721	-5.63885	2.5e-05	0.000981357	TFAP2C	20	56629302	56639283	+	3005	protein_coding	transcription factor AP-2 gamma [Source:HGNC Symbol;Acc:HGNC:11744]	AP-2	1	0	1	8	21	88	0.0131174	0	0.0133353	0.0954872	0.242111	0.959112
ENSG00000150893	0	0	0	14.6584	5.59912	30.0597	0	16.7724	-6.43981	2.51e-05	0.000981357	FREM2	13	38687129	38887131	+	16223	protein_coding	FRAS1 related extracellular matrix protein 2 [Source:HGNC Symbol;Acc:HGNC:25396]	-	0	0	0	15	6	34	0	0	0	0.0331635	0.0128133	0.0686403
ENSG00000197405	15.8981	17.1079	15.2671	51.793	66.2563	54.8147	16.0911	57.6213	-1.83958	2.52e-05	0.000981357	C5AR1	19	47290023	47322066	+	2951	protein_coding	complement C5a receptor 1 [Source:HGNC Symbol;Acc:HGNC:1338]	-	15	17	14	53	71	62	0.200361	0.214205	0.190111	0.644179	0.833546	0.688103
ENSG00000245149	92.2091	119.755	80.6978	210.104	212.767	283.799	97.5541	235.556	-1.27104	2.6e-05	0.00100154	RNF139-AS1	8	124462485	124474576	-	6943	lincRNA	RNF139 antisense RNA 1 (head to head) [Source:HGNC Symbol;Acc:HGNC:48940]	-	87	119	74	215	228	321	0.493929	0.637308	0.427104	1.11069	1.1377	1.51422
ENSG00000188343	439.848	362.285	423.118	688.945	836.135	1032.64	408.417	852.573	-1.06219	2.78e-05	0.00105075	FAM92A	8	93698561	93731527	+	7423	protein_coding	family with sequence similarity 92 member A [Source:HGNC Symbol;Acc:HGNC:30452]	-	415	360	388	705	896	1168	2.20374	1.80332	2.0946	3.40651	4.18185	5.15341
ENSG00000185261	859.558	406.565	279.171	1407.21	1463.24	2214.69	515.098	1695.04	-1.71844	2.83e-05	0.00106522	KIAA0825	5	94152966	94618597	-	10403	protein_coding	KIAA0825 [Source:HGNC Symbol;Acc:HGNC:28532]	-	811	404	256	1440	1568	2505	3.07294	1.44402	0.986121	4.96482	5.22189	7.88643
ENSG00000239474	0	1.00635	2.18102	20.5218	17.7306	32.712	1.06246	23.6548	-4.48998	2.94e-05	0.001101	KLHL41	2	169509702	169526262	+	2620	protein_coding	kelch like family member 41 [Source:HGNC Symbol;Acc:HGNC:16905]	-	0	1	2	21	19	37	0	0.0141922	0.0305899	0.287487	0.251242	0.462521
ENSG00000269609	234.232	269.701	163.577	479.818	525.384	462.388	222.503	489.197	-1.13579	3.19e-05	0.00117015	RPARP-AS1	10	102449817	102461106	+	5660	processed_transcript	RPARP antisense RNA 1 [Source:HGNC Symbol;Acc:HGNC:45238]	-	221	268	150	491	563	523	1.5391	1.76063	1.062	3.11146	3.44613	3.02633
ENSG00000005889	2594.57	1581.98	2489.64	4289.05	4805.91	5143.74	2222.06	4746.23	-1.09498	3.28e-05	0.00119122	ZFX	X	24149173	24216255	+	9037	protein_coding	zinc finger protein X-linked [Source:HGNC Symbol;Acc:HGNC:12869]	zf-C2H2	2448	1572	2283	4389	5150	5818	10.6777	6.46812	10.1235	17.4197	19.7435	21.0853
ENSG00000076770	1317.42	1019.43	1656.49	2491.93	2844.35	4556.69	1331.11	3297.66	-1.30897	3.3e-05	0.0011931	MBNL3	X	132369317	132489968	-	12199	protein_coding	muscleblind like splicing regulator 3 [Source:HGNC Symbol;Acc:HGNC:20564]	-	1243	1013	1519	2550	3048	5154	4.01642	3.0877	4.98979	7.49748	8.65627	13.8373
ENSG00000124588	481.183	626.955	442.747	1028.04	941.586	1158.18	516.962	1042.6	-1.01179	3.34e-05	0.00120661	NQO2	6	2987987	3028869	+	11558	protein_coding	N-ribosyldihydronicotinamide:quinone reductase 2 [Source:HGNC Symbol;Acc:HGNC:7856]	-	454	623	406	1052	1009	1310	1.54834	2.00426	1.40764	3.26462	3.02447	3.7121
ENSG00000267523	57.2332	72.457	59.9781	158.311	134.379	154.719	63.2228	149.136	-1.23703	3.45e-05	0.00123171	AC008735.2	19	55661901	55674715	-	561	antisense	novel transcript, antisense to U2AF2A	-	54	72	55	162	144	175	3.79422	4.77221	3.9287	10.3574	8.89283	10.2166
ENSG00000125384	36.0357	56.3555	25.0817	116.29	132.513	108.745	39.1577	119.183	-1.6021	3.75e-05	0.00131481	PTGER2	14	52314305	52328606	+	2473	protein_coding	prostaglandin E receptor 2 [Source:HGNC Symbol;Acc:HGNC:9594]	-	34	56	23	119	142	123	0.541935	0.842003	0.372694	1.72593	1.98932	1.62897
ENSG00000119938	540.536	661.171	139.585	1466.82	1471.64	2281.88	447.097	1740.11	-1.96025	3.84e-05	0.00134213	PPP1R3C	10	91628442	91633054	-	2524	protein_coding	protein phosphatase 1 regulatory subunit 3C [Source:HGNC Symbol;Acc:HGNC:9293]	-	510	657	128	1501	1577	2581	7.96476	9.67889	2.03221	21.33	21.6462	33.4911
ENSG00000185168	6.35925	12.0762	0	62.5425	49.4589	37.1325	6.14514	49.7113	-3.00144	3.86e-05	0.00134497	LINC00482	17	81303771	81309248	-	2197	lincRNA	long intergenic non-protein coding RNA 482 [Source:HGNC Symbol;Acc:HGNC:26816]	-	6	12	0	64	53	42	0.10765	0.203096	0	1.04484	0.835769	0.62611
ENSG00000198353	66.7721	66.419	45.8014	138.766	136.245	175.053	59.6642	150.022	-1.32946	3.89e-05	0.00134843	HOXC4	12	54016931	54056030	+	2725	protein_coding	homeobox C4 [Source:HGNC Symbol;Acc:HGNC:5126]	Homeobox	63	66	42	142	146	198	0.91131	0.90059	0.617634	1.86905	1.85621	2.37974
ENSG00000154438	3.17962	0	0	18.5673	20.5301	35.3643	1.05987	24.8206	-4.55956	3.91e-05	0.0013521	ASZ1	7	117363222	117428123	-	3065	protein_coding	ankyrin repeat, SAM and basic leucine zipper domain containing 1 [Source:HGNC Symbol;Acc:HGNC:1350]	-	3	0	0	19	22	40	0.0385818	0	0	0.222343	0.248675	0.427426
ENSG00000141338	69.9517	69.438	129.771	201.309	229.564	411.11	89.7202	280.661	-1.64702	3.91e-05	0.0013521	ABCA8	17	68867292	68955392	-	11243	protein_coding	ATP binding cassette subfamily A member 8 [Source:HGNC Symbol;Acc:HGNC:38]	-	66	69	119	206	246	465	0.231395	0.2282	0.424144	0.65718	0.758042	1.35457
ENSG00000066382	274.508	515.25	151.581	985.044	1009.71	938.922	313.78	977.892	-1.63926	4.31e-05	0.00145697	MPPED2	11	30384493	30586872	-	8197	protein_coding	metallophosphoesterase domain containing 2 [Source:HGNC Symbol;Acc:HGNC:1180]	-	259	512	139	1008	1082	1062	1.24548	2.32255	0.67953	4.41068	4.57312	4.24327
ENSG00000128573	258.609	314.987	342.42	558.973	573.91	774.478	305.339	635.787	-1.05845	4.67e-05	0.00155625	FOXP2	7	114086327	114693772	+	16152	protein_coding	forkhead box P2 [Source:HGNC Symbol;Acc:HGNC:13875]	Fork	244	313	314	572	615	876	0.595464	0.720556	0.779026	1.27019	1.31913	1.77627
ENSG00000247556	2133.53	3617.82	2396.94	5239.89	5763.36	6598.1	2716.1	5867.11	-1.11106	4.7e-05	0.00156233	OIP5-AS1	15	41283990	41309737	+	12673	processed_transcript	OIP5 antisense RNA 1 [Source:HGNC Symbol;Acc:HGNC:43563]	-	2013	3595	2198	5362	6176	7463	6.26118	10.548	6.9502	15.1756	16.8837	19.287
ENSG00000273448	36.0357	35.2222	49.073	111.404	88.6528	129.08	40.1103	109.712	-1.45369	4.72e-05	0.00156544	AC006480.2	7	67333047	67334383	+	1337	lincRNA	novel transcript	-	34	35	45	114	95	146	1.0024	0.973389	1.34875	3.05825	2.46168	3.57645
ENSG00000270638	3.17962	5.03174	5.45255	28.3396	24.2629	36.2484	4.55464	29.6169	-2.702	5.5e-05	0.00176456	AL023806.1	6	145735570	145737218	+	1649	lincRNA	novel transcript	-	3	5	5	29	26	41	0.0717121	0.112745	0.121506	0.630779	0.546252	0.814319
ENSG00000186529	2.11975	18.1143	5.45255	42.0207	62.5235	59.2352	8.56219	54.5932	-2.66241	5.99e-05	0.00189431	CYP4F3	19	15640897	15662825	+	5517	protein_coding	cytochrome P450 family 4 subfamily F member 3 [Source:HGNC Symbol;Acc:HGNC:2646]	-	2	18	5	43	67	67	0.0142896	0.121316	0.0363175	0.279554	0.420738	0.397743
ENSG00000261159	30.7364	34.2158	11.9956	90.882	97.9846	78.6856	25.6493	89.1841	-1.7936	6.18e-05	0.00194179	AC112484.3	3	128859716	128860526	-	811	lincRNA	novel transcript	-	29	34	11	93	105	89	1.40951	1.55886	0.543526	4.11303	4.48548	3.59418
ENSG00000123983	3093.77	3589.64	2438.38	5338.59	5900.54	8742.94	3040.6	6660.69	-1.1313	6.2e-05	0.00194698	ACSL3	2	222860934	222944639	+	7240	protein_coding	acyl-CoA synthetase long chain family member 3 [Source:HGNC Symbol;Acc:HGNC:3570]	-	2919	3567	2236	5463	6323	9889	15.8923	18.3195	12.376	27.064	30.2569	44.7347
ENSG00000205221	1.05987	5.03174	9.81459	34.2029	25.196	62.7716	5.30207	40.7235	-2.94793	6.42e-05	0.00198885	VIT	2	36696690	36814792	+	3710	protein_coding	vitrin [Source:HGNC Symbol;Acc:HGNC:12697]	-	1	5	9	35	27	71	0.0106247	0.0501125	0.0972114	0.338371	0.252133	0.626781
ENSG00000142065	73.1314	44.2793	75.2452	149.516	153.976	174.169	64.2186	159.22	-1.31224	6.63e-05	0.00203587	ZFP14	19	36334453	36379199	-	7817	protein_coding	ZFP14 zinc finger protein [Source:HGNC Symbol;Acc:HGNC:29312]	zf-C2H2	69	44	69	153	165	197	0.347937	0.209297	0.353718	0.702022	0.731281	0.825386
ENSG00000164120	34.9759	26.165	38.1679	92.8365	71.8554	205.113	33.1029	123.268	-1.89921	6.66e-05	0.00204338	HPGD	4	174490177	174523154	-	5529	protein_coding	15-hydroxyprostaglandin dehydrogenase [Source:HGNC Symbol;Acc:HGNC:5154]	-	33	26	35	95	77	232	0.235266	0.174854	0.253671	0.616278	0.482486	1.37427
ENSG00000235194	312.663	318.006	242.093	696.762	635.5	480.07	290.921	604.111	-1.05359	6.81e-05	0.0020789	PPP1R3E	14	23295643	23302848	-	5548	protein_coding	protein phosphatase 1 regulatory subunit 3E [Source:HGNC Symbol;Acc:HGNC:14943]	-	295	316	222	713	681	543	2.09593	2.11787	1.60349	4.60949	4.25256	3.20549
ENSG00000129521	237.412	593.745	278.08	1200.03	1215.94	781.551	369.746	1065.84	-1.52682	6.94e-05	0.00211586	EGLN3	14	33924231	34462774	-	7359	protein_coding	egl-9 family hypoxia inducible factor 3 [Source:HGNC Symbol;Acc:HGNC:14661]	-	224	590	255	1228	1303	884	1.19983	2.98114	1.38858	5.98521	6.13431	3.93427
ENSG00000280217	0	0	0	6.84058	18.6637	13.2616	0	12.922	-6.0629	7.06e-05	0.00213854	AC126564.1	12	131235511	131237523	+	2013	TEC	novel transcript	-	0	0	0	7	20	15	0	0	0	0.124725	0.344212	0.24405
ENSG00000099194	11334.3	16254.5	11455.8	25547.6	24725.7	67447.7	13014.9	39240.3	-1.59218	7.84e-05	0.00233999	SCD	10	100347124	100364834	+	5362	protein_coding	stearoyl-CoA desaturase [Source:HGNC Symbol;Acc:HGNC:10571]	-	10694	16152	10505	26143	26496	76289	78.615	112.008	78.5087	174.875	171.196	465.979
ENSG00000245552	18.0179	35.2222	18.5387	68.4058	81.1873	81.3379	23.9262	76.977	-1.68187	8.42e-05	0.00247272	AP000787.1	11	95150539	95234104	+	5320	antisense	uncharacterized LOC101929295 [Source:NCBI gene;Acc:101929295]	-	17	35	17	70	87	92	0.125959	0.244628	0.128052	0.471939	0.566562	0.566379
ENSG00000170899	90.0894	98.6221	40.3489	241.375	238.896	173.285	76.3534	217.852	-1.51056	8.5e-05	0.00248468	GSTA4	6	52977948	52995378	-	2175	protein_coding	glutathione S-transferase alpha 4 [Source:HGNC Symbol;Acc:HGNC:4629]	-	85	98	37	247	256	196	1.54046	1.67539	0.681697	4.07321	4.07775	2.9514
ENSG00000142149	4.2395	8.05078	0	22.4762	30.7952	62.7716	4.09676	38.681	-3.2249	8.88e-05	0.00256539	HUNK	21	31873315	32044633	+	8294	protein_coding	hormonally up-regulated Neu-associated kinase [Source:HGNC Symbol;Acc:HGNC:13326]	-	4	8	0	23	33	71	0.0190103	0.0358654	0	0.0994634	0.137845	0.280366
ENSG00000163331	0	9.05713	2.18102	41.0435	64.3899	18.5663	3.74605	41.3332	-3.44663	8.91e-05	0.00256812	DAPL1	2	158795317	158862781	+	1325	protein_coding	death associated protein like 1 [Source:HGNC Symbol;Acc:HGNC:21490]	-	0	9	2	42	69	21	0	0.252567	0.0604871	1.13693	1.80415	0.51908
ENSG00000180638	22.2574	9.05713	20.7197	65.4742	53.1917	69.8445	17.3447	62.8368	-1.86207	9.04e-05	0.00259868	SLC47A2	17	19678288	19718979	-	6691	protein_coding	solute carrier family 47 member 2 [Source:HGNC Symbol;Acc:HGNC:26439]	-	21	9	19	67	57	79	0.123714	0.0500151	0.113792	0.359156	0.295137	0.386694
ENSG00000119121	4.2395	0	11.9956	42.0207	59.724	32.712	5.4117	44.8189	-3.06504	9.61e-05	0.00274565	TRPM6	9	74722495	74888094	-	9193	protein_coding	transient receptor potential cation channel subfamily M member 6 [Source:HGNC Symbol;Acc:HGNC:17995]	-	4	0	11	43	64	37	0.0171512	0	0.0479495	0.167769	0.241192	0.131818
ENSG00000233327	27.5567	37.2349	26.1723	71.3375	83.0536	102.556	30.3213	85.6492	-1.49692	9.65e-05	0.00275351	USP32P2	17	18511262	18525930	-	6442	transcribed_unprocessed_pseudogene	ubiquitin specific peptidase 32 pseudogene 2 [Source:HGNC Symbol;Acc:HGNC:30751]	-	26	37	24	73	89	116	0.159091	0.213565	0.149293	0.406445	0.478641	0.589751
ENSG00000236663	0	0	0	54.7247	8.39868	0.884108	0	21.3358	-6.78303	9.74e-05	0.00276698	FRGCA	21	43140523	43141092	-	422	antisense	FOXM1-regulated, gastric cancer associated [Source:HGNC Symbol;Acc:HGNC:51844]	-	0	0	0	56	9	1	0	0	0	4.75965	0.738874	0.0776102
ENSG00000124253	0	0	0	5.86336	7.4655	28.2914	0	13.8734	-6.16734	0.000105112	0.0029532	PCK1	20	57561080	57568112	+	6819	protein_coding	phosphoenolpyruvate carboxykinase 1 [Source:HGNC Symbol;Acc:HGNC:8724]	-	0	0	0	6	8	32	0	0	0	0.0315595	0.0406452	0.153695
ENSG00000224251	0	11.0698	1.09051	36.1574	43.8598	43.3213	4.05345	41.1128	-3.32172	0.000105231	0.0029532	AL391427.1	10	4995488	4997380	+	482	antisense	uncharacterized LOC101928051 [Source:NCBI gene;Acc:101928051]	-	0	11	1	37	47	49	0	0.848585	0.0831384	2.75331	3.37824	3.32951
ENSG00000003137	5.29937	65.4126	57.7971	214.99	180.105	270.537	42.8363	221.877	-2.37225	0.00011049	0.00306878	CYP26B1	2	72129238	72148038	-	5015	protein_coding	cytochrome P450 family 26 subfamily B member 1 [Source:HGNC Symbol;Acc:HGNC:20581]	-	5	65	53	220	193	306	0.0392999	0.481939	0.4235	1.57344	1.3333	1.9984
ENSG00000278600	116.586	135.857	98.1459	221.83	249.161	248.434	116.863	239.809	-1.03625	0.000117252	0.00321862	AC015871.3	15	79920195	79922455	-	2261	sense_intronic	novel transcript, sense intronic to ST20	-	110	135	90	227	267	281	1.91772	2.22015	1.59511	3.60102	4.0912	4.0704
ENSG00000136828	93.269	86.5459	62.1591	158.311	174.506	240.477	80.658	191.098	-1.24432	0.000132974	0.00353177	RALGPS1	9	126914774	127223166	+	10507	protein_coding	Ral GEF with PH domain and SH3 binding motif 1 [Source:HGNC Symbol;Acc:HGNC:16851]	-	88	86	57	162	187	272	0.330138	0.304347	0.217393	0.553014	0.616599	0.847855
ENSG00000126217	0	0	0	1.95445	3.73275	53.9306	0	19.8726	-6.68513	0.000133381	0.00353384	MCF2L	13	112894378	113099739	+	23148	protein_coding	MCF.2 cell line derived transforming sequence like [Source:HGNC Symbol;Acc:HGNC:14576]	-	0	0	0	2	4	61	0	0	0	0.00309896	0.00598669	0.0863073
ENSG00000119514	0	2.0127	1.09051	11.7267	19.5969	29.1756	1.0344	20.1664	-4.27071	0.000137192	0.0036183	GALNT12	9	98807699	98850081	+	3137	protein_coding	polypeptide N-acetylgalactosaminyltransferase 12 [Source:HGNC Symbol;Acc:HGNC:19877]	-	0	2	1	12	21	33	0	0.0237064	0.0127742	0.137204	0.231924	0.344533
ENSG00000280200	4.2395	0	0	17.5901	18.6637	35.3643	1.41317	23.8727	-4.08708	0.00013794	0.00362833	AC073862.5	12	130976786	130978812	+	2027	TEC	novel transcript	-	4	0	0	18	20	40	0.0777854	0	0	0.318507	0.341835	0.646305
ENSG00000173320	801.265	465.939	236.641	1287.98	1488.43	1510.06	501.282	1428.82	-1.51105	0.000142282	0.00371923	STOX2	4	183797692	184023526	+	11316	protein_coding	storkhead box 2 [Source:HGNC Symbol;Acc:HGNC:25450]	-	756	463	217	1318	1595	1708	2.63342	1.52138	0.76845	4.17755	4.88324	4.9434
ENSG00000214827	83.7301	64.4063	82.8788	153.425	171.706	166.212	77.0051	163.781	-1.09002	0.000153163	0.00393481	MTCP1	X	155061622	155147937	-	2990	protein_coding	mature T cell proliferation 1 [Source:HGNC Symbol;Acc:HGNC:7423]	-	79	64	76	157	184	188	1.04147	0.7959	1.01857	1.88334	2.132	2.05929
ENSG00000165272	900.894	2459.51	544.165	4005.65	3517.18	6669.71	1301.52	4730.85	-1.86177	0.00015423	0.00395143	AQP3	9	33441154	33447633	-	2950	protein_coding	aquaporin 3 (Gill blood group) [Source:HGNC Symbol;Acc:HGNC:636]	-	850	2444	499	4099	3769	7544	11.3577	30.8055	6.7784	49.8374	44.2634	83.755
ENSG00000138434	3916.24	8394.95	6117.76	12684.4	13417.4	14910.5	6142.98	13670.7	-1.15406	0.000156252	0.00398914	ITPRID2	2	181891833	181930738	+	9582	protein_coding	ITPR interacting domain containing 2 [Source:HGNC Symbol;Acc:HGNC:11319]	-	3695	8342	5610	12980	14378	16865	15.2002	32.3716	23.4615	48.5868	51.9855	57.645
ENSG00000138439	622.146	714.507	395.855	1180.49	1315.79	1121.93	577.503	1206.07	-1.06207	0.000156337	0.00398914	FAM117B	2	202635188	202769757	+	5986	protein_coding	family with sequence similarity 117 member B [Source:HGNC Symbol;Acc:HGNC:14440]	-	587	710	363	1208	1410	1269	3.86539	4.41033	2.43007	7.23819	8.16061	6.94314
ENSG00000115657	104.928	173.092	74.1547	320.53	273.424	289.987	117.391	294.647	-1.32594	0.000160304	0.0040793	ABCB6	2	219209766	219219017	-	5234	protein_coding	ATP binding cassette subfamily B member 6 (Langereis blood group) [Source:HGNC Symbol;Acc:HGNC:47]	-	99	172	68	328	293	328	0.745579	1.22192	0.520624	2.24771	1.93943	2.05244
ENSG00000165113	58.2931	34.2158	38.1679	90.882	110.116	186.547	43.5589	129.182	-1.57012	0.00016324	0.00414281	GKAP1	9	83739421	83829516	-	3381	protein_coding	G kinase anchoring protein 1 [Source:HGNC Symbol;Acc:HGNC:17496]	-	55	34	35	93	118	211	0.641224	0.373924	0.414831	0.986592	1.20914	2.04394
ENSG00000182700	75.2511	128.813	54.5255	185.673	224.898	294.408	86.1964	234.993	-1.44545	0.000169982	0.00427407	IGIP	5	140125935	140129392	+	3458	protein_coding	IgA inducing protein [Source:HGNC Symbol;Acc:HGNC:33847]	-	71	128	50	190	241	333	0.80933	1.37637	0.57942	1.97074	2.41453	3.15392
ENSG00000005102	245.891	36.2285	51.254	589.267	635.5	349.223	111.124	524.663	-2.23946	0.000171946	0.00430574	MEOX1	17	43640388	43661954	-	2707	protein_coding	mesenchyme homeobox 1 [Source:HGNC Symbol;Acc:HGNC:7013]	Homeobox	232	36	47	603	681	395	3.37825	0.494497	0.695758	7.98967	8.71564	4.77903
ENSG00000102531	3372.52	5352.76	3148.3	7370.24	7636.27	10177	3957.86	8394.49	-1.08469	0.000174606	0.00436075	FNDC3A	13	48975912	49209779	+	7698	protein_coding	fibronectin type III domain containing 3A [Source:HGNC Symbol;Acc:HGNC:20296]	-	3182	5319	2887	7542	8183	11511	16.2935	25.6922	15.0286	35.1405	36.8277	48.9741
ENSG00000133962	8.479	10.0635	1.09051	31.2712	44.793	37.1325	6.54433	37.7322	-2.51776	0.000178039	0.00443474	CATSPERB	14	91580696	91780707	-	5635	protein_coding	cation channel sperm associated auxiliary subunit beta [Source:HGNC Symbol;Acc:HGNC:20500]	-	8	10	1	32	48	42	0.0559613	0.0659866	0.0071114	0.203683	0.295112	0.244111
ENSG00000174010	1015.36	430.717	917.119	1641.74	1850.51	2280.11	787.732	1924.12	-1.28868	0.000188706	0.00463301	KLHL15	X	23983720	24027186	-	6272	protein_coding	kelch like family member 15 [Source:HGNC Symbol;Acc:HGNC:29347]	-	958	428	841	1680	1983	2579	6.02076	2.53739	5.37327	9.60733	10.9536	13.4672
ENSG00000138380	109.167	140.889	58.8876	241.375	243.562	296.176	102.981	260.371	-1.3368	0.000190862	0.00467802	CARF	2	202912214	202987063	+	8636	protein_coding	calcium responsive transcription factor [Source:HGNC Symbol;Acc:HGNC:14435]	Others	103	140	54	247	261	335	0.470129	0.602789	0.25057	1.02585	1.04705	1.27047
ENSG00000165121	36.0357	36.2285	38.1679	85.9959	76.5213	140.573	36.8107	101.03	-1.45802	0.000192279	0.00469845	AL353743.1	9	85805359	85849542	+	2067	transcribed_unprocessed_pseudogene	kinesin family member 27 (KIF27) pseudogene	-	34	36	35	88	82	159	0.648381	0.647607	0.678541	1.52701	1.3744	2.51935
ENSG00000129493	1385.26	889.612	1205.01	1968.13	2179.92	2988.28	1159.96	2378.78	-1.03632	0.000203989	0.00491218	HEATR5A	14	31291791	31420582	-	10243	protein_coding	HEAT repeat containing 5A [Source:HGNC Symbol;Acc:HGNC:20276]	-	1307	884	1105	2014	2336	3380	5.02968	3.20904	4.32299	7.05232	7.90107	10.8074
ENSG00000232901	30.7364	38.2412	34.8963	78.1781	90.5191	87.5267	34.6246	85.408	-1.30216	0.000210167	0.00503056	CYCSP10	3	10000647	10000940	-	294	processed_pseudogene	cytochrome c, somatic pseudogene 10 [Source:HGNC Symbol;Acc:HGNC:24384]	-	29	38	32	80	97	99	3.88815	4.80602	4.36166	9.75983	11.4305	11.0286
ENSG00000224934	57.2332	98.6221	61.0686	171.015	180.105	155.603	72.308	168.908	-1.22189	0.000210241	0.00503056	AL391684.1	10	99430919	99461743	+	6898	bidirectional_promoter_lncRNA	novel transcript	-	54	98	56	175	193	176	0.308576	0.528266	0.325322	0.909944	0.969336	0.835643
ENSG00000057252	2264.95	4010.3	2484.18	5506.67	5890.28	6706.84	2919.81	6034.6	-1.04733	0.000211556	0.00504279	SOAT1	1	179293714	179358680	+	7005	protein_coding	sterol O-acyltransferase 1 [Source:HGNC Symbol;Acc:HGNC:11177]	-	2137	3985	2278	5635	6312	7586	12.0251	21.1529	13.0315	28.8526	31.2176	35.4679
ENSG00000185352	503.44	1600.09	219.193	3050.9	3297.88	3021	774.242	3123.26	-2.01197	0.000212748	0.0050648	HS6ST3	13	96090839	96839562	+	7806	protein_coding	heparan sulfate 6-O-sulfotransferase 3 [Source:HGNC Symbol;Acc:HGNC:19134]	-	475	1590	201	3122	3534	3417	2.3986	7.57388	1.03185	14.3451	15.6848	14.3366
ENSG00000244879	1043.98	1970.43	956.378	3156.44	3247.49	2643.48	1323.59	3015.8	-1.1879	0.000220972	0.0052079	GABPB1-AS1	15	50354959	50372202	+	17179	antisense	GABPB1 antisense RNA 1 [Source:HGNC Symbol;Acc:HGNC:44157]	-	985	1958	877	3230	3480	2990	2.26011	4.23803	2.04574	6.74379	7.01813	5.70039
ENSG00000280184	86.9097	49.311	46.8919	142.675	140.911	169.749	61.0376	151.112	-1.30844	0.00022409	0.0052748	AL023806.3	6	145789270	145791973	-	2704	TEC	TEC	-	82	49	43	146	151	192	1.19536	0.673812	0.637251	1.93663	1.93469	2.32555
ENSG00000235681	22.2574	36.2285	21.8102	65.4742	79.3209	81.3379	26.7654	75.3776	-1.49099	0.000231887	0.00543793	AC245884.3	19	54446830	54447047	+	218	processed_pseudogene	LSM6 homolog, U6 small nuclear RNA associated (S. cerevisiae) (LSM6) pseudogene	-	21	36	20	67	85	92	3.79712	6.14039	3.6764	11.0235	13.5084	13.8217
ENSG00000130600	3.17962	0	1.09051	20.5218	29.862	11.4934	1.42338	20.6257	-3.8702	0.000234321	0.00548818	H19	11	1995176	2001470	-	2897	processed_transcript	H19, imprinted maternally expressed transcript [Source:HGNC Symbol;Acc:HGNC:4713]	-	3	0	1	21	32	13	0.0408192	0	0.0138325	0.259998	0.382685	0.146969
ENSG00000257771	1.05987	9.05713	1.09051	19.5445	23.3297	67.1922	3.73584	36.6888	-3.27985	0.000240721	0.00561712	LINC02395	12	49911953	49930320	+	4701	lincRNA	long intergenic non-protein coding RNA 2395 [Source:HGNC Symbol;Acc:HGNC:53322]	-	1	9	1	20	25	76	0.00838498	0.0711872	0.0085243	0.152595	0.184243	0.529486
ENSG00000237330	8.479	1.00635	1.09051	76.2236	50.3921	6.18875	3.52529	44.2682	-3.65193	0.000243944	0.00565727	RNF223	1	1070966	1074307	-	1902	protein_coding	ring finger protein 223 [Source:HGNC Symbol;Acc:HGNC:40020]	-	8	1	1	78	54	7	0.165795	0.0195497	0.0210687	1.4709	0.983611	0.120537
ENSG00000143340	1.05987	1.00635	0	14.6584	11.1982	29.1756	0.688741	18.3441	-4.71775	0.000245449	0.00567951	FAM163A	1	179743163	179816198	+	2909	protein_coding	family with sequence similarity 163 member A [Source:HGNC Symbol;Acc:HGNC:28274]	-	1	1	0	15	12	33	0.0135503	0.0127822	0	0.184947	0.142915	0.371536
ENSG00000104381	357.178	526.32	307.524	729.988	758.681	1260.74	397.007	916.469	-1.20673	0.000248429	0.00572603	GDAP1	8	74321130	74488872	+	4052	protein_coding	ganglioside induced differentiation associated protein 1 [Source:HGNC Symbol;Acc:HGNC:15968]	-	337	523	282	747	813	1426	3.27833	4.79934	2.78887	6.61227	6.95122	11.5261
ENSG00000100167	48.7542	25.1587	11.9956	82.087	94.2519	132.616	28.6362	102.985	-1.84621	0.000258301	0.00588157	2024-09-03	22	41969475	41998221	+	7153	protein_coding	septin 3 [Source:HGNC Symbol;Acc:HGNC:10750]	-	46	25	11	84	101	150	0.25349	0.129958	0.0616245	0.421202	0.489185	0.686806
ENSG00000168481	6.35925	6.03809	0	18.5673	36.3943	39.7848	4.13245	31.5821	-2.92437	0.000272407	0.00610983	LGI3	8	22146825	22157084	-	4514	protein_coding	leucine rich repeat LGI family member 3 [Source:HGNC Symbol;Acc:HGNC:18711]	-	6	6	0	19	39	45	0.052394	0.0494242	0	0.15097	0.299325	0.326499
ENSG00000152931	7.41912	7.04444	4.36204	25.4079	33.5947	30.0597	6.2752	29.6874	-2.23914	0.000290438	0.00644197	PART1	5	60487713	60547657	+	9752	lincRNA	prostate androgen-regulated transcript 1 [Source:HGNC Symbol;Acc:HGNC:17263]	-	7	7	4	26	36	34	0.0282941	0.0266903	0.0164367	0.0956267	0.127894	0.114187
ENSG00000278071	61.4727	54.3428	52.3445	113.358	122.247	124.659	56.0533	120.088	-1.09946	0.000301533	0.00658721	AL161669.3	14	103208100	103208876	+	777	lincRNA	novel transcript	-	58	54	48	116	131	141	2.94238	2.58418	2.47553	5.35472	5.84104	5.94332
ENSG00000213865	109.167	172.085	125.409	250.17	280.889	303.249	135.554	278.103	-1.03606	0.000305943	0.00666294	C8orf44	8	66667615	66685564	+	2505	protein_coding	chromosome 8 open reading frame 44 [Source:HGNC Symbol;Acc:HGNC:25646]	-	103	171	115	256	301	343	1.62077	2.53827	1.83967	3.66549	4.16293	4.48454
ENSG00000198513	38.1555	20.127	22.9007	80.1326	71.8554	74.265	27.0611	75.4177	-1.4797	0.000306127	0.00666294	ATL1	14	50532509	50633068	+	4360	protein_coding	atlastin GTPase 1 [Source:HGNC Symbol;Acc:HGNC:11231]	-	36	20	21	82	77	84	0.325468	0.170566	0.193011	0.67457	0.611849	0.630992
ENSG00000138670	13.7784	12.0762	4.36204	39.0891	44.793	38.9007	10.0722	40.9276	-2.01771	0.000319608	0.00686582	RASGEF1B	4	81426393	82044244	-	10183	protein_coding	RasGEF domain family member 1B [Source:HGNC Symbol;Acc:HGNC:24881]	-	13	12	4	40	48	44	0.0503222	0.0438183	0.015741	0.140891	0.163307	0.141517
ENSG00000157514	397.453	1002.32	413.303	1371.05	1249.54	2786.71	604.36	1802.43	-1.57628	0.000329059	0.0070415	TSC22D3	X	107713221	107777342	-	4766	protein_coding	TSC22 domain family member 3 [Source:HGNC Symbol;Acc:HGNC:3051]	TSC22	375	996	379	1403	1339	3152	3.10148	7.77061	3.18665	10.5585	9.73345	21.6602
ENSG00000186487	22.2574	8.05078	11.9956	42.0207	44.793	77.8015	14.1013	54.8717	-1.96427	0.000346051	0.00732189	MYT1L	2	1789113	2331664	-	35151	protein_coding	myelin transcription factor 1 like [Source:HGNC Symbol;Acc:HGNC:7623]	zf-C2HC	21	8	11	43	48	88	0.0235491	0.00846256	0.0125402	0.0438763	0.047309	0.0819929
ENSG00000114378	25.437	68.4317	6.54306	139.743	159.575	152.067	33.4706	150.462	-2.16431	0.000349889	0.0073913	HYAL1	3	50299889	50312381	-	3132	protein_coding	hyaluronoglucosaminidase 1 [Source:HGNC Symbol;Acc:HGNC:5320]	-	24	68	6	143	171	172	0.302052	0.807303	0.0767677	1.63762	1.89154	1.79861
ENSG00000167619	5.29937	10.0635	7.63357	47.8841	31.7284	24.755	7.66548	34.7892	-2.17686	0.000350509	0.0073913	TMEM145	19	42313325	42325062	+	2640	protein_coding	transmembrane protein 145 [Source:HGNC Symbol;Acc:HGNC:26912]	-	5	10	7	49	34	28	0.0746549	0.140846	0.106253	0.66572	0.446185	0.347364
ENSG00000131668	0	0	0	22.4762	17.7306	0.884108	0	13.697	-6.14354	0.00035304	0.00743636	BARX1	9	93951622	93955372	-	1777	protein_coding	BARX homeobox 1 [Source:HGNC Symbol;Acc:HGNC:955]	Homeobox	0	0	0	23	19	1	0	0	0	0.464237	0.37043	0.0184308
ENSG00000001626	10.5987	6.03809	9.81459	33.2257	31.7284	39.7848	8.81714	34.913	-1.99022	0.000365719	0.00766057	CFTR	7	117465784	117715971	+	9343	protein_coding	cystic fibrosis transmembrane conductance regulator [Source:HGNC Symbol;Acc:HGNC:1884]	-	10	6	9	34	34	45	0.0421896	0.0238789	0.0386016	0.130525	0.126076	0.157746
ENSG00000174804	387.914	283.79	424.209	1026.09	915.456	513.667	365.304	818.403	-1.16377	0.000385612	0.00796212	FZD4	11	86945679	86955391	-	7383	protein_coding	frizzled class receptor 4 [Source:HGNC Symbol;Acc:HGNC:4042]	-	366	282	389	1050	981	581	1.95407	1.42025	2.11138	5.10101	4.60337	2.57736
ENSG00000047634	595.65	899.675	1053.43	1539.13	1542.56	2288.07	849.586	1789.92	-1.07518	0.000389853	0.0080058	SCML1	X	17737449	17754988	+	5497	protein_coding	Scm polycomb group protein like 1 [Source:HGNC Symbol;Acc:HGNC:10580]	-	562	894	966	1575	1653	2588	4.02998	6.0473	7.04207	10.2767	10.4181	15.4195
ENSG00000109586	1319.54	1623.24	2647.76	3578.6	3705.69	4655.71	1863.51	3980	-1.09484	0.000393624	0.00806566	GALNT7	4	173168753	173323967	+	6865	protein_coding	polypeptide N-acetylgalactosaminyltransferase 7 [Source:HGNC Symbol;Acc:HGNC:4129]	-	1245	1613	2428	3662	3971	5266	7.1486	8.73662	14.1728	19.1328	20.0401	25.123
ENSG00000257596	64.6524	42.2666	65.4306	126.062	110.116	183.894	57.4499	140.024	-1.28759	0.000403124	0.00820564	AC078778.1	12	54262615	54279063	+	735	antisense	novel transcript, antisense to CBX5	-	61	42	60	129	118	208	3.27141	2.12477	3.27124	6.29509	5.56205	9.26845
ENSG00000154065	95.3887	246.555	134.133	362.551	378.874	434.981	158.692	392.135	-1.30419	0.000403506	0.00820564	ANKRD29	18	23598926	23662885	-	6391	protein_coding	ankyrin repeat domain 29 [Source:HGNC Symbol;Acc:HGNC:27110]	-	90	245	123	371	406	492	0.555093	1.42543	0.771232	2.08212	2.20089	2.52132
ENSG00000274925	98.5683	129.819	67.6116	214.013	237.029	201.577	98.6663	217.54	-1.1389	0.000412707	0.00835665	ZKSCAN2-DT	16	25257952	25261066	+	3115	lincRNA	ZKSCAN2 divergent transcript [Source:HGNC Symbol;Acc:HGNC:53912]	-	93	129	62	219	254	228	1.17684	1.53986	0.797595	2.52166	2.82498	2.39722
ENSG00000162913	104.928	125.793	51.254	229.648	216.499	240.477	93.9917	228.875	-1.28235	0.000416881	0.00843211	OBSCN-AS1	1	228203506	228213664	-	3647	antisense	OBSCN antisense RNA 1 [Source:HGNC Symbol;Acc:HGNC:32047]	-	99	125	47	235	232	272	1.07002	1.27445	0.516429	2.31117	2.2039	2.44267
ENSG00000249087	69.9517	86.5459	55.616	155.379	206.234	127.311	70.7046	162.975	-1.20303	0.000429697	0.00865414	ZNF436-AS1	1	23368997	23371839	+	2655	antisense	ZNF436 antisense RNA 1 [Source:HGNC Symbol;Acc:HGNC:25122]	-	66	86	51	159	221	144	0.979877	1.20444	0.769758	2.14799	2.88382	1.77635
ENSG00000245213	37.0956	45.2857	53.435	95.7682	90.5191	166.212	45.2721	117.5	-1.37759	0.000430702	0.00865552	AC105285.1	4	173131928	173169652	-	3367	antisense	uncharacterized LOC101930370 [Source:NCBI gene;Acc:101930370]	-	35	45	49	98	97	188	0.409748	0.496957	0.583179	1.04396	0.998088	1.82871
ENSG00000273367	1.05987	6.03809	4.36204	18.5673	28.9288	26.5232	3.82	24.6731	-2.68588	0.000446345	0.00887393	AL355472.4	1	234372186	234372811	+	626	antisense	novel transcript	-	1	6	4	19	31	30	0.0629677	0.356391	0.256056	1.08863	1.71565	1.56956
ENSG00000172985	4.2395	4.02539	37.0774	92.8365	74.655	87.5267	15.1141	85.006	-2.49835	0.000483262	0.00935282	SH3RF3	2	109129348	109504632	+	5803	protein_coding	SH3 domain containing ring finger 3 [Source:HGNC Symbol;Acc:HGNC:24699]	-	4	4	34	95	80	99	0.0271706	0.0256305	0.234788	0.587179	0.477615	0.558745
ENSG00000196741	46.6345	47.2984	38.1679	85.0187	128.78	96.3677	44.0336	103.389	-1.23075	0.000496028	0.00958021	LINC01560	X	47483571	47484823	+	1253	lincRNA	long intergenic non-protein coding RNA 1560 [Source:HGNC Symbol;Acc:HGNC:27333]	-	44	47	35	87	138	109	1.38418	1.39475	1.11935	2.49039	3.81565	2.84909
ENSG00000169071	932.69	109.692	444.928	1974	1811.32	1785.01	495.77	1856.78	-1.90522	0.000502254	0.00966083	ROR2	9	91563091	91950162	-	5818	protein_coding	receptor tyrosine kinase like orphan receptor 2 [Source:HGNC Symbol;Acc:HGNC:10257]	-	880	109	408	2020	1941	2019	5.96212	0.69663	2.81019	12.4531	11.5582	11.3656
ENSG00000235823	119.766	367.317	105.78	468.091	481.524	1060.05	197.621	669.887	-1.76056	0.000502816	0.00966176	OLMALINC	10	100373513	100454043	+	7763	lincRNA	oligodendrocyte maturation-associated long intergenic non-coding RNA [Source:HGNC Symbol;Acc:HGNC:28060]	-	113	365	97	479	516	1199	0.573774	1.74829	0.500715	2.21312	2.30282	5.05849
ENSG00000198331	16.958	23.146	9.81459	46.9069	50.3921	63.6557	16.6395	53.6516	-1.68489	0.000513303	0.00981639	HYLS1	11	125883614	125900648	+	2999	protein_coding	HYLS1, centriolar and ciliogenesis associated [Source:HGNC Symbol;Acc:HGNC:26558]	-	16	23	9	48	54	72	0.210298	0.285168	0.120258	0.574069	0.623817	0.786298
ENSG00000118515	1529.4	4422.9	3689.2	5944.47	6543.51	19428.3	3213.83	10638.7	-1.72697	0.000520186	0.00989456	SGK1	6	134169246	134318112	-	9992	protein_coding	serum/glucocorticoid regulated kinase 1 [Source:HGNC Symbol;Acc:HGNC:10810]	-	1443	4395	3383	6083	7012	21975	5.69254	16.3552	13.5675	21.8356	24.3125	72.029
ENSG00000180616	14.8382	5.03174	17.4482	42.0207	54.1248	43.3213	12.4394	46.4889	-1.9089	0.000530635	0.0100527	SSTR2	17	73165012	73176633	+	7852	protein_coding	somatostatin receptor 2 [Source:HGNC Symbol;Acc:HGNC:11331]	-	14	5	16	43	58	49	0.0702813	0.0236777	0.0816561	0.196421	0.25591	0.204384
ENSG00000069702	314.783	439.774	912.757	1275.28	1290.6	1645.32	555.771	1403.73	-1.33699	0.00053457	0.0100968	TGFBR3	1	91680343	91906335	-	8705	protein_coding	transforming growth factor beta receptor 3 [Source:HGNC Symbol;Acc:HGNC:11774]	-	297	437	837	1305	1383	1861	1.34487	1.86665	3.85306	5.37702	5.50419	7.00179
ENSG00000109511	12.7185	117.743	135.223	336.166	383.54	378.398	88.5615	366.035	-2.04722	0.000544969	0.0102354	ANXA10	4	168092515	168187690	+	1812	protein_coding	annexin A10 [Source:HGNC Symbol;Acc:HGNC:534]	-	12	117	124	344	411	428	0.261045	2.40092	2.74228	6.80926	7.85821	7.73601
ENSG00000081479	0	0	1.09051	10.7495	4.66593	30.0597	0.363503	15.1584	-5.33284	0.000549969	0.0103049	LRP2	2	169127109	169362685	-	16260	protein_coding	LDL receptor related protein 2 [Source:HGNC Symbol;Acc:HGNC:6694]	-	0	0	1	11	5	34	0	0	0.0024645	0.0242645	0.0106534	0.0684841
ENSG00000158856	76.311	77.4888	16.3577	184.696	144.644	250.202	56.7191	193.181	-1.76648	0.000567175	0.0105019	DMTN	8	22048995	22082527	+	4473	protein_coding	dematin actin binding protein [Source:HGNC Symbol;Acc:HGNC:3382]	-	72	77	15	189	155	283	0.634491	0.640091	0.134382	1.51552	1.20053	2.07214
ENSG00000260742	13.7784	26.165	18.5387	52.7702	53.1917	64.5399	19.494	56.8339	-1.54137	0.000579425	0.0106796	AC009962.1	2	181887851	181891663	-	3813	antisense	novel transcript, antisense to SSFA2	-	13	26	17	54	57	73	0.134391	0.253546	0.178661	0.507957	0.517903	0.627028
ENSG00000135245	456.806	368.323	255.179	1304.6	1326.99	411.11	360.103	1014.23	-1.49366	0.000593124	0.0108228	HILPDA	7	128455849	128458418	+	2070	protein_coding	hypoxia inducible lipid droplet associated [Source:HGNC Symbol;Acc:HGNC:28859]	-	431	366	234	1335	1422	465	8.20728	6.57446	4.52996	23.1319	23.7996	7.35722
ENSG00000230006	40.2752	60.3809	19.6292	106.518	114.782	114.05	40.0951	111.783	-1.47572	0.000603129	0.0109523	ANKRD36BP2	2	88765807	88806612	+	8042	transcribed_unprocessed_pseudogene	ankyrin repeat domain 36B pseudogene 2 [Source:HGNC Symbol;Acc:HGNC:33607]	-	38	60	18	109	123	129	0.186257	0.277419	0.0896927	0.486141	0.529885	0.52536
ENSG00000135821	3393.72	3331.01	2145.03	5051.28	5045.74	9429.89	2956.59	6508.97	-1.1385	0.00060483	0.0109726	GLUL	1	182381704	182392206	-	9032	protein_coding	glutamate-ammonia ligase [Source:HGNC Symbol;Acc:HGNC:4341]	-	3202	3310	1967	5169	5407	10666	13.9743	13.6268	8.72708	20.5268	20.7402	38.6767
ENSG00000173258	57.2332	46.292	31.6248	88.9276	122.247	113.166	45.05	108.114	-1.26238	0.000608759	0.0109909	ZNF483	9	111525159	111577844	+	5738	protein_coding	zinc finger protein 483 [Source:HGNC Symbol;Acc:HGNC:23384]	zf-C2H2	54	46	29	91	131	128	0.370958	0.29809	0.202529	0.568827	0.790953	0.730602
ENSG00000204789	8.479	33.2095	2.18102	70.3603	66.2563	94.5995	14.6232	77.072	-2.39015	0.000610965	0.0110202	ZNF204P	6	27357825	27360221	-	2397	processed_pseudogene	zinc finger protein 204, pseudogene [Source:HGNC Symbol;Acc:HGNC:12995]	-	8	33	2	72	71	107	0.131557	0.511912	0.0334357	1.07737	1.0262	1.462
ENSG00000145335	1017.48	646.075	340.239	1630.99	1651.74	1548.07	667.931	1610.27	-1.26943	0.000612998	0.0110363	SNCA	4	89724099	89838315	-	4014	protein_coding	synuclein alpha [Source:HGNC Symbol;Acc:HGNC:11138]	-	960	642	312	1669	1770	1751	9.42727	5.94713	3.11477	14.9135	15.2769	14.287
ENSG00000003436	1436.13	4091.81	2188.65	5509.6	5591.66	7996.75	2572.2	6366	-1.30734	0.000613909	0.0110416	TFPI	2	187464230	187565760	-	11714	protein_coding	tissue factor pathway inhibitor [Source:HGNC Symbol;Acc:HGNC:11760]	-	1355	4066	2007	5638	5992	9045	4.55959	12.9066	6.8658	17.2631	17.7218	25.2892
ENSG00000101443	4.2395	9.05713	7.63357	42.998	48.5257	15.0298	6.97673	35.5178	-2.34379	0.000637523	0.0113623	WFDC2	20	45469706	45481532	+	1382	protein_coding	WAP four-disulfide core domain 2 [Source:HGNC Symbol;Acc:HGNC:15939]	-	4	9	7	44	52	17	0.114089	0.24215	0.202973	1.14194	1.30357	0.402877
ENSG00000011347	73.1314	90.5713	44.7109	342.029	326.615	71.6127	69.4712	246.752	-1.8272	0.000673328	0.0118278	SYT7	11	61515313	61581148	-	5953	protein_coding	synaptotagmin 7 [Source:HGNC Symbol;Acc:HGNC:11514]	-	69	90	41	350	350	81	0.456883	0.562155	0.275992	2.10878	2.03691	0.445636
ENSG00000285077	20.1376	21.1333	21.8102	55.7019	53.1917	56.5829	21.027	55.1588	-1.39156	0.000693019	0.012106	ARHGAP11B	15	30624494	30638805	+	2337	protein_coding	Rho GTPase activating protein 11B [Source:HGNC Symbol;Acc:HGNC:15782]	-	19	21	20	57	57	64	0.32047	0.334126	0.342941	0.874814	0.844999	0.896917
ENSG00000214274	8.479	8.05078	9.81459	28.3396	25.196	53.0465	8.78146	35.5274	-2.01999	0.0007179	0.0123626	ANG	14	20684177	20698971	+	1430	protein_coding	angiogenin [Source:HGNC Symbol;Acc:HGNC:483]	-	8	8	9	29	27	60	0.220519	0.208019	0.252206	0.72738	0.654136	1.37419
ENSG00000144362	72.0715	93.5904	45.8014	151.47	145.577	187.431	70.4878	161.493	-1.19436	0.000718217	0.0123626	PHOSPHO2	2	169694454	169701708	+	1488	protein_coding	phosphatase, orphan 2 [Source:HGNC Symbol;Acc:HGNC:28316]	-	68	93	42	155	156	212	1.80135	2.32397	1.13108	3.73619	3.63213	4.66621
ENSG00000137709	1.05987	1.00635	1.09051	13.6812	6.53231	30.0597	1.05224	16.7577	-3.99687	0.000726454	0.0124702	POU2F3	11	120236640	120319944	+	6645	protein_coding	POU class 2 homeobox 3 [Source:HGNC Symbol;Acc:HGNC:19864]	Pou	1	1	1	14	7	34	0.00593194	0.0055957	0.00603051	0.0755671	0.0364958	0.167577
ENSG00000247095	25.437	68.4317	15.2671	204.24	214.633	52.1623	36.3786	157.012	-2.10625	0.000738169	0.0126253	MIR210HG	11	565660	568457	-	2321	lincRNA	MIR210 host gene [Source:HGNC Symbol;Acc:HGNC:39524]	-	24	68	14	209	230	59	0.407594	1.08939	0.241714	3.22976	3.43315	0.832546
ENSG00000269959	18.0179	22.1397	19.6292	67.4286	58.7908	41.5531	19.9289	55.9241	-1.48612	0.000800813	0.0134764	SPACA6P-AS	19	51685363	51693456	-	3962	lincRNA	SPACA6P antisense RNA [Source:HGNC Symbol;Acc:HGNC:49383]	-	17	22	18	69	63	47	0.169132	0.20647	0.182057	0.624646	0.550892	0.388521
ENSG00000130768	2.11975	15.0952	6.54306	45.9296	28.9288	39.7848	7.91934	38.2144	-2.26179	0.000806454	0.013523	SMPDL3B	1	27934993	27959157	+	2670	protein_coding	sphingomyelin phosphodiesterase acid like 3B [Source:HGNC Symbol;Acc:HGNC:21416]	-	2	15	6	47	31	45	0.0295264	0.208896	0.090051	0.631373	0.402245	0.551992
ENSG00000237187	126.125	163.028	284.623	380.141	433.932	453.547	191.259	422.54	-1.14434	0.000813699	0.0136134	NR2F1-AS1	5	93409359	93585648	-	7720	antisense	NR2F1 antisense RNA 1 [Source:HGNC Symbol;Acc:HGNC:48622]	-	119	162	261	389	465	513	0.607606	0.780274	1.35479	1.80731	2.08678	2.17636
ENSG00000232346	31.7962	39.2476	40.3489	74.2692	74.655	143.225	37.1309	97.3832	-1.39245	0.000818846	0.0136578	Z74021.1	22	32039490	32039896	+	407	processed_pseudogene	ribosomal protein S17 (RPS17) pseudogene	-	30	39	37	76	80	162	2.90549	3.56303	3.64297	6.69759	6.80982	13.0362
ENSG00000234614	8.479	4.02539	4.36204	21.499	29.862	27.4073	5.62214	26.2561	-2.22611	0.000821811	0.0136848	AL450992.2	1	151841877	151850385	+	506	antisense	novel transcript, antisense to THEM5	-	8	4	4	22	32	31	0.623206	0.29394	0.31678	1.55945	2.19099	2.00651
ENSG00000156509	242.711	275.739	116.685	466.137	450.729	488.912	211.712	468.593	-1.14547	0.000828982	0.0137902	FBXO43	8	100133360	100145800	-	3950	protein_coding	F-box protein 43 [Source:HGNC Symbol;Acc:HGNC:28521]	-	229	274	107	477	483	553	2.28523	2.57931	1.08551	4.33133	4.23633	4.58521
ENSG00000164764	33.916	20.127	14.1766	67.4286	42.9266	128.196	22.7399	79.5169	-1.8067	0.000867667	0.0142699	SBSPON	8	73064540	73124088	-	4383	protein_coding	somatomedin B and thrombospondin type 1 domain containing [Source:HGNC Symbol;Acc:HGNC:30362]	-	32	20	13	69	46	145	0.287787	0.169671	0.118856	0.564647	0.363602	1.0835
ENSG00000049323	1157.38	820.174	508.178	1831.32	1807.58	1570.18	828.578	1736.36	-1.06724	0.000879115	0.0143929	LTBP1	2	32946972	33399509	+	7329	protein_coding	latent transforming growth factor beta binding protein 1 [Source:HGNC Symbol;Acc:HGNC:6714]	-	1092	815	466	1874	1937	1776	5.87313	4.13488	2.54794	9.17116	9.15641	7.93651
ENSG00000064933	576.572	891.624	348.963	1164.85	1315.79	1632.95	605.72	1371.2	-1.17844	0.000883919	0.0144363	PMS1	2	189784085	189877629	+	5454	protein_coding	PMS1 homolog 1, mismatch repair system component [Source:HGNC Symbol;Acc:HGNC:9121]	HMG	544	886	320	1192	1410	1847	3.93166	6.04044	2.35117	7.839	8.95662	11.0913
ENSG00000212452	11.6586	8.05078	16.3577	32.2485	37.3275	55.6988	12.0224	41.7582	-1.80277	0.000885541	0.0144503	SNORD69	3	52692736	52692812	+	77	snoRNA	small nucleolar RNA, C/D box 69 [Source:HGNC Symbol;Acc:HGNC:32730]	-	11	8	15	33	40	63	5.63111	3.86322	7.80637	15.3717	17.9974	26.7967
ENSG00000246792	16.958	15.0952	13.0861	44.9524	48.5257	38.9007	15.0464	44.1263	-1.55095	0.000905452	0.0147114	AC106038.1	8	90646441	90656598	+	3808	antisense	novel transcript	-	16	15	12	46	52	44	0.165621	0.146468	0.12628	0.433272	0.473093	0.378431
ENSG00000054356	3.17962	0	0	32.2485	32.6615	2.65232	1.05987	22.5208	-4.41406	0.000913156	0.0148238	PTPRN	2	219289623	219309648	-	8261	protein_coding	protein tyrosine phosphatase, receptor type N [Source:HGNC Symbol;Acc:HGNC:9676]	-	3	0	0	33	35	3	0.0143146	0	0	0.143278	0.146783	0.0118938
ENSG00000188517	2713.28	891.624	772.081	3484.79	3788.74	4989.02	1458.99	4087.52	-1.48628	0.000921929	0.0148637	COL25A1	4	108808725	109302752	-	8744	protein_coding	collagen type XXV alpha 1 chain [Source:HGNC Symbol;Acc:HGNC:18603]	-	2560	886	708	3566	4060	5643	11.5404	3.76767	3.24468	14.6275	16.0863	21.1364
ENSG00000076864	170.64	91.5777	78.5168	378.187	273.424	193.62	113.578	281.743	-1.31026	0.000939012	0.0150704	RAP1GAP	1	21596215	21669363	-	5755	protein_coding	RAP1 GTPase activating protein [Source:HGNC Symbol;Acc:HGNC:9858]	-	161	91	72	387	293	219	1.10274	0.587957	0.501344	2.41193	1.76385	1.24632
ENSG00000227006	46.6345	69.438	44.7109	107.495	108.25	142.341	53.5945	119.362	-1.15386	0.00094058	0.0150704	AL136988.2	1	230258694	230268483	-	861	antisense	novel transcript	-	44	69	41	110	116	161	2.01438	2.97986	1.90822	4.58236	4.66762	6.12426
ENSG00000088340	7.41912	83.5269	19.6292	272.646	237.963	68.9604	36.8584	193.19	-2.38685	0.000941151	0.0150704	FER1L4	20	35558737	35607562	-	9067	transcribed_unitary_pseudogene	fer-1 like family member 4, pseudogene [Source:HGNC Symbol;Acc:HGNC:15801]	-	7	83	18	279	255	78	0.0304317	0.34038	0.0795532	1.10367	0.974354	0.281749
ENSG00000230533	1.05987	6.03809	8.72408	28.3396	31.7284	22.9868	5.27402	27.6849	-2.39391	0.000953213	0.0151989	AL356234.2	6	137657998	137763984	+	2312	lincRNA	novel transcript	-	1	6	8	29	34	26	0.0170492	0.0964968	0.13866	0.449894	0.509485	0.368313
ENSG00000165409	9.53887	4.02539	1.09051	39.0891	31.7284	16.798	4.88492	29.2051	-2.57555	0.000954783	0.0152111	TSHR	14	80954989	81146302	+	9909	protein_coding	thyroid stimulating hormone receptor [Source:HGNC Symbol;Acc:HGNC:12373]	-	9	4	1	40	34	19	0.0358018	0.01501	0.00404407	0.144787	0.118875	0.0627993
ENSG00000165338	695.278	928.859	702.289	1255.74	1240.21	2303.1	775.475	1599.68	-1.04465	0.000976749	0.0154955	HECTD2	10	91409280	91514829	+	11550	protein_coding	HECT domain E3 ubiquitin protein ligase 2 [Source:HGNC Symbol;Acc:HGNC:26736]	-	656	923	644	1285	1329	2605	2.23879	2.97146	2.23436	3.99044	3.98642	7.38681
ENSG00000255311	7.41912	13.0825	6.54306	25.4079	28.9288	57.467	9.0149	37.2679	-2.04444	0.00099126	0.0156222	AP002370.2	11	83643602	83725390	+	2112	antisense	novel transcript	-	7	13	6	26	31	65	0.130646	0.228875	0.113843	0.441549	0.50852	1.00798
ENSG00000185518	5.29937	10.0635	1.09051	19.5445	21.4633	64.5399	5.48445	35.1826	-2.67275	0.00100958	0.0158165	SV2B	15	91099950	91301309	+	12454	protein_coding	synaptic vesicle glycoprotein 2B [Source:HGNC Symbol;Acc:HGNC:16874]	-	5	10	1	20	23	73	0.0158253	0.0298566	0.00321766	0.0575998	0.0639822	0.191975
ENSG00000171345	16.958	144.914	71.9737	419.23	340.613	2048.48	77.9486	936.107	-3.58579	0.00107305	0.016597	KRT19	17	41523617	41528308	-	2336	protein_coding	keratin 19 [Source:HGNC Symbol;Acc:HGNC:6436]	-	16	144	66	429	365	2317	0.269985	2.29213	1.13219	6.58695	5.41328	32.4851
ENSG00000006016	1747.73	610.853	787.349	3912.81	3121.51	1565.75	1048.65	2866.69	-1.45086	0.00109619	0.0167984	CRLF1	19	18572220	18607741	-	3018	protein_coding	cytokine receptor like factor 1 [Source:HGNC Symbol;Acc:HGNC:2364]	-	1649	607	722	4004	3345	1771	21.5374	7.47858	9.58665	47.5855	38.3987	19.219
ENSG00000122477	41.3351	34.2158	49.073	72.3147	104.517	109.629	41.5413	95.487	-1.20341	0.00109635	0.0167984	LRRC39	1	100148449	100178273	-	1991	protein_coding	leucine rich repeat containing 39 [Source:HGNC Symbol;Acc:HGNC:28228]	-	39	34	45	74	112	124	0.772121	0.634976	0.905712	1.33309	1.94889	2.03977
ENSG00000021826	26068.7	19712.3	3196.29	48833	52501.1	67405.2	16325.8	56246.4	-1.78461	0.00113223	0.0171943	CPS1	2	210477682	210679107	+	10775	protein_coding	carbamoyl-phosphate synthase 1 [Source:HGNC Symbol;Acc:HGNC:2323]	-	24596	19588	2931	49971	56260	76241	89.9786	67.5962	10.9005	166.341	180.893	231.741
ENSG00000085563	20.1376	224.416	66.5211	352.779	334.081	608.266	103.691	431.709	-2.05671	0.00114238	0.017265	ABCB1	7	87503633	87713323	-	5806	protein_coding	ATP binding cassette subfamily B member 1 [Source:HGNC Symbol;Acc:HGNC:40]	-	19	223	61	361	358	688	0.128994	1.42816	0.421019	2.23013	2.13622	3.88099
ENSG00000134324	733.433	577.644	738.276	1050.52	1117.02	2697.41	683.118	1621.65	-1.24746	0.0011442	0.0172673	LPIN1	2	11677595	11827409	+	11861	protein_coding	lipin 1 [Source:HGNC Symbol;Acc:HGNC:13345]	-	692	574	677	1075	1197	3051	2.29973	1.79945	2.28726	3.25077	3.49634	8.42465
ENSG00000198711	52.9937	62.3936	52.3445	106.518	123.181	108.745	55.9106	112.815	-1.01187	0.00115934	0.0174234	SSBP3-AS1	1	54236440	54239063	+	2624	antisense	SSBP3 antisense RNA 1 [Source:HGNC Symbol;Acc:HGNC:32328]	-	50	62	48	109	132	123	0.751101	0.878572	0.733037	1.48992	1.74281	1.53523
ENSG00000163596	143.083	57.3618	30.5343	214.99	206.234	282.03	76.9931	234.418	-1.60628	0.00117396	0.017573	ICA1L	2	202773150	202871985	-	10598	protein_coding	islet cell autoantigen 1 like [Source:HGNC Symbol;Acc:HGNC:14442]	-	135	57	28	220	221	319	0.502114	0.199986	0.105872	0.744558	0.722451	0.985821
ENSG00000187017	7.41912	5.03174	1.09051	44.9524	32.6615	10.6093	4.51379	29.4077	-2.69638	0.00117999	0.0176352	ESPN	1	6424776	6461367	+	6952	protein_coding	espin [Source:HGNC Symbol;Acc:HGNC:13281]	-	7	5	1	46	35	12	0.0396899	0.026743	0.0057642	0.237327	0.174421	0.0565331
ENSG00000162981	0	1.00635	0	2.93168	1.86637	50.3941	0.335449	18.3974	-5.61232	0.00118909	0.017715	FAM84A	2	14632686	14650814	+	8384	protein_coding	family with sequence similarity 84 member A [Source:HGNC Symbol;Acc:HGNC:20743]	-	0	1	0	3	2	57	0	0.00443505	0	0.0128342	0.00826454	0.222666
ENSG00000245849	155.802	260.644	117.775	391.868	344.346	402.269	178.074	379.494	-1.09049	0.00122666	0.0181597	RAD51-AS1	15	40686243	40695107	-	2177	processed_transcript	RAD51 antisense RNA 1 [Source:HGNC Symbol;Acc:HGNC:48621]	-	147	259	108	401	369	455	2.66165	4.42375	1.98799	6.60672	5.8723	6.84517
ENSG00000134955	41.3351	54.3428	3.27153	142.675	138.112	133.5	32.9831	138.096	-2.0629	0.00128656	0.0188685	SLC37A2	11	125063067	125090312	+	6371	protein_coding	solute carrier family 37 member 2 [Source:HGNC Symbol;Acc:HGNC:20644]	-	39	54	3	146	148	151	0.241295	0.315163	0.0188696	0.821949	0.804812	0.776248
ENSG00000197561	2.11975	6.03809	3.27153	40.0663	27.0624	8.84108	3.80979	25.3233	-2.7228	0.00128892	0.018869	ELANE	19	851014	856247	+	1028	protein_coding	elastase, neutrophil expressed [Source:HGNC Symbol;Acc:HGNC:3309]	-	2	6	3	41	29	10	0.0766883	0.217024	0.116944	1.43051	0.977339	0.318594
ENSG00000270871	105.987	94.5967	55.616	170.037	167.04	204.229	85.4001	180.436	-1.07839	0.00130589	0.0190187	AC015849.3	17	35816717	35830293	-	488	antisense	novel transcript, antisense TAF15	-	100	94	51	174	179	231	8.07741	7.16239	4.18793	12.7888	12.7079	15.5033
ENSG00000169418	579.751	249.574	294.438	780.804	725.086	959.257	374.588	821.716	-1.13356	0.00132959	0.01923	NPR1	1	153678637	153693992	+	5003	protein_coding	natriuretic peptide receptor 1 [Source:HGNC Symbol;Acc:HGNC:7943]	-	547	248	270	799	777	1085	4.30972	1.84319	2.16263	5.72817	5.3806	7.10281
ENSG00000164241	65.7122	183.155	74.1547	258.965	280.889	266.116	107.674	268.657	-1.31743	0.00133618	0.0193049	C5orf63	5	127042558	127073492	-	7190	protein_coding	chromosome 5 open reading frame 63 [Source:HGNC Symbol;Acc:HGNC:40051]	-	62	182	68	265	301	301	0.339903	0.941222	0.378991	1.32195	1.45037	1.3711
ENSG00000111404	0	2.0127	2.18102	14.6584	18.6637	11.4934	1.39791	14.9385	-3.41478	0.00134073	0.0193318	RERGL	12	18080869	18320107	-	1549	protein_coding	RERG like [Source:HGNC Symbol;Acc:HGNC:26213]	-	0	2	2	15	20	13	0	0.0480096	0.0517401	0.347328	0.44732	0.274867
ENSG00000107485	8.479	1.00635	14.1766	48.8613	34.5279	30.9438	7.88733	38.111	-2.28217	0.00135522	0.0194661	GATA3	10	8045378	8075203	+	3436	protein_coding	GATA binding protein 3 [Source:HGNC Symbol;Acc:HGNC:4172]	zf-GATA	8	1	13	50	37	35	0.091776	0.0108217	0.151614	0.521935	0.373069	0.333615
ENSG00000188266	50.874	83.5269	32.7153	112.381	126.913	187.431	55.7054	142.242	-1.35062	0.00136081	0.0195167	HYKK	15	78507564	78537372	+	5707	protein_coding	hydroxylysine kinase [Source:HGNC Symbol;Acc:HGNC:34403]	-	48	83	30	115	136	212	0.331532	0.540779	0.21065	0.722753	0.825603	1.21663
ENSG00000273812	2.11975	8.05078	1.09051	19.5445	22.3965	27.4073	3.75368	23.1161	-2.60582	0.0013866	0.0197961	BX640514.2	20	62596732	62603115	-	625	lincRNA	novel transcript	-	2	8	1	20	24	31	0.126137	0.475948	0.0641163	1.14776	1.33037	1.62447
ENSG00000144451	334.92	476.003	218.102	630.311	685.892	785.088	343.008	700.43	-1.0295	0.00139335	0.0198624	SPAG16	2	213284379	214410501	+	8257	protein_coding	sperm associated antigen 16 [Source:HGNC Symbol;Acc:HGNC:23225]	-	316	473	200	645	735	888	1.50854	2.13004	0.970636	2.8018	3.08394	3.52226
ENSG00000103241	1020.66	1020.44	503.816	2004.29	1668.54	1505.64	848.304	1726.15	-1.02468	0.00141656	0.0201019	FOXF1	16	86510527	86515418	+	3516	protein_coding	forkhead box F1 [Source:HGNC Symbol;Acc:HGNC:3809]	Fork	963	1014	462	2051	1788	1703	10.7962	10.7236	5.26553	20.9226	17.6181	15.8634
ENSG00000274422	54.0536	66.419	97.0554	143.652	139.978	173.285	72.5093	152.305	-1.07225	0.00143211	0.0202751	AC245060.5	22	22283928	22287220	-	3293	lincRNA	novel transcript	-	51	66	89	147	150	196	0.610479	0.74525	1.08305	1.60113	1.57812	1.94938
ENSG00000280367	18.0179	12.0762	25.0817	47.8841	55.9912	49.51	18.3919	51.1284	-1.47957	0.00145626	0.0204648	AP002364.1	11	90223153	90226538	+	3386	TEC	novel transcript	-	17	12	23	49	60	56	0.197904	0.131778	0.272201	0.519049	0.61391	0.541667
ENSG00000171817	15.8981	8.05078	14.1766	30.294	41.0602	52.1623	12.7085	41.1722	-1.70127	0.00145864	0.0204677	ZNF540	19	37551406	37614097	+	4304	protein_coding	zinc finger protein 540 [Source:HGNC Symbol;Acc:HGNC:25331]	zf-C2H2	15	8	13	31	44	59	0.137376	0.0691142	0.121037	0.258338	0.354177	0.448963
ENSG00000137699	157.921	86.5459	42.5299	258.965	233.297	254.623	95.6657	248.962	-1.37941	0.00146174	0.0204823	TRIM29	11	120111275	120185529	-	10218	protein_coding	tripartite motif containing 29 [Source:HGNC Symbol;Acc:HGNC:17274]	-	149	86	39	265	250	288	0.574794	0.312955	0.152949	0.930207	0.847646	0.923119
ENSG00000274460	37.0956	38.2412	26.1723	86.9731	80.2541	66.3081	33.8364	77.8451	-1.19944	0.00146721	0.0205196	AC092119.2	16	21950218	21951708	-	1491	lincRNA	novel transcript	-	35	38	24	89	86	75	0.9253	0.947667	0.645034	2.14098	1.9983	1.64746
ENSG00000160183	134.604	175.105	22.9007	489.59	425.533	247.55	110.87	387.558	-1.80437	0.00146779	0.0205196	TMPRSS3	21	42371837	42396846	-	5713	protein_coding	transmembrane serine protease 3 [Source:HGNC Symbol;Acc:HGNC:11877]	-	127	174	21	501	456	280	0.876257	1.13249	0.1473	3.14538	2.76529	1.60518
ENSG00000180440	0	0	2.18102	2.93168	7.4655	50.3941	0.727007	20.2638	-4.83632	0.00148372	0.0205918	SERTM1	13	36673912	36697839	+	3207	protein_coding	serine rich and transmembrane domain containing 1 [Source:HGNC Symbol;Acc:HGNC:33792]	-	0	0	2	3	8	57	0	0	0.0249908	0.0335523	0.0864234	0.582113
ENSG00000165929	883.936	559.529	137.404	1495.16	1737.59	1565.75	526.956	1599.5	-1.60174	0.00149208	0.0206598	TC2N	14	91779751	91867536	-	6147	protein_coding	tandem C2 domains, nuclear [Source:HGNC Symbol;Acc:HGNC:19859]	-	834	556	126	1530	1862	1771	5.34804	3.36327	0.821403	8.92746	10.4944	9.43597
ENSG00000220804	44.5147	67.4253	51.254	102.609	102.651	153.835	54.398	119.698	-1.1374	0.00149553	0.0206772	LINC01881	2	242088633	242160153	+	1931	transcribed_unprocessed_pseudogene	long intergenic non-protein coding RNA 1881 [Source:HGNC Symbol;Acc:HGNC:52700]	-	42	67	47	105	110	174	0.857352	1.29016	0.975359	1.95032	1.97356	2.9512
ENSG00000204291	13.7784	272.72	58.8876	876.572	890.26	1983.94	115.129	1250.26	-3.44049	0.00152325	0.0209834	COL15A1	9	98943179	99070792	+	6653	protein_coding	collagen type XV alpha 1 chain [Source:HGNC Symbol;Acc:HGNC:2192]	-	13	271	54	897	954	2244	0.0770225	1.51461	0.325256	4.83587	4.96788	11.0468
ENSG00000185499	855.319	1554.81	609.595	2926.79	2634.39	1537.46	1006.57	2366.21	-1.2329	0.0015259	0.0210023	MUC1	1	155185824	155192916	-	4717	protein_coding	mucin 1, cell surface associated [Source:HGNC Symbol;Acc:HGNC:7508]	-	807	1545	559	2995	2823	1739	6.74372	12.179	4.74892	22.7735	20.7341	12.0744
ENSG00000156042	3.17962	12.0762	11.9956	34.2029	41.9934	29.1756	9.0838	35.124	-1.94929	0.00153736	0.0210699	CFAP70	10	73253759	73358859	-	7428	protein_coding	cilia and flagella associated protein 70 [Source:HGNC Symbol;Acc:HGNC:30726]	-	3	12	11	35	45	33	0.0159199	0.0600702	0.059343	0.169004	0.209885	0.145503
ENSG00000009694	0	11.0698	37.0774	301.963	301.419	372.209	16.0491	325.197	-4.34199	0.0015458	0.0211394	TENM1	X	124375903	124963817	-	12896	protein_coding	teneurin transmembrane protein 1 [Source:HGNC Symbol;Acc:HGNC:8117]	-	0	11	34	309	323	421	0	0.0317166	0.105651	0.859415	0.867736	1.0692
ENSG00000159712	26.4969	13.0825	42.5299	63.5197	83.0536	86.6425	27.3698	77.7386	-1.51108	0.00155713	0.0212481	ANKRD18CP	9	97156570	97221235	-	2980	unprocessed_pseudogene	ankyrin repeat domain 18C, pseudogene [Source:HGNC Symbol;Acc:HGNC:43601]	-	25	13	39	65	89	98	0.330686	0.16221	0.524442	0.782342	1.0347	1.07706
ENSG00000227354	75.2511	69.438	42.5299	123.131	148.377	124.659	62.4063	132.055	-1.08003	0.00158553	0.0215109	RBM26-AS1	13	79406309	79424328	+	3747	antisense	RBM26 antisense RNA 1 [Source:HGNC Symbol;Acc:HGNC:39805]	-	71	69	39	126	159	141	0.746907	0.684723	0.41709	1.20611	1.47012	1.23244
ENSG00000285644	43.4549	28.1777	14.1766	81.1098	84.92	68.9604	28.6031	78.3301	-1.45159	0.00158923	0.0215187	AC108448.3	11	3057538	3064707	+	2507	antisense	novel transcript, antisense to CARS	-	41	28	13	83	91	78	0.644646	0.415292	0.207796	1.18747	1.25756	1.01899
ENSG00000183111	72.0715	126.8	59.9781	212.058	234.23	146.762	86.2831	197.683	-1.19386	0.0016075	0.0217019	ARHGEF37	5	149551947	149634968	+	5324	protein_coding	Rho guanine nucleotide exchange factor 37 [Source:HGNC Symbol;Acc:HGNC:34430]	-	68	126	55	217	251	166	0.503458	0.879999	0.413974	1.46191	1.63334	1.02118
ENSG00000259668	27.5567	32.2031	20.7197	68.4058	55.058	71.6127	26.8265	65.0255	-1.2751	0.00161333	0.0217144	AC066613.1	15	51457286	51460582	+	1263	antisense	novel transcript, antisense to DMXL2	-	26	32	19	70	59	81	0.811451	0.942098	0.602836	1.9879	1.61841	2.10045
ENSG00000178031	6.35925	0	6.54306	27.3623	23.3297	24.755	4.30077	25.149	-2.56128	0.00161437	0.0217144	ADAMTSL1	9	17906563	18910950	+	13652	protein_coding	ADAMTS like 1 [Source:HGNC Symbol;Acc:HGNC:14632]	-	6	0	6	28	25	28	0.017324	0	0.0176118	0.0735633	0.063443	0.0671727
ENSG00000264932	9.53887	13.0825	18.5387	30.294	39.1938	66.3081	13.72	45.2653	-1.72609	0.00167922	0.0223473	AC115989.1	17	19649373	19649935	-	563	antisense	novel transcript, antisense to AL3A2	-	9	13	17	31	42	75	0.630124	0.858588	1.21001	1.97494	2.58453	4.36299
ENSG00000285763	4.2395	9.05713	4.36204	32.2485	21.4633	22.9868	5.88622	25.5662	-2.11003	0.00170178	0.0225678	AL358777.1	6	10659498	10692860	+	3467	antisense	novel transcript, antisense to C6orf52	-	4	9	4	33	23	26	0.0454777	0.0965247	0.0462333	0.341397	0.229834	0.245613
ENSG00000118849	197.137	319.012	75.2452	453.433	557.113	541.958	197.131	517.501	-1.39157	0.00172558	0.0228121	RARRES1	3	158696892	158732696	-	2236	protein_coding	retinoic acid receptor responder 1 [Source:HGNC Symbol;Acc:HGNC:9867]	-	186	317	69	464	597	613	3.27894	5.27154	1.23659	7.44296	9.25002	8.97883
ENSG00000272807	16.958	27.1714	14.1766	46.9069	56.9244	53.9306	19.4353	52.5873	-1.43211	0.00174266	0.0229805	AC007038.2	2	210028417	210029156	+	740	antisense	novel transcript, antisense to KANSL1L	-	16	27	13	48	61	61	0.852276	1.35669	0.70398	2.32653	2.85587	2.69979
ENSG00000278090	8.479	18.1143	8.72408	38.1118	43.8598	33.5961	11.7724	38.5226	-1.70378	0.00176032	0.0230979	LUNAR1	15	99028538	99031053	+	2516	lincRNA	leukemia-associated non-coding IGF1R activator RNA 1 [Source:HGNC Symbol;Acc:HGNC:51199]	-	8	18	8	39	47	38	0.125335	0.266018	0.127417	0.555973	0.647183	0.494657
ENSG00000238358	21.1975	10.0635	6.54306	43.9752	35.4611	48.6259	12.6013	42.6874	-1.76002	0.00176719	0.0231296	AC004969.1	7	90119299	90122890	-	578	lincRNA	novel transcript	-	20	10	6	45	38	55	1.36394	0.643312	0.41598	2.79244	2.2777	3.11649
ENSG00000237412	20.1376	7.04444	2.18102	34.2029	33.5947	70.7286	9.78769	46.1754	-2.23829	0.00177018	0.0231488	PRSS56	2	232520463	232525716	+	2390	protein_coding	serine protease 56 [Source:HGNC Symbol;Acc:HGNC:39433]	-	19	7	2	35	36	80	0.313363	0.108905	0.0335337	0.525255	0.521849	1.09628
ENSG00000143847	8.479	60.3809	16.3577	545.292	614.037	37.1325	28.4058	398.821	-3.81028	0.00181885	0.0236138	PPFIA4	1	203026498	203078740	+	9707	protein_coding	PTPRF interacting protein alpha 4 [Source:HGNC Symbol;Acc:HGNC:9248]	-	8	60	15	558	658	42	0.0324861	0.229835	0.0619234	2.06181	2.34845	0.141708
ENSG00000164619	359.298	330.082	78.5168	935.206	839.868	470.345	255.965	748.473	-1.54751	0.00182204	0.0236138	BMPER	7	33904308	34156356	+	7919	protein_coding	BMP binding endothelial regulator [Source:HGNC Symbol;Acc:HGNC:24154]	-	339	328	72	957	900	532	1.68741	1.54011	0.364343	4.33452	3.93743	2.20025
ENSG00000110013	211.975	231.46	99.2364	346.915	375.141	439.401	180.89	387.153	-1.09711	0.00183081	0.0236948	SIAE	11	124633113	124695707	-	8139	protein_coding	sialic acid acetylesterase [Source:HGNC Symbol;Acc:HGNC:18187]	-	200	230	91	355	402	497	0.968615	1.05077	0.448042	1.56443	1.71118	1.99994
ENSG00000279518	10.5987	25.1587	18.5387	39.0891	57.8576	61.0034	18.0987	52.65	-1.53892	0.00187863	0.0241642	AC083843.3	8	134783694	134785879	-	2186	TEC	TEC	-	10	25	17	40	62	69	0.180319	0.425245	0.311636	0.656311	0.982611	1.03378
ENSG00000185436	43.4549	20.127	6.54306	75.2464	80.2541	83.1061	23.375	79.5355	-1.76558	0.00191366	0.0244902	IFNLR1	1	24154157	24187959	-	4923	protein_coding	interferon lambda receptor 1 [Source:HGNC Symbol;Acc:HGNC:18584]	-	41	20	6	77	86	94	0.328281	0.15106	0.0488394	0.560997	0.605214	0.625359
ENSG00000279048	16.958	18.1143	9.81459	45.9296	47.5925	36.2484	14.9623	43.2569	-1.5273	0.00193469	0.0246664	AC080080.1	7	17940503	17942922	+	2420	TEC	tec	-	16	18	9	47	51	41	0.260613	0.276571	0.149031	0.696598	0.730121	0.554881
ENSG00000104290	165.34	29.1841	14.1766	259.942	267.825	347.454	69.5671	291.74	-2.06843	0.00193959	0.024712	FZD3	8	28494205	28574268	+	13787	protein_coding	frizzled class receptor 3 [Source:HGNC Symbol;Acc:HGNC:4041]	-	156	29	13	266	287	393	0.446012	0.0782128	0.0377853	0.692009	0.721194	0.933585
ENSG00000115252	682.559	310.961	49.073	2152.83	2313.37	3158.92	347.531	2541.71	-2.87054	0.0019614	0.0249057	PDE1A	2	182140036	182523192	-	6322	protein_coding	phosphodiesterase 1A [Source:HGNC Symbol;Acc:HGNC:8774]	-	644	309	45	2203	2479	3573	4.01535	1.81741	0.285238	12.4986	13.5851	18.5101
ENSG00000119888	49.8141	17.1079	6.54306	48.8613	65.3231	238.709	24.4884	117.631	-2.26465	0.00198637	0.0251042	EPCAM	2	47345158	47387601	+	2519	protein_coding	epithelial cell adhesion molecule [Source:HGNC Symbol;Acc:HGNC:11529]	-	47	17	6	50	70	270	0.735465	0.25094	0.0954491	0.711937	0.962742	3.51048
ENSG00000280069	40.2752	53.3364	39.2584	91.8593	86.7864	97.2518	44.29	91.9658	-1.05258	0.00199459	0.0251409	AC127024.8	17	30738182	30740275	+	2094	TEC	TEC	-	38	53	36	94	93	110	0.715318	0.941128	0.688929	1.61009	1.53867	1.72047
ENSG00000100078	3.17962	13.0825	0	21.499	15.8642	99.9042	5.42072	45.7558	-3.06702	0.00199688	0.0251409	PLA2G3	22	31134809	31140607	-	2697	protein_coding	phospholipase A2 group III [Source:HGNC Symbol;Acc:HGNC:17934]	-	3	13	0	22	17	113	0.0438462	0.179231	0	0.292578	0.218378	1.37224
ENSG00000229930	3.17962	3.01904	2.18102	10.7495	24.2629	17.6822	2.79323	17.5648	-2.65124	0.00200026	0.0251409	AC138393.2	1	224030704	224035056	-	246	unprocessed_pseudogene	F-box only protein 25 (FBXO25) pseudogene	-	3	3	2	11	26	20	0.480705	0.453457	0.325794	1.60383	3.66166	2.66272
ENSG00000135346	468.465	1476.31	300.981	1692.56	1678.8	3701.76	748.586	2357.71	-1.65497	0.00200282	0.0251434	CGA	6	87085498	87095406	-	2284	protein_coding	glycoprotein hormones, alpha polypeptide [Source:HGNC Symbol;Acc:HGNC:1885]	-	442	1467	276	1732	1799	4187	7.62813	23.8827	4.84241	27.1989	27.2882	60.0396
ENSG00000206878	4.2395	2.0127	1.09051	12.7039	26.1292	13.2616	2.44757	17.3649	-2.82505	0.00203586	0.0254058	RF00432	1	228652436	228652560	+	125	snoRNA		-	4	2	1	13	28	15	1.26137	0.594935	0.320582	3.73021	7.76047	3.93018
ENSG00000163666	30.7364	23.146	27.2628	66.4514	65.3231	55.6988	27.0484	62.4911	-1.20864	0.00206783	0.0257198	HESX1	3	57197838	57227606	-	1493	protein_coding	HESX homeobox 1 [Source:HGNC Symbol;Acc:HGNC:4877]	Homeobox	29	23	25	68	70	63	0.76565	0.572819	0.67101	1.63361	1.62435	1.38201
ENSG00000196859	1.05987	1.00635	0	9.77226	10.2651	15.9139	0.688741	11.9838	-4.10384	0.00210597	0.026067	KRT39	17	40958417	40966892	-	1936	protein_coding	keratin 39 [Source:HGNC Symbol;Acc:HGNC:32971]	-	1	1	0	10	11	18	0.0203604	0.0192063	0	0.185265	0.196846	0.304508
ENSG00000154277	76.311	44.2793	25.0817	124.108	147.444	99.9042	48.5573	123.818	-1.34951	0.0021427	0.0263376	UCHL1	4	41256413	41268455	+	2282	protein_coding	ubiquitin C-terminal hydrolase L1 [Source:HGNC Symbol;Acc:HGNC:12513]	-	72	44	23	127	158	113	1.24368	0.716946	0.403888	1.99612	2.39873	1.62179
ENSG00000152207	5.29937	46.292	2.18102	96.7454	65.3231	133.5	17.9241	98.5229	-2.45261	0.00214887	0.0263889	CYSLTR2	13	48653711	48711226	+	5372	protein_coding	cysteinyl leukotriene receptor 2 [Source:HGNC Symbol;Acc:HGNC:18274]	-	5	46	2	99	70	151	0.0366882	0.318399	0.0149191	0.660996	0.451442	0.920602
ENSG00000103184	3.17962	0	1.09051	35.1801	25.196	1.76822	1.42338	20.7148	-3.87188	0.00218087	0.0266292	SEC14L5	16	4958317	5019158	+	6477	protein_coding	SEC14 like lipid binding 5 [Source:HGNC Symbol;Acc:HGNC:29032]	-	3	0	1	36	27	2	0.0182574	0	0.00618693	0.199356	0.144421	0.0101132
ENSG00000235705	1.05987	0	0	2.93168	3.73275	33.5961	0.353292	13.4202	-5.15812	0.00219171	0.0266788	AL133481.2	10	79507597	79510982	-	799	transcribed_processed_pseudogene	uncharacterized LOC729815 [Source:NCBI gene;Acc:729815]	-	1	0	0	3	4	38	0.0493339	0	0	0.134671	0.173442	1.55764
ENSG00000134376	9.53887	121.768	41.4394	178.832	177.306	337.729	57.5821	231.289	-2.00443	0.00221559	0.0267962	CRB1	1	197268204	197478455	+	12721	protein_coding	crumbs 1, cell polarity complex component [Source:HGNC Symbol;Acc:HGNC:2343]	-	9	121	38	183	190	382	0.0278877	0.353683	0.119705	0.515976	0.517455	0.983498
ENSG00000164211	908.313	1013.39	1768.81	1991.59	2073.54	4313.56	1230.17	2792.9	-1.18305	0.00223	0.0269015	STARD4	5	111496033	111512590	-	5684	protein_coding	StAR related lipid transfer domain containing 4 [Source:HGNC Symbol;Acc:HGNC:18058]	-	857	1007	1622	2038	2222	4879	5.94318	6.58757	11.4352	12.8603	13.5435	28.113
ENSG00000281468	11.6586	10.0635	18.5387	42.998	34.5279	40.669	13.4203	39.3983	-1.55774	0.0022336	0.0269256	AC006504.8	19	27802838	27803472	+	635	sense_intronic	novel transcript, sense intronic to novel transcript	-	11	10	17	44	37	46	0.682828	0.585566	1.07281	2.4853	2.01868	2.37255
ENSG00000271551	6.35925	6.03809	7.63357	29.3168	16.7974	32.712	6.67697	26.2754	-1.97887	0.00225975	0.0271041	AL355297.4	6	156776360	156778422	-	1249	antisense	novel transcript, antisense to ARID1B	-	6	6	7	30	18	37	0.189357	0.178623	0.224587	0.861506	0.499287	0.970221
ENSG00000135218	28.6166	18.1143	31.6248	45.9296	71.8554	83.1061	26.1186	66.9637	-1.36242	0.00226805	0.027157	CD36	7	80369575	80679277	+	10880	protein_coding	CD36 molecule [Source:HGNC Symbol;Acc:HGNC:1663]	-	27	18	29	47	77	94	0.0978198	0.0615167	0.106811	0.154942	0.24519	0.282963
ENSG00000132854	42.395	55.3491	51.254	129.971	139.978	69.8445	49.666	113.265	-1.18789	0.00231589	0.0275757	KANK4	1	62236979	62319414	-	5980	protein_coding	KN motif and ankyrin repeat domains 4 [Source:HGNC Symbol;Acc:HGNC:27263]	-	40	55	47	133	150	79	0.263664	0.341988	0.314953	0.797719	0.869021	0.43267
ENSG00000168743	8278.68	2590.34	2376.22	10224.7	10761.5	12992	4415.08	11326.1	-1.35915	0.00232261	0.0276292	NPNT	4	105894775	106004027	+	6117	protein_coding	nephronectin [Source:HGNC Symbol;Acc:HGNC:27405]	-	7811	2574	2179	10463	11532	14695	50.3339	15.6466	14.2747	61.3504	65.314	78.6796
ENSG00000254632	4.2395	24.1523	7.63357	55.7019	39.1938	44.2054	12.0085	46.367	-1.94064	0.00237716	0.0281157	AP003119.1	11	76759916	76768223	-	538	antisense	novel transcript	-	4	24	7	57	42	50	0.293069	1.65874	0.521392	3.80008	2.70463	3.04382
ENSG00000189229	143.083	55.3491	183.206	297.077	323.816	283.799	127.213	301.564	-1.24653	0.0023857	0.0281663	AC069277.1	3	6490479	6736129	+	3023	lincRNA	novel transcript	-	135	55	168	304	347	321	1.7603	0.67651	2.227	3.60691	3.97678	3.47775
ENSG00000127954	34.9759	43.273	259.541	344.961	381.673	524.276	112.597	416.97	-1.88997	0.00239116	0.0281953	STEAP4	7	88270892	88306891	-	11245	protein_coding	STEAP4 metalloreductase [Source:HGNC Symbol;Acc:HGNC:21923]	-	33	43	238	353	409	593	0.115677	0.142187	0.848137	1.12594	1.2601	1.72714
ENSG00000134824	3833.57	6111.55	2426.39	7773.83	6889.72	12862	4123.83	9175.18	-1.15372	0.00244318	0.0286652	FADS2	11	61792980	61867354	+	11026	protein_coding	fatty acid desaturase 2 [Source:HGNC Symbol;Acc:HGNC:3575]	-	3617	6073	2225	7955	7383	14548	12.9307	20.4802	8.0865	25.8775	23.1982	43.2132
ENSG00000152270	2368.82	1762.12	933.477	3328.43	3537.71	3417.08	1688.14	3427.74	-1.02177	0.00244571	0.0286709	PDE3B	11	14643723	14872044	+	11707	protein_coding	phosphodiesterase 3B [Source:HGNC Symbol;Acc:HGNC:8779]	-	2235	1751	856	3406	3791	3865	7.5253	5.56148	2.93006	10.4351	11.2189	10.8127
ENSG00000260589	23.3172	46.292	37.0774	87.9504	101.717	64.5399	35.5622	84.7359	-1.25043	0.00245399	0.0286906	STAM-AS1	10	17641284	17643878	-	2595	antisense	STAM antisense RNA 1 (head to head) [Source:HGNC Symbol;Acc:HGNC:49568]	-	22	46	34	90	109	73	0.334178	0.659129	0.525037	1.24396	1.45522	0.921333
ENSG00000204311	30.7364	71.4507	34.8963	99.6771	99.851	129.08	45.6945	109.536	-1.25882	0.0025432	0.0295258	PJVK	2	178451346	178461409	+	3788	protein_coding	pejvakin [Source:HGNC Symbol;Acc:HGNC:29502]	-	29	71	32	102	107	146	0.301773	0.696944	0.338523	0.965806	0.97862	1.26233
ENSG00000152583	9.53887	4.02539	9.81459	21.499	14.931	82.222	7.79295	39.5507	-2.35004	0.00258443	0.0297236	SPARCL1	4	87473335	87531061	-	3477	protein_coding	SPARC like 1 [Source:HGNC Symbol;Acc:HGNC:11220]	-	9	4	9	22	16	93	0.10203	0.0427765	0.103726	0.226943	0.159425	0.876011
ENSG00000172987	0	2.0127	0	8.79504	11.1982	16.798	0.670899	12.2638	-4.14833	0.00258549	0.0297236	HPSE2	10	98457077	99235862	-	4421	protein_coding	heparanase 2 (inactive) [Source:HGNC Symbol;Acc:HGNC:18374]	-	0	2	0	9	12	19	0	0.0168213	0	0.0730166	0.0940375	0.140755
ENSG00000180116	1.05987	0	2.18102	10.7495	10.2651	16.798	1.0803	12.6042	-3.57233	0.00264527	0.0302815	C12orf40	12	39626167	39908300	+	4454	protein_coding	chromosome 12 open reading frame 40 [Source:HGNC Symbol;Acc:HGNC:26846]	-	1	0	2	11	11	19	0.00884997	0	0.017994	0.0885813	0.0855623	0.139712
ENSG00000113231	546.895	575.631	316.248	715.33	879.995	1305.83	479.591	967.051	-1.0117	0.00274423	0.0311305	PDE8B	5	77210449	77429807	+	6944	protein_coding	phosphodiesterase 8B [Source:HGNC Symbol;Acc:HGNC:8794]	-	516	572	290	732	943	1477	2.92909	3.06292	1.67354	3.78095	4.70481	6.9663
ENSG00000272145	42.395	72.457	78.5168	145.607	125.98	124.659	64.4563	132.082	-1.03471	0.00279628	0.0315688	NFYC-AS1	1	40690380	40692066	-	1687	antisense	NFYC antisense RNA 1 [Source:HGNC Symbol;Acc:HGNC:49451]	-	40	72	72	149	135	141	0.934624	1.58696	1.71028	3.1679	2.77242	2.73738
ENSG00000164761	75.2511	432.73	476.553	1081.79	1130.09	724.968	328.178	978.949	-1.57669	0.00286131	0.0321459	TNFRSF11B	8	118923557	118952200	-	2827	protein_coding	TNF receptor superfamily member 11b [Source:HGNC Symbol;Acc:HGNC:11909]	-	71	430	437	1107	1211	820	0.989976	5.65578	6.19447	14.045	14.8408	9.4999
ENSG00000239911	5.29937	16.1016	1.09051	32.2485	30.7952	42.4372	7.49715	35.1603	-2.21789	0.00292777	0.0326391	PRKAG2-AS1	7	151877042	151879223	+	1163	antisense	PRKAG2 antisense RNA 1 [Source:HGNC Symbol;Acc:HGNC:40468]	-	5	16	1	33	33	48	0.169466	0.511552	0.0344563	1.01773	0.983047	1.35174
ENSG00000006747	15.8981	30.1904	20.7197	58.6336	47.5925	61.0034	22.2694	55.7432	-1.32097	0.00293884	0.032669	SCIN	7	12570577	12660179	+	11623	protein_coding	scinderin [Source:HGNC Symbol;Acc:HGNC:21695]	-	15	30	19	60	51	69	0.0508704	0.0959738	0.0655065	0.185154	0.152017	0.194429
ENSG00000188738	139.903	452.857	149.4	574.609	611.237	647.167	247.387	611.004	-1.30366	0.00295317	0.0327478	FSIP2	2	185738895	185833290	+	23494	protein_coding	fibrous sheath interacting protein 2 [Source:HGNC Symbol;Acc:HGNC:21675]	-	132	450	137	588	655	732	0.221467	0.712205	0.233675	0.897677	0.965883	1.02043
ENSG00000123843	223.634	15.0952	282.442	1242.05	1213.14	1655.93	173.724	1370.38	-2.97997	0.00296947	0.0328736	C4BPB	1	207088842	207099993	+	3219	protein_coding	complement component 4 binding protein beta [Source:HGNC Symbol;Acc:HGNC:1328]	-	211	15	259	1271	1300	1873	2.58377	0.173269	3.22424	14.162	13.9914	19.0567
ENSG00000248370	45.5746	47.2984	33.8058	76.2236	99.851	86.6425	42.2263	87.5724	-1.05122	0.00306557	0.0337195	LINC02434	4	188160065	188161139	+	677	lincRNA	long intergenic non-protein coding RNA 2434 [Source:HGNC Symbol;Acc:HGNC:53365]	-	43	47	31	78	107	98	2.50364	2.58142	1.83494	4.13243	5.47565	4.74099
ENSG00000261762	32.8561	37.2349	28.3533	63.5197	64.3899	88.4108	32.8148	72.1068	-1.13548	0.00314108	0.03425	AC027228.2	15	78589123	78591276	-	2154	antisense	novel transcript, antisense to CHRNA5	-	31	37	26	65	69	100	0.567294	0.638713	0.4837	1.08235	1.1098	1.5205
ENSG00000229127	36.0357	50.3174	39.2584	98.6999	86.7864	75.1491	41.8705	86.8785	-1.05074	0.00315116	0.03434	AC007038.1	2	210030733	210064356	+	2199	antisense	novel transcript	-	34	50	36	101	93	85	0.609461	0.845463	0.656034	1.64739	1.4652	1.26597
ENSG00000250742	14.8382	42.2666	8.72408	72.3147	48.5257	101.672	21.943	74.1709	-1.75215	0.00316169	0.034395	LINC02381	12	54126098	54142493	+	2310	lincRNA	long intergenic non-protein coding RNA 2381 [Source:HGNC Symbol;Acc:HGNC:53304]	-	14	42	8	74	52	115	0.238896	0.676063	0.13878	1.149	0.779887	1.63049
ENSG00000013619	285.106	701.424	764.448	1078.86	1075.96	1751.42	583.66	1302.08	-1.15769	0.00318062	0.0345611	MAMLD1	X	150361422	150514178	+	5958	protein_coding	mastermind like domain containing 1 [Source:HGNC Symbol;Acc:HGNC:2568]	-	269	697	701	1104	1153	1981	1.77969	4.34993	4.71483	6.64612	6.70454	10.8897
ENSG00000109062	2149.43	2161.64	850.598	3814.11	3302.55	3590.36	1720.55	3569.01	-1.05256	0.00319207	0.0346255	SLC9A3R1	17	74748652	74769353	+	2315	protein_coding	SLC9A3 regulator 1 [Source:HGNC Symbol;Acc:HGNC:11075]	-	2028	2148	780	3903	3539	4061	34.531	34.5011	13.5018	60.471	52.9627	57.4531
ENSG00000120915	44.5147	9.05713	1.09051	93.8137	70.9222	106.093	18.2208	90.2763	-2.30876	0.00319992	0.0346707	EPHX2	8	27490779	27545564	+	4473	protein_coding	epoxide hydrolase 2 [Source:HGNC Symbol;Acc:HGNC:3402]	-	42	9	1	96	76	120	0.37012	0.0748158	0.0089588	0.769789	0.588647	0.878645
ENSG00000259488	30.7364	67.4253	32.7153	85.0187	99.851	125.543	43.6257	103.471	-1.24369	0.00320831	0.0346818	AC023355.1	15	48312353	48331856	-	4710	antisense	novel transcript, antisense to DUT	-	29	67	30	87	107	142	0.2427	0.528937	0.25524	0.662518	0.787051	0.987413
ENSG00000228146	4.2395	6.03809	0	26.3851	20.5301	15.0298	3.42586	20.6484	-2.57554	0.00322711	0.034825	CASP16P	16	3144015	3149963	+	3538	transcribed_unitary_pseudogene	caspase 16, pseudogene [Source:HGNC Symbol;Acc:HGNC:27290]	-	4	6	0	27	22	17	0.044565	0.0630584	0	0.273719	0.215429	0.15737
ENSG00000265490	23.3172	30.1904	27.2628	68.4058	44.793	78.6856	26.9235	63.9615	-1.24809	0.00327774	0.0351499	AP001178.2	18	706523	707648	+	326	antisense	novel transcript, antisense to ENOSF1	-	22	30	25	70	48	89	2.66009	3.42179	3.07306	7.70158	5.1011	8.94136
ENSG00000278023	21.1975	20.127	8.72408	75.2464	75.5881	22.1027	16.6828	57.6458	-1.78479	0.00328018	0.035156	RDM1	17	35918066	35930773	-	1975	protein_coding	RAD52 motif containing 1 [Source:HGNC Symbol;Acc:HGNC:19950]	-	20	20	8	77	81	25	0.399167	0.376541	0.16232	1.39837	1.42088	0.414576
ENSG00000185100	260.729	639.031	104.689	1223.49	1125.42	625.064	334.816	991.325	-1.56543	0.00330641	0.0353566	ADSSL1	14	104724186	104747325	+	5775	protein_coding	adenylosuccinate synthase like 1 [Source:HGNC Symbol;Acc:HGNC:20093]	-	246	635	96	1252	1206	707	1.67909	4.08857	0.666144	7.77592	7.23495	4.00958
ENSG00000180113	16.958	25.1587	10.9051	42.998	38.2607	71.6127	17.6739	50.9571	-1.52478	0.00336646	0.0358562	TDRD6	6	46687875	46704319	+	9041	protein_coding	tudor domain containing 6 [Source:HGNC Symbol;Acc:HGNC:21339]	-	16	25	10	44	41	81	0.0697582	0.102819	0.0443233	0.174556	0.157111	0.293427
ENSG00000196407	6.35925	4.02539	1.09051	17.5901	17.7306	22.9868	3.82505	19.4358	-2.34081	0.00340736	0.0361429	THEM5	1	151847263	151853697	-	984	protein_coding	thioesterase superfamily member 5 [Source:HGNC Symbol;Acc:HGNC:26755]	-	6	4	1	18	19	26	0.240352	0.151152	0.0407243	0.656111	0.668958	0.865385
ENSG00000166394	0	6.03809	6.54306	19.5445	25.196	22.9868	4.19372	22.5758	-2.4275	0.00346172	0.0366634	CYB5R2	11	7665100	7677222	-	8596	protein_coding	cytochrome b5 reductase 2 [Source:HGNC Symbol;Acc:HGNC:24376]	-	0	6	6	20	27	26	0	0.025954	0.0279707	0.0834513	0.10882	0.0990622
ENSG00000283097	9.53887	25.1587	10.9051	40.0663	38.2607	61.0034	15.2009	46.4435	-1.60676	0.00346957	0.036726	AL159152.1	13	92446470	92449056	+	2587	TEC	TEC	-	9	25	10	41	41	69	0.137132	0.35933	0.1549	0.568443	0.54907	0.873542
ENSG00000165795	39.2154	70.4444	3.27153	142.675	123.181	180.358	37.6437	148.738	-1.97963	0.00347718	0.0367859	NDRG2	14	21016763	21070872	-	7550	protein_coding	NDRG family member 2 [Source:HGNC Symbol;Acc:HGNC:14460]	-	37	70	3	146	132	204	0.193173	0.344747	0.0159229	0.693594	0.605713	0.884941
ENSG00000213397	49.8141	40.2539	32.7153	103.586	77.4545	77.8015	40.9278	86.2807	-1.07453	0.00350469	0.036973	HAUS7	X	153447666	153495516	-	3968	protein_coding	HAUS augmin like complex subunit 7 [Source:HGNC Symbol;Acc:HGNC:32979]	-	47	40	30	106	83	88	0.466894	0.374833	0.302969	0.958151	0.724681	0.726344
ENSG00000164406	44.5147	50.3174	37.0774	73.292	94.2519	102.556	43.9698	90.0334	-1.0335	0.00354669	0.0373533	LEAP2	5	132872322	132875046	+	2405	protein_coding	liver enriched antimicrobial peptide 2 [Source:HGNC Symbol;Acc:HGNC:29571]	-	42	50	34	75	101	116	0.688377	0.773045	0.566517	1.11853	1.45494	1.5797
ENSG00000011201	527.818	355.241	1267.17	1608.51	1654.54	1775.29	716.744	1679.45	-1.22873	0.00356991	0.037514	ANOS1	X	8528874	8732186	-	7131	protein_coding	anosmin 1 [Source:HGNC Symbol;Acc:HGNC:6211]	-	498	353	1162	1646	1773	2008	2.75278	1.84066	6.52987	8.27902	8.61387	9.22241
ENSG00000246339	20.1376	25.1587	5.45255	50.8158	64.3899	43.3213	16.9163	52.8423	-1.63768	0.00363309	0.0379871	EXTL3-AS1	8	28696198	28701464	-	4261	antisense	EXTL3 antisense RNA 1 [Source:HGNC Symbol;Acc:HGNC:27985]	-	19	25	5	52	69	49	0.175766	0.218162	0.0470227	0.437715	0.561019	0.376631
ENSG00000054690	150.502	160.009	16.3577	306.849	312.618	472.998	108.956	364.155	-1.74005	0.00369398	0.0384134	PLEKHH1	14	67533301	67589612	+	10817	protein_coding	pleckstrin homology, MyTH4 and FERM domain containing H1 [Source:HGNC Symbol;Acc:HGNC:17733]	-	142	159	15	314	335	535	0.517456	0.546563	0.0555691	1.04117	1.07295	1.61986
ENSG00000135127	6.35925	22.1397	4.36204	29.3168	24.2629	99.9042	10.9536	51.1613	-2.21829	0.00369426	0.0384134	BICDL1	12	119989869	120094494	+	5484	protein_coding	BICD family like cargo adaptor 1 [Source:HGNC Symbol;Acc:HGNC:28095]	-	6	22	4	30	26	113	0.0431267	0.149168	0.0292288	0.196211	0.164254	0.674858
ENSG00000267871	7.41912	6.03809	2.18102	21.499	22.3965	21.2186	5.21274	21.7047	-2.05243	0.00386276	0.0396185	ZNF460-AS1	19	57267220	57280334	-	738	antisense	ZNF460 antisense RNA 1 [Source:HGNC Symbol;Acc:HGNC:53774]	-	7	6	2	22	24	24	0.373881	0.302304	0.108598	1.06922	1.12667	1.06509
ENSG00000111879	274.508	135.857	138.495	349.847	306.085	470.345	182.953	375.426	-1.03745	0.00393569	0.0400827	FAM184A	6	118959763	119149387	-	7791	protein_coding	family with sequence similarity 184 member A [Source:HGNC Symbol;Acc:HGNC:20991]	-	259	135	127	358	328	532	1.31038	0.644303	0.65322	1.64812	1.45855	2.2364
ENSG00000271009	19.0777	12.0762	6.54306	33.2257	37.3275	43.3213	12.5657	37.9581	-1.59386	0.00394643	0.0401271	AC116667.1	16	73060245	73062316	+	2072	lincRNA	novel transcript	-	18	12	6	34	40	49	0.342432	0.215348	0.116041	0.588557	0.668822	0.774529
ENSG00000166664	1.05987	6.03809	0	14.6584	4.66593	53.9306	2.36599	24.4183	-3.35004	0.00400224	0.0404623	CHRFAM7A	15	30357766	30393849	-	6837	protein_coding	CHRNA7 (exons 5-10) and FAM7A (exons A-E) fusion [Source:HGNC Symbol;Acc:HGNC:15781]	-	1	6	0	15	5	61	0.00576536	0.0326314	0	0.078691	0.0253364	0.29221
ENSG00000278962	58.2931	37.2349	6.54306	111.404	94.2519	123.775	34.0237	109.81	-1.68889	0.00402275	0.0405881	AC092645.1	2	112188364	112190635	+	2272	TEC	TEC	-	55	37	6	114	101	140	0.954215	0.60554	0.105826	1.79968	1.54012	2.01814
ENSG00000187486	12.7185	35.2222	8.72408	66.4514	48.5257	59.2352	18.8883	58.0708	-1.61366	0.00404738	0.0407573	KCNJ11	11	17385859	17389331	-	3204	protein_coding	potassium voltage-gated channel subfamily J member 11 [Source:HGNC Symbol;Acc:HGNC:6257]	-	12	35	8	68	52	67	0.147632	0.406186	0.100057	0.76123	0.562278	0.684878
ENSG00000216895	61.4727	40.2539	32.7153	93.8137	99.851	88.4108	44.814	94.0252	-1.06867	0.00405871	0.040806	AC009403.1	7	155611231	155645205	-	2031	antisense	uncharacterized LOC100506302 [Source:NCBI gene;Acc:100506302]	-	58	40	30	96	107	100	1.12567	0.732318	0.591916	1.69536	1.82522	1.61258
ENSG00000145075	45.5746	52.3301	33.8058	79.1553	113.849	82.222	43.9035	91.742	-1.06151	0.00415447	0.0414633	CCDC39	3	180614008	180870933	-	4978	protein_coding	coiled-coil domain containing 39 [Source:HGNC Symbol;Acc:HGNC:25244]	-	43	52	31	81	122	93	0.340491	0.388417	0.249549	0.583619	0.849073	0.61187
ENSG00000106804	174.879	78.4951	49.073	228.671	225.831	271.421	100.816	241.974	-1.26313	0.00419533	0.0417217	C5	9	120952335	121050276	-	6533	protein_coding	complement C5 [Source:HGNC Symbol;Acc:HGNC:1331]	-	165	78	45	234	242	307	0.995551	0.443947	0.276025	1.2847	1.28334	1.53906
ENSG00000112812	4.2395	17.1079	1.09051	24.4307	30.7952	55.6988	7.47931	36.9749	-2.29521	0.00423569	0.0419801	PRSS16	6	27247701	27256624	+	5290	protein_coding	serine protease 16 [Source:HGNC Symbol;Acc:HGNC:9480]	-	4	17	1	25	33	63	0.0298055	0.119493	0.00757518	0.169506	0.216122	0.390046
ENSG00000230699	121.886	57.3618	53.435	264.828	203.435	106.093	77.5608	191.452	-1.30309	0.00423919	0.0419927	AL645608.2	1	911435	914948	+	3043	lincRNA	novel transcript	-	115	57	49	271	218	120	1.48966	0.696502	0.645272	3.19424	2.48196	1.29155
ENSG00000135902	1.05987	2.0127	0	14.6584	3.73275	20.3345	1.02419	12.9085	-3.63393	0.0044465	0.0434198	CHRND	2	232525993	232536667	+	3132	protein_coding	cholinergic receptor nicotinic delta subunit [Source:HGNC Symbol;Acc:HGNC:1965]	-	1	2	0	15	4	23	0.0125855	0.0237442	0	0.171779	0.0442464	0.240512
ENSG00000166405	11.6586	20.127	18.5387	36.1574	35.4611	68.9604	16.7748	46.8596	-1.483	0.00451116	0.0439244	RIC3	11	8106093	8169055	-	7657	protein_coding	RIC3 acetylcholine receptor chaperone [Source:HGNC Symbol;Acc:HGNC:30338]	-	11	20	17	37	38	78	0.0566273	0.0971228	0.0889691	0.173318	0.171935	0.333632
ENSG00000205038	12.7185	3.01904	2.18102	25.4079	36.3943	19.4504	5.97285	27.0842	-2.18164	0.00460808	0.0445913	PKHD1L1	8	109362477	109530330	+	13728	protein_coding	PKHD1 like 1 [Source:HGNC Symbol;Acc:HGNC:20313]	-	12	3	2	26	39	22	0.0344561	0.00812575	0.0058381	0.0679306	0.0984232	0.0524864
ENSG00000056736	292.525	153.971	134.133	368.414	329.415	472.998	193.543	390.276	-1.01206	0.00462886	0.0447464	IL17RB	3	53846580	53865800	+	3038	protein_coding	interleukin 17 receptor B [Source:HGNC Symbol;Acc:HGNC:18015]	-	276	153	123	377	353	535	3.58107	1.87264	1.62243	4.45096	4.02557	5.76763
ENSG00000255559	10.5987	12.0762	6.54306	29.3168	36.3943	24.755	9.73933	30.1554	-1.62584	0.0046724	0.0450287	ZNF252P-AS1	8	145002811	145006046	+	3236	antisense	ZNF252P antisense RNA 1 [Source:HGNC Symbol;Acc:HGNC:27821]	-	10	12	6	30	39	28	0.12181	0.137887	0.0743005	0.332516	0.417538	0.283388
ENSG00000236627	8.479	8.05078	7.63357	27.3623	28.9288	21.2186	8.05445	25.8366	-1.68024	0.00486443	0.0462859	AL590302.2	6	165754189	165775780	+	1122	antisense	novel transcript, antisense to PDE10A	-	8	8	7	28	31	24	0.281054	0.265123	0.250008	0.895086	0.957214	0.700567
ENSG00000065717	11.6586	35.2222	7.63357	47.8841	38.2607	107.861	18.1715	64.6686	-1.82706	0.00494626	0.0468526	TLE2	19	2997638	3047635	-	4038	protein_coding	transducin like enhancer of split 2 [Source:HGNC Symbol;Acc:HGNC:11838]	-	11	35	7	49	41	122	0.107379	0.322293	0.0694673	0.435241	0.351769	0.98952
ENSG00000228486	45.5746	29.1841	40.3489	93.8137	69.989	75.1491	38.3692	79.6506	-1.05472	0.00501329	0.0471901	C2orf92	2	97664217	97703064	+	6501	protein_coding	chromosome 2 open reading frame 92 [Source:HGNC Symbol;Acc:HGNC:49272]	-	43	29	37	96	75	85	0.260724	0.16587	0.228071	0.529652	0.399688	0.428223
ENSG00000149292	180.179	149.946	74.1547	255.056	290.221	264.348	134.76	269.875	-1.00118	0.00501449	0.0471901	TTC12	11	113314529	113383544	+	5302	protein_coding	tetratricopeptide repeat domain 12 [Source:HGNC Symbol;Acc:HGNC:23700]	-	170	149	68	261	311	299	1.26387	1.04495	0.513947	1.76563	2.03217	1.84698
ENSG00000084710	1.05987	0	2.18102	8.79504	9.33187	15.9139	1.0803	11.3469	-3.42031	0.00504559	0.047338	EFR3B	2	25042130	25159137	+	10591	protein_coding	EFR3 homolog B [Source:HGNC Symbol;Acc:HGNC:29155]	-	1	0	2	9	10	18	0.00372182	0	0.00756731	0.0304793	0.0327117	0.055663
ENSG00000139219	2.11975	0	1.09051	7.81781	3.73275	30.0597	1.07009	13.8701	-3.71397	0.005171	0.0481579	COL2A1	12	47972965	48004554	-	6664	protein_coding	collagen type II alpha 1 chain [Source:HGNC Symbol;Acc:HGNC:2200]	-	2	0	1	8	4	34	0.0118301	0	0.00601331	0.0430581	0.0207953	0.167099
ENSG00000206432	0	0	3.27153	12.7039	7.4655	17.6822	1.09051	12.6172	-3.56523	0.00530099	0.0491981	TMEM200C	18	5882072	5895955	-	10638	protein_coding	transmembrane protein 200C [Source:HGNC Symbol;Acc:HGNC:37208]	-	0	0	3	13	8	20	0	0	0.0113008	0.0438312	0.0260537	0.0615745
