# Supplementary material for: Alternative splicing regulation by tumor suppressing subtransferable candidate 4: a pathway to tumor suppression
Source: Front Immunol. 2024 Dec 4;15:1474527. doi: 10.3389/fimmu.2024.1474527 (PMC11652373; doi:10.3389/fimmu.2024.1474527)
Supplement: Supplementary file 2 [file DataSheet2.xlsx]

## Sheet: SE
GeneID	geneSymbol	chr	strand	exonStart_0base	exonEnd	upstreamES	upstreamEE	downstreamES	downstreamEE	IJC_SAMPLE_1	SJC_SAMPLE_1	IJC_SAMPLE_2	SJC_SAMPLE_2	IncFormLen	SkipFormLen	PValue	FDR	IncLevel1	IncLevel2	IncLevelDifference
ENSG00000160256	FAM207A	21	+	44973196	44973265	44967033	44967181	44976679	44976973	288223144	49,23,15	90,78,75	4,1,0	218	149	2.88237e-05	0.0117753	0.801,0.869,0.868	0.939,0.982,1.0	-0.128
ENSG00000100083	GGA1	22	+	37613118	37613191	37609065	37609356	37614189	37614195	0,22,12	7,9,6	2,8,13	1,1,0	222	149	6.31088e-05	0.0215086	0.0,0.621,0.573	0.573,0.843,1.0	-0.407
ENSG00000100083	GGA1	22	+	37625796	37625949	37624968	37625076	37629461	37629526	188,257,75	9,0,0	122127105	13,12,24	302	149	4.36666e-06	0.00261525	0.912,1.0,1.0	0.822,0.839,0.683	0.189
ENSG00000100325	ASCC2	22	-	29833540	29833614	29832244	29832342	29834441	29834550	0,1,1	2,13,0	1,1,1	0,1,0	223	149	3.1265e-06	0.0020432	0.0,0.049,1.0	1.0,0.401,1.0	-0.451
ENSG00000268750	AC010522.1	19	+	57820493	57820549	57819718	57819945	57856103	57856233	59,38,38	0,0,2	31,36,19	4,6,7	205	149	0.00019872	0.0486455	1.0,1.0,0.932	0.849,0.813,0.664	0.202
ENSG00000268750	AC010522.1	19	+	57839022	57839149	57819718	57819945	57856103	57856233	18,14,13	0,0,2	13,20,21	4,6,7	276	149	4.91652e-05	0.0177891	1.0,1.0,0.778	0.637,0.643,0.618	0.293
ENSG00000063169	BICRA	19	+	47681975	47682152	47679320	47681276	47694114	47694726	32,49,16	10,5,11	25,8,5	0,0,0	326	149	3.2874e-08	4.71612e-05	0.594,0.817,0.399	1.0,1.0,1.0	-0.397
ENSG00000101294	HM13	20	+	31568077	31568280	31561633	31561736	31569119	31569541	53,98,87	109,34,74	8,11,4	37,38,46	352	149	8.55961e-05	0.0255085	0.171,0.55,0.332	0.084,0.109,0.036	0.275
ENSG00000227906	SNAP25-AS1	20	-	10198752	10198875	10196817	10196937	10219221	10219524	0,0,3	2,3,1	1,1,6	0,0,1	272	149	2.47572e-07	0.000258851	0.0,0.0,0.622	1.0,1.0,0.767	-0.715
ENSG00000074657	ZNF532	18	+	58865303	58865385	58864408	58864529	58865469	58865579	46,26,24	2,0,0	28,31,20	6,11,4	231	149	1.06706e-06	0.000866116	0.937,1.0,1.0	0.751,0.645,0.763	0.259
ENSG00000078142	PIK3C3	18	+	42057882	42058051	42049530	42049605	42064739	42064830	139140101	1,0,0	110153170	27,9,9	318	149	1.84219e-05	0.00805965	0.985,1.0,1.0	0.656,0.888,0.898	0.181
ENSG00000181038	METTL23	17	+	76729689	76729794	76726842	76727178	76732977	76733215	118150102	8,11,0	127,106,93	22,31,16	254	149	7.61893e-05	0.0238577	0.896,0.889,1.0	0.772,0.667,0.773	0.191
ENSG00000006282	SPATA20	17	+	50547664	50547954	50547204	50547285	50548282	50548453	52,82,26	14,2,11	32,26,31	0,0,0	439	149	1.54685e-05	0.00717457	0.558,0.933,0.445	1.0,1.0,1.0	-0.355
ENSG00000082641	NFE2L1	17	+	48057031	48057121	48056385	48056598	48057343	48057502	211233158	454393289	240255180	247218116	239	149	7.85685e-06	0.00414251	0.225,0.27,0.254	0.377,0.422,0.492	-0.181
ENSG00000126581	BECN1	17	-	42811654	42811797	42810133	42810928	42813947	42814008	328346215	15,0,0	295364280	28,26,56	292	149	1.20615e-06	0.000963714	0.918,1.0,1.0	0.843,0.877,0.718	0.16
ENSG00000068120	COASY	17	+	42562295	42562487	42562150	42562219	42562611	42562919	181,162,69	67,13,11	95,82,55	51,57,59	341	149	7.55154e-05	0.0238109	0.541,0.845,0.733	0.449,0.386,0.289	0.332
ENSG00000072134	EPN2	17	+	19249370	19249526	19237415	19237531	19281978	19282077	6,0,3	1,4,3	4,1,4	1,0,0	305	149	5.0472e-06	0.00293728	0.746,0.0,0.328	0.661,1.0,1.0	-0.529
ENSG00000072310	SREBF1	17	-	17823517	17823607	17820089	17820521	17836726	17836987	59,164,4	201,330,76	150133144	189148153	239	149	1.02241e-05	0.00512765	0.155,0.237,0.032	0.331,0.359,0.37	-0.212
ENSG00000006740	ARHGAP44	17	+	12987100	12987152	12984530	12984908	12990031	12990584	20,26,13	14,10,14	16,30,13	3,3,0	201	149	0.000110665	0.0308901	0.514,0.658,0.408	0.798,0.881,1.0	-0.366
ENSG00000074755	ZZEF1	17	-	4071338	4071446	4070778	4070924	4072607	4072756	16,17,37	35,37,48	11,1,6	44,63,55	257	149	1.6638e-05	0.0075468	0.21,0.21,0.309	0.127,0.009,0.059	0.178
ENSG00000198920	KIAA0753	17	-	6635400	6635634	6635010	6635171	6640636	6640662	2,1,1	13,21,16	8,15,13	11,20,11	383	149	3.86756e-06	0.0023622	0.056,0.018,0.024	0.221,0.226,0.315	-0.221
ENSG00000131149	GSE1	16	+	85633913	85634132	85613215	85613398	85648551	85648751	232309198	23,24,10	130,119,58	0,0,0	368	149	2.0509e-08	3.08576e-05	0.803,0.839,0.889	1.0,1.0,1.0	-0.156
ENSG00000184860	SDR42E1	16	-	82000300	82000417	81999698	82000224	82000790	82000884	25,12,13	5,0,1	1,12,11	15,4,10	266	149	0.000169274	0.0436912	0.737,1.0,0.879	0.036,0.627,0.381	0.524
ENSG00000132600	PRMT7	16	+	68312041	68312176	68310973	68311099	68315896	68315957	102,92,57	0,0,20	41,78,105	33,22,27	284	149	0.00017586	0.0446439	1.0,1.0,0.599	0.395,0.65,0.671	0.294
ENSG00000132600	PRMT7	16	+	68312041	68312176	68311062	68311111	68315896	68315957	69,82,47	23,23,0	42,73,118	0,0,0	284	149	5.63734e-05	0.0198724	0.611,0.652,1.0	1.0,1.0,1.0	-0.246
ENSG00000102878	HSF4	16	+	67169278	67169348	67169035	67169101	67169630	67169781	3,38,2	0,0,0	28,23,24	11,6,1	219	149	0.000201506	0.0489389	1.0,1.0,1.0	0.634,0.723,0.942	0.234
ENSG00000102871	TRADD	16	-	67156509	67156668	67155376	67155654	67159837	67159898	38,86,24	7,13,4	61,25,20	1,1,0	308	149	1.17588e-05	0.00571162	0.724,0.762,0.744	0.967,0.924,1.0	-0.22
ENSG00000187193	MT1X	16	+	56683164	56683386	56682480	56682568	56683957	56684196	34,18,34	9,4,15	26,15,23	0,1,0	371	149	3.69362e-08	5.17846e-05	0.603,0.644,0.477	1.0,0.858,1.0	-0.378
ENSG00000169180	XPO6	16	-	28208986	28209122	28175897	28176095	28211365	28211550	16,25,39	10,15,2	12,17,42	0,2,0	285	149	4.13148e-05	0.01583	0.455,0.466,0.911	1.0,0.816,1.0	-0.328
ENSG00000183889	PKD1P1	16	+	16318550	16318734	16317608	16317777	16318922	16319038	4,4,18	1,7,6	111,3,7	1,0,1	333	149	1.70039e-07	0.000184024	0.642,0.204,0.573	0.98,1.0,0.758	-0.44
ENSG00000091262	ABCC6	16	-	16162992	16163192	16161437	16161564	16165622	16165933	4,3,5	0,0,0	5,4,0	1,5,1	349	149	0.000190879	0.0471797	1.0,1.0,1.0	0.681,0.255,0.0	0.688
ENSG00000006194	ZNF263	16	+	3285680	3285754	3283505	3284205	3286022	3286149	13,5,4	11,14,14	2,0,0	9,14,10	223	149	0.000110283	0.0308901	0.441,0.193,0.16	0.129,0.0,0.0	0.222
ENSG00000243716	NPIPB5	16	+	22516764	22517102	22513763	22513921	22519137	22519235	69,59,110	40,26,48	62,79,57	109,110,73	487	149	2.65356e-07	0.000268349	0.345,0.41,0.412	0.148,0.18,0.193	0.215
ENSG00000140521	POLG	15	-	89332217	89332374	89330080	89330276	89333095	89333913	3,4,12	123,140,98	42,29,40	145112114	306	149	8.0569e-05	0.0249756	0.012,0.014,0.056	0.124,0.112,0.146	-0.1
ENSG00000078687	TNRC6C	17	+	78097744	78097861	78093619	78093763	78098342	78098537	4,2,6	0,0,1	0,0,8	6,2,0	266	149	0.000148789	0.0398631	1.0,1.0,0.771	0.0,0.0,1.0	0.59
ENSG00000256061	DNAAF4	15	-	55450221	55450367	55439471	55439581	55491122	55491256	5,16,13	1,0,0	8,5,1	1,4,4	295	149	4.66813e-05	0.0173156	0.716,1.0,1.0	0.802,0.387,0.112	0.472
ENSG00000140157	NIPA2	15	+	22839654	22839790	22838640	22838921	22845145	22845267	194,89,88	61,33,13	91,64,106	9,0,0	285	149	1.45812e-07	0.000163542	0.624,0.585,0.78	0.841,1.0,1.0	-0.284
ENSG00000136161	RCBTB2	13	-	48521897	48521962	48515585	48515741	48533027	48533233	1,4,6	0,0,1	8,10,3	6,2,6	214	149	2.78295e-05	0.011445	1.0,1.0,0.807	0.481,0.777,0.258	0.43
ENSG00000102780	DGKH	13	+	42221263	42221394	42219685	42219794	42229098	42229250	9,12,4	19,17,11	1,3,1	39,28,44	280	149	3.82595e-05	0.0150328	0.201,0.273,0.162	0.013,0.054,0.012	0.186
ENSG00000186866	POFUT2	21	-	45277232	45277773	45277016	45277142	45278102	45278169	13,25,5	50,65,62	22,27,18	23,14,12	690	149	3.08016e-05	0.0125006	0.053,0.077,0.017	0.171,0.294,0.245	-0.188
ENSG00000185684	EP400P1	12	+	132090848	132090943	132084282	132084399	132103996	132104170	22,17,6	12,9,0	2,6,8	0,0,0	244	149	0.000122184	0.0333507	0.528,0.536,1.0	1.0,1.0,1.0	-0.312
ENSG00000170633	RNF34	12	+	121404848	121405113	121402741	121402807	121416158	121416377	6,3,6	14,6,0	3,10,17	0,0,1	414	149	0.000170858	0.0437341	0.134,0.153,1.0	1.0,1.0,0.86	-0.524
ENSG00000238105	GOLGA2P5	12	-	100167053	100167141	100166330	100166636	100167335	100167443	1,5,0	9,9,9	5,11,3	4,2,0	237	149	0.000108817	0.0306914	0.065,0.259,0.0	0.44,0.776,1.0	-0.631
ENSG00000174099	MSRB3	12	+	65308528	65308655	65278642	65278865	65326825	65326934	165143127	218138185	85,115,83	58,49,33	276	149	6.08918e-05	0.0211028	0.29,0.359,0.27	0.442,0.559,0.576	-0.219
ENSG00000125458	NT5C	17	-	75130964	75131081	75130752	75130867	75131180	75131281	39,64,31	11,1,12	30,29,36	0,0,1	266	149	0.000161286	0.0421584	0.665,0.973,0.591	1.0,1.0,0.953	-0.241
ENSG00000015153	YAF2	12	-	42210547	42210619	42161612	42161765	42238154	42238303	2,4,2	0,0,0	2,0,3	1,6,1	221	149	9.48838e-05	0.0274798	1.0,1.0,1.0	0.574,0.0,0.669	0.586
ENSG00000064115	TM7SF3	12	-	26999525	26999648	26995300	26995408	27003235	27003390	3,8,2	0,0,0	4,1,3	4,0,12	272	149	0.000167758	0.0434818	1.0,1.0,1.0	0.354,1.0,0.12	0.509
ENSG00000111196	MAGOHB	12	-	10612639	10612978	10610621	10610680	10613438	10613600	63,35,52	295202180	54,86,78	74,92,80	488	149	8.76272e-09	1.54444e-05	0.061,0.05,0.081	0.182,0.222,0.229	-0.147
ENSG00000175470	PPP2R2D	10	+	131934457	131934555	131901237	131901330	131940030	131940196	151115134	20,39,17	118111130	7,2,0	247	149	2.96124e-06	0.00196423	0.82,0.64,0.826	0.91,0.971,1.0	-0.198
ENSG00000140525	FANCI	15	+	89245194	89245311	89244003	89244033	89247628	89247731	2,9,14	0,0,0	9,0,16	42,55,0	266	149	5.91195e-06	0.00334584	1.0,1.0,1.0	0.107,0.0,1.0	0.631
ENSG00000148840	PPRC1	10	+	102145019	102145090	102144249	102144307	102148371	102148521	72,59,106	5,1,0	86,80,137	10,31,29	220	149	1.21855e-06	0.000963714	0.907,0.976,1.0	0.853,0.636,0.762	0.211
ENSG00000148840	PPRC1	10	+	102146671	102147392	102144249	102144307	102148371	102148521	10568721021	5,1,0	781639540	10,31,29	870	149	1.52779e-08	2.47109e-05	0.973,0.993,1.0	0.93,0.779,0.761	0.165
ENSG00000166169	POLL	10	-	101584601	101584720	101583507	101583681	101584877	101584919	5,16,18	5,4,12	12,4,14	1,0,0	268	149	7.017e-07	0.000618378	0.357,0.69,0.455	0.87,1.0,1.0	-0.456
ENSG00000119929	CUTC	10	+	99750368	99750396	99747256	99747390	99754528	99754550	76,52,71	0,0,0	40,49,30	21,8,16	177	149	6.95e-12	2.67957e-08	1.0,1.0,1.0	0.616,0.838,0.612	0.311
ENSG00000176273	SLC35G1	10	+	93898573	93898751	93893972	93894211	93906251	93906385	10,21,18	24,17,20	24,27,23	7,5,4	327	149	7.41801e-06	0.00394485	0.16,0.36,0.291	0.61,0.711,0.724	-0.411
ENSG00000107771	CCSER2	10	+	84499874	84499959	84425730	84425893	84513448	84518517	7,6,13	2,0,1	1,4,1	2,1,8	234	149	0.000149421	0.0398631	0.69,1.0,0.892	0.241,0.718,0.074	0.516
ENSG00000166295	ANAPC16	10	+	72220053	72220379	72215999	72216138	72230365	72230440	230281135	43,26,32	190215163	0,0,22	475	149	6.99948e-05	0.0228457	0.627,0.772,0.57	1.0,1.0,0.699	-0.243
ENSG00000166295	ANAPC16	10	+	72223887	72224056	72216047	72216138	72230365	72230440	496607450	43,26,32	581621752	0,0,22	318	149	6.03833e-05	0.0211028	0.844,0.916,0.868	1.0,1.0,0.941	-0.104
ENSG00000265190	ANXA8	10	-	47475492	47475572	47474944	47475004	47476231	47476322	37,18,28	6,3,6	26,34,7	0,1,0	229	149	0.000185126	0.0461522	0.8,0.796,0.752	1.0,0.957,1.0	-0.203
ENSG00000188234	AGAP4	10	-	45847859	45847954	45847124	45847312	45853654	45853875	10,14,2	2,0,0	8,3,3	6,3,12	244	149	2.56166e-07	0.000263373	0.753,1.0,1.0	0.449,0.379,0.132	0.598
ENSG00000169126	ARMC4	10	-	27944221	27944431	27940562	27940805	27944815	27944962	46,59,38	9,2,8	35,37,16	0,0,1	359	149	5.39821e-05	0.0192488	0.68,0.924,0.663	1.0,1.0,0.869	-0.201
ENSG00000151240	DIP2C	10	-	484780	484948	472438	472549	486458	486530	6,2,1	9,11,3	12,3,6	0,0,0	317	149	0	0	0.239,0.079,0.135	1.0,1.0,1.0	-0.849
ENSG00000255248	MIR100HG	11	-	122293306	122293606	122292283	122292403	122294841	122295005	3,16,3	0,0,0	10,3,21	3,1,5	449	149	2.26229e-05	0.00955866	1.0,1.0,1.0	0.525,0.499,0.582	0.465
ENSG00000175198	PCCA	13	+	100515426	100515567	100449251	100449305	100527674	100527752	75,79,43	8,13,5	84,93,115	0,1,2	290	149	4.08397e-06	0.00246992	0.828,0.757,0.815	1.0,0.98,0.967	-0.182
ENSG00000172824	CES4A	16	+	67006744	67006817	67005239	67005393	67008973	67009456	2,1,3	2,0,0	1,0,0	0,4,4	222	149	1.98391e-05	0.00861853	0.402,1.0,1.0	1.0,0.0,0.0	0.467
ENSG00000182718	ANXA2	15	-	60386027	60386086	60364428	60364523	60397942	60397986	15,12,20	14,11,18	7,3,5	0,0,0	208	149	1.60826e-09	3.30701e-06	0.434,0.439,0.443	1.0,1.0,1.0	-0.561
ENSG00000182718	ANXA2	15	-	60393037	60393440	60364428	60364523	60397942	60397974	269167206	14,11,18	106,116,81	0,0,0	552	149	2.44886e-09	4.87308e-06	0.838,0.804,0.755	1.0,1.0,1.0	-0.201
ENSG00000182718	ANXA2	15	-	60393037	60393440	60390212	60390317	60397942	60397974	272169208	20,17,0	106,116,77	35,38,21	552	149	4.34582e-08	5.82793e-05	0.786,0.729,1.0	0.45,0.452,0.497	0.372
ENSG00000182718	ANXA2	15	-	60396279	60396427	60364428	60364523	60397942	60397984	14,18,15	14,11,18	13,19,13	0,0,0	297	149	1.44329e-15	1.27191e-11	0.334,0.451,0.295	1.0,1.0,1.0	-0.64
ENSG00000175592	FOSL1	11	-	65894013	65894116	65892644	65893296	65896808	65897006	86,33,299	19,8,49	10,12,8	0,0,1	252	149	4.93117e-05	0.0177891	0.728,0.709,0.783	1.0,1.0,0.825	-0.202
ENSG00000175592	FOSL1	11	-	65894013	65894116	65892644	65893296	65900240	65900419	84,31,297	8,3,37	10,12,8	0,0,0	252	149	3.14655e-06	0.0020432	0.861,0.859,0.826	1.0,1.0,1.0	-0.151
ENSG00000175592	FOSL1	11	-	65894013	65894121	65892219	65893296	65900240	65900526	83,32,305	8,3,37	10,12,8	0,0,0	257	149	3.20094e-06	0.00205687	0.857,0.861,0.827	1.0,1.0,1.0	-0.152
ENSG00000026508	CD44	11	+	35206111	35206243	35198120	35198246	35208104	35208137	16,21,33	7,1,16	13,9,6	0,0,1	281	149	4.40503e-05	0.0166495	0.548,0.918,0.522	1.0,1.0,0.761	-0.258
ENSG00000026508	CD44	11	+	35208104	35208206	35198120	35198246	35214851	35214914	9,4,12	13,21,19	0,0,0	7,2,6	251	149	2.02419e-05	0.00873205	0.291,0.102,0.273	0.0,0.0,0.0	0.222
ENSG00000246273	SBF2-AS1	11	+	9780375	9780575	9775730	9775765	9807847	9808038	4,3,8	3,1,24	2,7,13	0,0,0	349	149	9.31477e-14	4.78841e-10	0.363,0.562,0.125	1.0,1.0,1.0	-0.65
ENSG00000132254	ARFIP2	11	-	6480322	6480463	6479305	6480068	6481230	6481297	386435295	0,0,24	297236225	30,27,20	290	149	8.31417e-05	0.0253903	1.0,1.0,0.863	0.836,0.818,0.853	0.119
ENSG00000129116	PALLD	4	+	168877722	168878394	168711580	168711923	168890921	168891057	158130972553	15,8,17	1074846572	26,31,49	821	149	3.90724e-07	0.000370815	0.95,0.986,0.965	0.882,0.832,0.679	0.169
ENSG00000077684	JADE1	4	+	128816366	128816463	128811291	128811396	128831732	128831810	7,4,3	13,11,18	4,6,2	0,0,0	246	149	6.10623e-15	3.76681e-11	0.246,0.18,0.092	1.0,1.0,1.0	-0.827
ENSG00000179532	DNHD1	11	+	6538382	6538510	6533923	6534229	6538611	6538810	4,8,4	3,2,6	15,10,8	2,0,0	277	149	2.1202e-05	0.00902007	0.418,0.683,0.264	0.801,1.0,1.0	-0.479
ENSG00000231584	FAHD2CP	2	+	96015108	96015325	96010613	96010732	96019200	96019260	11,11,21	10,3,1	1,9,4	0,0,0	366	149	0.000185542	0.0461522	0.309,0.599,0.895	1.0,1.0,1.0	-0.399
ENSG00000089159	PXN	12	-	120226838	120227117	120224153	120224377	120265616	120265692	133,95,240	273274257	71,97,102	59,36,52	428	149	1.61134e-05	0.00741792	0.145,0.108,0.245	0.295,0.484,0.406	-0.229
ENSG00000169814	BTD	3	+	15632590	15632866	15601763	15602310	15635423	15635429	3,9,3	9,10,0	2,1,3	0,0,1	425	149	0.000105893	0.0302422	0.105,0.24,1.0	1.0,1.0,0.513	-0.389
ENSG00000173599	PC	11	-	66954248	66954436	66952295	66952468	66958321	66958370	28,71,10	120,136,47	70,68,82	49,31,23	337	149	2.10979e-10	5.65865e-07	0.094,0.188,0.086	0.387,0.492,0.612	-0.374
ENSG00000183137	CEP57L1	6	+	109140420	109140675	109106034	109106090	109145218	109145381	52,35,54	0,1,1	47,31,55	7,8,12	404	149	6.00021e-08	7.55389e-05	1.0,0.928,0.952	0.712,0.588,0.628	0.317
ENSG00000107290	SETX	9	-	132269402	132269489	132266126	132266249	132269614	132269702	20,11,22	0,0,0	13,12,4	6,2,4	236	149	3.67712e-05	0.0145406	1.0,1.0,1.0	0.578,0.791,0.387	0.415
ENSG00000198925	ATG9A	2	-	219229009	219229174	219228433	219228485	219229534	219229618	114,147,26	44,48,13	101,90,73	9,4,0	314	149	3.48816e-10	8.27607e-07	0.551,0.592,0.487	0.842,0.914,1.0	-0.375
ENSG00000082515	MRPL22	5	+	154950802	154950938	154941216	154941265	154956370	154956436	440405353	77,43,54	467484413	24,22,13	285	149	2.86514e-06	0.00194056	0.749,0.831,0.774	0.91,0.92,0.943	-0.14
ENSG00000186625	KATNA1	6	-	149601593	149601799	149598223	149598350	149603267	149603373	96,72,118	4,5,21	151141123	0,4,0	355	149	8.30736e-05	0.0253903	0.91,0.858,0.702	1.0,0.937,1.0	-0.156
ENSG00000131051	RBM39	20	-	35740524	35740597	35738967	35739017	35740823	35740887	400406401	587522600	574606723	468433493	222	149	3.61605e-06	0.00223067	0.314,0.343,0.31	0.452,0.484,0.496	-0.155
ENSG00000114735	HEMK1	3	+	50577825	50577875	50577508	50577573	50579843	50579939	26,21,21	7,5,6	22,17,21	0,0,0	199	149	2.28511e-06	0.00163911	0.736,0.759,0.724	1.0,1.0,1.0	-0.26
ENSG00000004534	RBM6	3	+	49975322	49975392	49962575	49962685	50048244	50048319	14,15,19	30,14,22	17,31,30	0,2,4	219	149	1.08128e-11	3.92365e-08	0.241,0.422,0.37	1.0,0.913,0.836	-0.572
ENSG00000004534	RBM6	3	+	49999439	49999513	49962575	49962685	50048244	50048319	67,25,40	30,14,22	81,59,62	0,2,4	223	149	9.32587e-15	5.22995e-11	0.599,0.544,0.548	1.0,0.952,0.912	-0.391
ENSG00000220804	LINC01881	2	+	242116182	242116232	242094886	242095027	242118964	242119057	1,3,0	1,2,3	10,10,12	0,1,0	199	149	6.70643e-05	0.0222573	0.428,0.529,0.0	1.0,0.882,1.0	-0.642
ENSG00000180902	D2HGDH	2	+	241749298	241749399	241748835	241748942	241750150	241750294	0,1,2	2,7,15	5,3,13	5,3,14	250	149	9.44097e-05	0.0274714	0.0,0.078,0.074	0.373,0.373,0.356	-0.317
ENSG00000186952	TMEM232	5	-	110638197	110638355	110627780	110627880	110640890	110640996	1,1,2	0,0,0	0,0,0	4,1,1	307	149	8.74745e-13	3.85438e-09	1.0,1.0,1.0	0.0,0.0,0.0	1
ENSG00000163697	APBB2	4	-	41065575	41065673	41013946	41014398	41100638	41100750	10,7,8	2,3,6	4,10,13	0,0,0	247	149	1.79311e-05	0.00790097	0.751,0.585,0.446	1.0,1.0,1.0	-0.406
ENSG00000074582	BCS1L	2	+	218660306	218660482	218660036	218660166	218660938	218661307	1,8,1	7,2,3	15,26,16	1,0,0	325	149	4.70756e-09	8.8e-06	0.061,0.647,0.133	0.873,1.0,1.0	-0.677
ENSG00000128641	MYO1B	2	+	191400748	191400835	191400381	191400468	191402631	191402718	162,65,82	45,0,28	67,61,38	0,0,2	236	149	4.81506e-05	0.0176804	0.694,1.0,0.649	1.0,1.0,0.923	-0.193
ENSG00000113522	RAD50	5	+	132579316	132579502	132575776	132575863	132587561	132587690	38,40,45	0,1,0	52,57,96	9,2,11	335	149	0.0001126	0.0312887	1.0,0.947,1.0	0.72,0.927,0.795	0.168
ENSG00000198947	DMD	X	-	31126641	31126673	31119227	31121930	31134101	31134194	46,24,82	7,31,47	0,12,1	39,25,37	181	149	1.40482e-07	0.00016351	0.844,0.389,0.59	0.0,0.283,0.022	0.506
ENSG00000135622	SEMA4F	2	+	74657852	74657951	74657564	74657624	74673456	74673576	1,9,5	0,0,0	5,6,8	2,5,2	248	149	9.6027e-05	0.0276809	1.0,1.0,1.0	0.6,0.419,0.706	0.425
ENSG00000148225	WDR31	9	-	113330983	113331116	113328880	113328955	113331906	113332050	9,1,2	0,0,0	7,8,6	4,4,2	282	149	3.58395e-06	0.00223067	1.0,1.0,1.0	0.48,0.514,0.613	0.464
ENSG00000112759	SLC29A1	6	+	44226060	44226167	44223558	44223641	44227259	44227342	34,23,26	30,25,10	10,8,13	0,3,0	256	149	8.91189e-05	0.0261789	0.397,0.349,0.602	1.0,0.608,1.0	-0.42
ENSG00000132716	DCAF8	1	-	160220458	160220691	160218848	160218968	160222650	160222781	37,56,67	145194134	118131166	135185161	382	149	1.42342e-05	0.00670288	0.091,0.101,0.163	0.254,0.216,0.287	-0.134
ENSG00000150977	RILPL2	12	-	123430507	123430659	123423043	123423157	123436081	123436717	140148119	16,10,22	110148116	1,0,4	301	149	6.07626e-06	0.00340756	0.812,0.88,0.728	0.982,1.0,0.935	-0.166
ENSG00000143367	TUFT1	1	+	151562090	151562165	151540304	151540426	151562584	151562686	65,38,88	40,29,48	38,22,30	3,6,0	224	149	7.36285e-06	0.00394485	0.519,0.466,0.549	0.894,0.709,1.0	-0.356
ENSG00000104852	SNRNP70	19	+	49102113	49103587	49101389	49101471	49104633	49104735	9801419901	1104710566	170416771707	528576419	1623	149	4.12011e-08	5.64803e-05	0.075,0.155,0.128	0.229,0.211,0.272	-0.118
ENSG00000132570	PCBD2	5	+	134969938	134970092	134910334	134910466	134996272	134996512	5,1,3	0,0,0	0,0,0	1,3,4	303	149	4.66294e-15	3.19608e-11	1.0,1.0,1.0	0.0,0.0,0.0	1
ENSG00000196369	SRGAP2B	1	-	144955438	144955601	144914691	144914754	145092834	145093443	35,51,86	0,1,0	38,81,79	17,3,22	312	149	1.38827e-06	0.00105728	1.0,0.961,1.0	0.516,0.928,0.632	0.295
ENSG00000168256	NKIRAS2	17	+	42022564	42022640	42022398	42022472	42023653	42024265	117,135,78	27,19,3	107,66,69	0,0,0	225	149	1.42009e-06	0.00106833	0.742,0.825,0.945	1.0,1.0,1.0	-0.163
ENSG00000168256	NKIRAS2	17	+	42022569	42022640	42022398	42022472	42023653	42024265	95,119,67	27,19,3	85,57,62	0,0,0	220	149	6.18194e-07	0.000552683	0.704,0.809,0.938	1.0,1.0,1.0	-0.183
ENSG00000281398	SNHG4	5	+	139278326	139278496	139276120	139276150	139279050	139279129	59,60,74	18,12,10	109,120,57	0,0,9	319	149	7.56538e-05	0.0238109	0.605,0.7,0.776	1.0,1.0,0.747	-0.222
ENSG00000215908	CROCCP2	1	-	16626352	16626499	16625374	16626005	16627144	16627289	106,66,49	33,7,12	69,60,65	0,1,4	296	149	2.69066e-06	0.00184424	0.618,0.826,0.673	1.0,0.968,0.891	-0.247
ENSG00000283761	AC118553.2	1	+	100043072	100043229	100017681	100017815	100049908	100050004	22,6,13	3,1,0	4,0,16	3,7,6	306	149	0.000193948	0.0476664	0.781,0.745,1.0	0.394,0.0,0.565	0.522
ENSG00000182287	AP1S2	X	-	15833443	15833524	15831105	15831568	15845378	15845516	14,10,5	0,0,0	3,12,8	2,5,6	230	149	9.25316e-08	0.000114162	1.0,1.0,1.0	0.493,0.609,0.463	0.478
ENSG00000233593	AL590094.1	1	-	90837549	90837765	90831868	90832196	90851482	90851600	3,3,1	1,0,0	5,6,0	3,5,4	365	149	2.41089e-05	0.0101172	0.55,1.0,1.0	0.405,0.329,0.0	0.605
ENSG00000137947	GTF2B	1	-	88887275	88887367	88863980	88864114	88891482	88891589	16,5,22	5,4,5	14,17,15	0,0,1	241	149	6.99134e-06	0.00381666	0.664,0.436,0.731	1.0,1.0,0.903	-0.357
ENSG00000197713	RPE	2	+	210017789	210017887	210017472	210017559	210018152	210018221	8,4,10	9,8,7	1,0,0	5,13,6	247	149	8.77236e-07	0.000731283	0.349,0.232,0.463	0.108,0.0,0.0	0.312
ENSG00000143452	HORMAD1	1	-	150711832	150711853	150711544	150711571	150714084	150714121	18,2,30	0,0,0	18,42,0	6,19,19	170	149	1.97307e-06	0.00143193	1.0,1.0,1.0	0.724,0.66,0.0	0.539
ENSG00000196923	PDLIM7	5	-	177491806	177491976	177491071	177491420	177492404	177492435	50,55,95	20,19,19	4,4,2	1,0,0	319	149	0.000121906	0.0333507	0.539,0.575,0.7	0.651,1.0,1.0	-0.279
ENSG00000196923	PDLIM7	5	-	177491806	177491995	177491403	177491420	177492404	177492435	31,39,62	20,19,19	3,4,1	1,0,0	338	149	8.88038e-05	0.0261789	0.406,0.475,0.59	0.569,1.0,1.0	-0.366
ENSG00000172965	MIR4435-2HG	2	-	111239801	111239996	111207813	111208661	111344060	111344237	2,6,15	0,0,0	1,3,1	2,11,0	344	149	7.22469e-05	0.0233339	1.0,1.0,1.0	0.178,0.106,1.0	0.572
ENSG00000119509	INVS	9	+	100131869	100131954	100126382	100126549	100214924	100215040	4,5,4	0,0,1	1,1,6	7,5,2	234	149	4.6874e-07	0.000438116	1.0,1.0,0.718	0.083,0.113,0.656	0.622
ENSG00000245958	AC093752.1	4	+	119543752	119543845	119528739	119528789	119550378	119550443	2,9,15	0,1,0	7,8,6	9,11,13	242	149	1.04591e-10	3.07239e-07	1.0,0.847,1.0	0.324,0.309,0.221	0.664
ENSG00000280987	MATR3	5	+	139293452	139293575	139279934	139280058	139307238	139308327	1,3,6	0,0,1	0,1,0	6,0,1	272	149	4.56556e-06	0.00268229	1.0,1.0,0.767	0.0,1.0,0.0	0.589
ENSG00000273000	AP000347.2	22	-	23686837	23686995	23683724	23683867	23690231	23690293	9,11,6	3,12,8	2,0,3	24,12,11	307	149	7.56342e-05	0.0238109	0.593,0.308,0.267	0.039,0.0,0.117	0.337
ENSG00000133059	DSTYK	1	-	205187417	205187806	205169162	205169832	205211270	205211566	172134124	0,0,0	134,93,166	5,16,8	538	149	1.49878e-05	0.00700428	1.0,1.0,1.0	0.881,0.617,0.852	0.217
ENSG00000196505	GDAP2	1	-	117877775	117877841	117870183	117870616	117878008	117878152	4,11,5	13,21,20	1,0,2	26,39,54	215	149	0.000120781	0.0332622	0.176,0.266,0.148	0.026,0.0,0.025	0.18
ENSG00000084072	PPIE	1	+	39745374	39748767	39743823	39743924	39748902	39749088	286162206	6,2,7	173174225	0,0,0	3542	149	3.57787e-07	0.000350336	0.667,0.773,0.553	1.0,1.0,1.0	-0.336
ENSG00000069956	MAPK6	15	+	52042753	52042833	52019237	52019376	52045829	52046109	3,5,3	124106118	10,19,7	43,49,27	229	149	7.21776e-05	0.0233339	0.015,0.03,0.016	0.131,0.201,0.144	-0.138
ENSG00000126070	AGO3	1	+	35984469	35984548	35982620	35982712	36004340	36004475	7,3,5	0,0,0	2,2,2	3,1,3	228	149	1.74417e-05	0.00774062	1.0,1.0,1.0	0.303,0.567,0.303	0.609
ENSG00000164031	DNAJB14	4	-	99924759	99924815	99923039	99923185	99927716	99927838	1,2,0	4,2,1	1,3,1	0,0,1	205	149	3.28811e-06	0.0020911	0.154,0.421,0.0	1.0,1.0,0.421	-0.615
ENSG00000104450	SPAG1	8	+	100220278	100220431	100213818	100213918	100225172	100225339	51,49,51	1,0,0	53,57,84	7,5,14	302	149	7.44112e-07	0.000646518	0.962,1.0,1.0	0.789,0.849,0.747	0.192
ENSG00000120942	UBIAD1	1	+	11293466	11293626	11285643	11285732	11294872	11295183	3,3,2	1,0,0	3,4,5	6,5,1	309	149	2.57165e-05	0.010647	0.591,1.0,1.0	0.194,0.278,0.707	0.471
ENSG00000198837	DENND4B	1	-	153942186	153942356	153941868	153942113	153942877	153943130	131,141,97	15,9,10	78,96,70	1,2,0	319	149	8.41354e-05	0.0253994	0.803,0.88,0.819	0.973,0.957,1.0	-0.143
ENSG00000198837	DENND4B	1	-	153942555	153942625	153941928	153942113	153942877	153943130	48,41,35	15,9,10	77,54,21	1,2,0	219	149	2.7825e-08	4.08683e-05	0.685,0.756,0.704	0.981,0.948,1.0	-0.261
ENSG00000174485	DENND4A	15	-	65761366	65761438	65756139	65756472	65792009	65792124	13,6,4	0,1,1	0,6,5	4,3,3	221	149	4.08089e-05	0.0157339	1.0,0.802,0.729	0.0,0.574,0.529	0.476
ENSG00000172113	NME6	3	-	48300430	48300634	48298426	48298523	48301278	48301305	20,9,22	27,9,5	16,18,13	3,0,0	353	149	1.69622e-05	0.0076377	0.238,0.297,0.65	0.692,1.0,1.0	-0.502
ENSG00000105136	ZNF419	19	+	57490130	57490185	57487717	57487983	57491467	57491597	5,2,1	1,0,0	0,1,0	5,1,2	204	149	2.46124e-10	6.32622e-07	0.785,1.0,1.0	0.0,0.422,0.0	0.788
ENSG00000164403	SHROOM1	5	-	132826276	132826587	132825162	132826182	132827460	132827607	5,13,0	20,27,5	19,18,15	0,12,2	460	149	6.59133e-05	0.0220981	0.075,0.135,0.0	1.0,0.327,0.708	-0.608
ENSG00000118197	DDX59	1	-	200654440	200654550	200650442	200650676	200654805	200655104	3,2,2	0,0,0	0,2,0	3,0,3	259	149	1.71668e-05	0.00767383	1.0,1.0,1.0	0.0,1.0,0.0	0.667
ENSG00000118197	DDX59	1	-	200654440	200654582	200650424	200650676	200654805	200654869	3,2,3	0,0,0	0,2,0	3,0,3	291	149	1.0967e-05	0.00541228	1.0,1.0,1.0	0.0,1.0,0.0	0.667
ENSG00000196247	ZNF107	7	+	64679176	64679336	64666197	64666285	64691247	64691374	28,32,33	9,15,10	8,6,10	17,15,13	309	149	6.39178e-06	0.00355222	0.6,0.507,0.614	0.185,0.162,0.271	0.368
ENSG00000204149	AGAP6	10	+	49988120	49988215	49987164	49987234	49988750	49988938	6,3,10	4,9,7	0,1,1	17,8,1	244	149	8.73879e-05	0.0259172	0.478,0.169,0.466	0.0,0.071,0.379	0.221
ENSG00000144504	ANKMY1	2	-	240507559	240507691	240500451	240500565	240512801	240512942	21,7,4	7,6,7	7,11,3	1,1,0	281	149	4.03787e-05	0.0156659	0.614,0.382,0.233	0.788,0.854,1.0	-0.471
ENSG00000274276	CBSL	21	-	6459455	6459638	6457900	6458055	6460186	6460293	7,14,1	4,2,2	3,8,4	1,0,0	332	149	0.000144384	0.0390273	0.44,0.759,0.183	0.574,1.0,1.0	-0.397
ENSG00000126804	ZBTB1	14	+	64516599	64516751	64511248	64511384	64521486	64521606	17,11,32	4,4,4	50,28,66	1,0,0	301	149	0.000191203	0.0471797	0.678,0.577,0.798	0.961,1.0,1.0	-0.303
ENSG00000115904	SOS1	2	-	38989269	38989314	38987472	38987591	38995122	38995387	71,50,99	0,0,0	93106119	15,10,16	194	149	5.17795e-06	0.00298521	1.0,1.0,1.0	0.826,0.891,0.851	0.144
ENSG00000164253	WDR41	5	-	77426943	77427034	77425969	77426191	77432892	77432955	5,0,1	0,1,0	0,0,1	1,1,3	240	149	0.000200197	0.0488133	1.0,0.0,1.0	0.0,0.0,0.171	0.61
ENSG00000165322	ARHGAP12	10	-	31839636	31839711	31831738	31831800	31843460	31843586	28,21,28	16,12,16	19,29,23	4,0,3	224	149	6.81732e-05	0.0223695	0.538,0.538,0.538	0.76,1.0,0.836	-0.327
ENSG00000102309	PIN4	X	+	72186233	72186534	72181352	72181828	72196784	72197101	126,163,86	34,48,0	118114100	0,0,0	450	149	8.3926e-05	0.0253994	0.551,0.529,1.0	1.0,1.0,1.0	-0.307
ENSG00000241288	AC092902.2	3	-	125904960	125905101	125827393	125827455	125908436	125908560	0,3,9	1,0,0	2,0,1	3,3,0	290	149	4.68763e-05	0.0173156	0.0,1.0,1.0	0.255,0.0,1.0	0.248
ENSG00000172785	CBWD1	9	-	177722	177820	175697	175784	178815	179016	104,70,83	262177168	31,28,22	177198144	247	149	0.000152412	0.0400084	0.193,0.193,0.23	0.096,0.079,0.084	0.119
ENSG00000145730	PAM	5	+	103028181	103028238	103025130	103025334	103028886	103029110	182239136	44,69,28	143161118	7,0,0	206	149	1.11022e-16	1.36975e-12	0.749,0.715,0.778	0.937,1.0,1.0	-0.232
ENSG00000145730	PAM	5	+	103028184	103028238	103025130	103025334	103028886	103029165	198371166	44,69,28	165194189	7,0,0	203	149	3.10862e-15	2.39706e-11	0.768,0.798,0.813	0.945,1.0,1.0	-0.189
ENSG00000141380	SS18	18	-	26082362	26082528	26078075	26078160	26084051	26084175	8,2,7	2,4,2	2,4,3	0,0,1	315	149	6.07615e-05	0.0211028	0.654,0.191,0.623	1.0,1.0,0.587	-0.373
ENSG00000163608	NEPRO	3	-	113017447	113017602	113013948	113014032	113019541	113019644	141148156	64,70,63	148181138	30,20,26	304	149	9.38096e-06	0.00478258	0.519,0.509,0.548	0.707,0.816,0.722	-0.223
ENSG00000198860	TSEN15	1	+	184093624	184093724	184054353	184054435	184095689	184095845	4,2,0	5,5,1	1,3,2	0,0,1	249	149	8.28814e-06	0.00429646	0.324,0.193,0.0	1.0,1.0,0.545	-0.676
ENSG00000185842	DNAH14	1	+	225002782	225002927	224974090	224974153	225007412	225007544	0,0,1	1,2,0	4,4,3	0,0,0	294	149	2.04452e-05	0.0087585	0.0,0.0,1.0	1.0,1.0,1.0	-0.667
ENSG00000113391	FAM172A	5	-	94074645	94074769	94053125	94053227	94111510	94111635	22,28,41	18,35,23	85,89,120	17,21,17	273	149	8.24352e-07	0.000706287	0.4,0.304,0.493	0.732,0.698,0.794	-0.342
ENSG00000172775	FAM192A	16	-	57178501	57178852	57173727	57173869	57186030	57186064	29,48,51	6,5,3	60,57,109	1,0,0	500	149	4.42635e-05	0.0166495	0.59,0.741,0.835	0.947,1.0,1.0	-0.26
ENSG00000144040	SFXN5	2	-	72961130	72961248	72942035	72945099	72988257	72988348	19,26,4	9,4,1	14,15,4	0,0,1	267	149	6.2564e-05	0.0214414	0.541,0.784,0.691	1.0,1.0,0.691	-0.225
ENSG00000123219	CENPK	5	-	65554796	65554898	65552492	65552549	65561496	65561564	175146215	25,32,36	295319415	15,16,18	251	149	1.0957e-05	0.00541228	0.806,0.73,0.78	0.921,0.922,0.932	-0.153
ENSG00000123219	CENPK	5	-	65554796	65554946	65552492	65552549	65561496	65561564	248207250	25,32,36	347397488	15,16,18	299	149	0.000108958	0.0306914	0.832,0.763,0.776	0.92,0.925,0.931	-0.135
ENSG00000240344	PPIL3	2	-	200882341	200882382	200881420	200881488	200885697	200885772	16,19,12	5,3,12	25,37,24	0,3,0	190	149	4.32406e-05	0.0164656	0.715,0.832,0.44	1.0,0.906,1.0	-0.306
ENSG00000240344	PPIL3	2	-	200885261	200885367	200881420	200881488	200885697	200885772	23,22,24	5,3,12	15,26,37	0,3,0	255	149	0.000182081	0.0458457	0.729,0.811,0.539	1.0,0.835,1.0	-0.252
ENSG00000143727	ACP1	2	+	272036	272065	271865	271939	272191	272305	104,134,73	133155125	68,96,71	242218254	178	149	6.45443e-05	0.021877	0.396,0.42,0.328	0.19,0.269,0.19	0.165
ENSG00000160767	FAM189B	1	-	155253858	155253978	155252748	155253732	155254399	155254456	151214149	0,0,0	187178175	20,19,19	269	149	3.76099e-10	8.5929e-07	1.0,1.0,1.0	0.838,0.838,0.836	0.163
ENSG00000160767	FAM189B	1	-	155254399	155254456	155253624	155253732	155254652	155254964	53,86,60	186137125	104,78,92	96,76,89	206	149	0.000170721	0.0437341	0.171,0.312,0.258	0.439,0.426,0.428	-0.184
ENSG00000138640	FAM13A	4	-	88805010	88805052	88790585	88790627	88822975	88823201	19,26,31	0,0,0	76,40,59	15,12,7	191	149	1.51206e-07	0.000166564	1.0,1.0,1.0	0.798,0.722,0.868	0.204
ENSG00000168958	MFF	2	+	227328677	227330846	227325264	227325427	227332418	227332588	63712961390	61,93,63	216220972326	70,62,35	2318	149	0.000175219	0.0446439	0.402,0.473,0.586	0.665,0.685,0.81	-0.233
ENSG00000204839	MROH6	8	-	143567610	143567676	143566186	143567465	143567785	143567888	7,21,5	4,7,7	18,12,20	0,0,0	215	149	1.21154e-08	2.01993e-05	0.548,0.675,0.331	1.0,1.0,1.0	-0.482
ENSG00000188070	C11orf95	11	-	63764867	63765254	63759891	63763869	63765806	63766304	37,53,24	9,11,11	31,17,26	0,0,1	536	149	1.56225e-08	2.47109e-05	0.533,0.573,0.378	1.0,1.0,0.878	-0.465
ENSG00000165219	GAPVD1	9	+	125268935	125268984	125261809	125261959	125295457	125295574	1,13,3	12,15,26	14,18,20	5,4,16	198	149	8.48185e-05	0.0253994	0.059,0.395,0.08	0.678,0.772,0.485	-0.467
ENSG00000165219	GAPVD1	9	+	125268935	125268984	125261809	125261959	125298889	125299106	2,38,9	90,85,93	47,54,60	67,73,78	198	149	5.12485e-07	0.000464915	0.016,0.252,0.068	0.346,0.358,0.367	-0.245
ENSG00000114857	NKTR	3	+	42620015	42620043	42619663	42619708	42621428	42621516	1,15,21	26,21,41	37,45,50	16,23,19	177	149	6.53655e-06	0.00360024	0.031,0.376,0.301	0.661,0.622,0.689	-0.421
ENSG00000058453	CROCC	1	+	16969115	16969340	16968202	16968418	16970252	16970453	111,66,16	21,11,7	77,66,39	0,5,1	374	149	8.09979e-05	0.024983	0.678,0.705,0.477	1.0,0.84,0.94	-0.307
ENSG00000179950	PUF60	8	-	143827384	143827536	143824312	143824399	143829279	143829304	19,39,25	195,123,66	22,26,32	16,38,10	301	149	6.57353e-05	0.0220981	0.046,0.136,0.158	0.405,0.253,0.613	-0.31
ENSG00000173402	DAG1	3	+	49470964	49471049	49470131	49470433	49487253	49487415	24,21,24	17,24,16	9,4,2	19,25,19	234	149	3.18245e-05	0.012748	0.473,0.358,0.489	0.232,0.092,0.063	0.311
ENSG00000173402	DAG1	3	+	49492822	49492973	49476848	49476905	49510418	49510516	11,20,9	51,27,18	28,7,15	5,0,0	300	149	1.14518e-10	3.21108e-07	0.097,0.269,0.199	0.736,1.0,1.0	-0.724
ENSG00000011198	ABHD5	3	+	43694902	43695153	43691256	43691509	43699275	43699361	0,3,3	2,0,11	1,1,1	0,0,1	400	149	3.16025e-05	0.0127418	0.0,1.0,0.092	1.0,1.0,0.271	-0.393
ENSG00000144285	SCN1A	2	-	166077709	166077801	166073301	166073670	166127770	166128020	7,24,6	8,0,2	4,3,0	10,8,6	241	149	0.000177108	0.0447764	0.351,1.0,0.65	0.198,0.188,0.0	0.538
ENSG00000135318	NT5E	6	+	85490507	85490657	85489493	85489599	85491976	85492177	104,91,534	12,0,69	42,33,36	0,0,0	299	149	7.35207e-05	0.0236216	0.812,1.0,0.794	1.0,1.0,1.0	-0.131
ENSG00000132881	CPLANE2	1	-	16232892	16233017	16232509	16232646	16233611	16233764	18,9,5	22,22,31	33,15,35	8,3,18	274	149	1.54277e-06	0.00113298	0.308,0.182,0.081	0.692,0.731,0.514	-0.455
ENSG00000151612	ZNF827	4	-	145763089	145763122	145757626	145761598	145764978	145765165	3,24,2	5,3,6	6,9,5	0,0,0	182	149	6.77285e-05	0.0223424	0.329,0.868,0.214	1.0,1.0,1.0	-0.53
ENSG00000172262	ZNF131	5	+	43079899	43079954	43068115	43068217	43099019	43099338	5,0,3	3,4,5	8,6,6	0,0,1	204	149	1.24446e-07	0.000150526	0.549,0.0,0.305	1.0,1.0,0.814	-0.653
ENSG00000204564	C6orf136	6	+	30647605	30647846	30647185	30647303	30649557	30649913	24,17,11	98,32,27	34,23,10	24,15,5	390	149	8.24352e-06	0.00429646	0.086,0.169,0.135	0.351,0.369,0.433	-0.254
ENSG00000228812	LAMA5-AS1	20	+	62355267	62355480	62353011	62353208	62356191	62356215	30,8,8	9,2,1	29,10,13	0,0,0	362	149	9.49769e-06	0.00480241	0.578,0.622,0.767	1.0,1.0,1.0	-0.344
ENSG00000127124	HIVEP3	1	-	41918412	41918524	41848870	41849089	42035806	42035925	4,4,24	0,0,10	0,0,0	4,6,7	261	149	8.86538e-11	2.73444e-07	1.0,1.0,0.578	0.0,0.0,0.0	0.859
ENSG00000213024	NUP62	19	-	49927693	49927815	49907542	49909884	49929349	49929763	116,118,71	19,9,20	50,44,42	0,0,0	271	149	1.09425e-09	2.41078e-06	0.77,0.878,0.661	1.0,1.0,1.0	-0.23
ENSG00000213024	NUP62	19	-	49927693	49927848	49908104	49909884	49929349	49929763	134,143,72	19,9,20	60,69,62	0,0,0	304	149	9.59221e-09	1.64368e-05	0.776,0.886,0.638	1.0,1.0,1.0	-0.233
ENSG00000114268	PFKFB4	3	-	48548531	48548659	48543579	48543646	48549863	48549895	33,26,105	39,51,79	17,20,2	76,103,31	277	149	2.41535e-06	0.00169316	0.313,0.215,0.417	0.107,0.095,0.034	0.236
ENSG00000006837	CDKL3	5	-	134366358	134366544	134359896	134360091	134366976	134367070	2,1,1	1,4,2	2,2,4	0,1,0	335	149	3.52235e-06	0.00221721	0.471,0.1,0.182	1.0,0.471,1.0	-0.573
ENSG00000113108	APBB3	5	-	140562662	140562723	140562352	140562499	140563593	140563670	24,20,24	0,0,0	36,32,35	6,4,9	210	149	7.53775e-05	0.0238109	1.0,1.0,1.0	0.81,0.85,0.734	0.202
ENSG00000107104	KANK1	9	+	540507	540667	504715	504754	676889	677009	0,3,0	6,5,1	9,7,11	0,0,0	309	149	2.22045e-16	2.28291e-12	0.0,0.224,0.0	1.0,1.0,1.0	-0.925
ENSG00000107104	KANK1	9	+	549106	549721	504694	504754	676889	677009	10,7,15	6,5,1	9,16,18	0,0,0	764	149	5.44527e-08	7.12273e-05	0.245,0.214,0.745	1.0,1.0,1.0	-0.599
ENSG00000107104	KANK1	9	+	549106	549721	540507	540667	676889	677009	13,7,16	0,2,0	9,16,18	7,7,10	764	149	9.36137e-05	0.0273689	1.0,0.406,1.0	0.2,0.308,0.26	0.546
ENSG00000173818	ENDOV	17	+	80422139	80422245	80415649	80415821	80423519	80423632	0,11,0	2,0,9	4,3,3	0,0,0	255	149	0.000144878	0.0390273	0.0,1.0,0.0	1.0,1.0,1.0	-0.667
ENSG00000238035	AC138035.1	5	+	181316289	181316497	181313828	181313952	181317330	181317395	0,0,0	1,3,7	15,4,1	0,1,0	357	149	3.81362e-13	1.80965e-09	0.0,0.0,0.0	1.0,0.625,1.0	-0.875
ENSG00000132823	OSER1	20	-	44207284	44207319	44206880	44206998	44207553	44207593	1,5,4	1,2,6	0,0,0	2,7,11	184	149	6.71097e-05	0.0222573	0.447,0.669,0.351	0.0,0.0,0.0	0.489
ENSG00000112294	ALDH5A1	6	+	24511829	24511868	24504868	24504985	24515166	24515310	20,2,7	46,9,13	0,2,1	18,25,22	188	149	2.50423e-05	0.0104379	0.256,0.15,0.299	0.0,0.06,0.035	0.203
ENSG00000138162	TACC2	10	+	122143571	122143706	122132608	122132734	122195039	122195176	3,9,11	14,23,11	12,10,18	3,1,7	284	149	4.59571e-05	0.0171818	0.101,0.17,0.344	0.677,0.84,0.574	-0.492
ENSG00000230438	SERPINB9P1	6	-	2857910	2857995	2854656	2855690	2876292	2876425	1,7,1	6,20,2	10,21,4	5,9,3	234	149	0.000164011	0.04269	0.096,0.182,0.241	0.56,0.598,0.459	-0.366
ENSG00000162062	TEDC2	16	+	2460282	2460381	2460079	2460170	2460622	2460693	65,117,54	13,7,8	91,51,46	0,0,0	248	149	5.63751e-05	0.0198724	0.75,0.909,0.802	1.0,1.0,1.0	-0.18
ENSG00000105926	MPP6	7	+	24623662	24623784	24573267	24573593	24641715	24641868	212,86,82	36,10,9	101126107	0,0,0	271	149	4.90574e-12	2.0175e-08	0.764,0.825,0.834	1.0,1.0,1.0	-0.192
ENSG00000105926	MPP6	7	+	24623665	24623784	24573345	24573593	24641715	24641868	334173100	36,10,9	136179122	0,0,0	268	149	3.7364e-07	0.000360142	0.838,0.906,0.861	1.0,1.0,1.0	-0.132
ENSG00000231889	TRAF3IP2-AS1	6	+	111484743	111484861	111483561	111483665	111574620	111574802	2,3,3	8,16,7	8,12,11	3,1,2	267	149	5.54227e-08	7.12273e-05	0.122,0.095,0.193	0.598,0.87,0.754	-0.604
ENSG00000244306	DUXAP10	14	-	19331481	19331617	19307020	19307111	19333701	19333813	11,27,41	2,0,0	4,14,8	6,10,11	285	149	2.10977e-11	7.23041e-08	0.742,1.0,1.0	0.258,0.423,0.275	0.595
ENSG00000244306	DUXAP10	14	-	19331834	19331948	19307020	19307111	19333701	19333813	2,7,5	2,0,0	0,0,7	6,10,11	263	149	2.63528e-06	0.00182657	0.362,1.0,1.0	0.0,0.0,0.265	0.699
ENSG00000244306	DUXAP10	14	-	19331834	19331972	19307020	19307111	19333701	19333813	31,19,36	2,0,0	27,3,30	6,10,11	287	149	4.96365e-07	0.000457011	0.889,1.0,1.0	0.7,0.135,0.586	0.489
ENSG00000119688	ABCD4	14	-	74290026	74290118	74289300	74289519	74290290	74290452	64,73,38	10,8,1	17,26,24	9,13,11	241	149	0.000106812	0.0303643	0.798,0.849,0.959	0.539,0.553,0.574	0.313
ENSG00000184465	WDR27	6	-	169572418	169572540	169558320	169559927	169582835	169582934	1,0,1	4,5,2	7,4,3	4,2,3	271	149	8.00116e-05	0.024928	0.121,0.0,0.216	0.49,0.524,0.355	-0.344
ENSG00000223705	NSUN5P1	7	+	75412788	75412932	75410361	75410460	75414884	75415023	58,53,23	37,37,40	72,45,66	18,13,8	293	149	3.99215e-05	0.0155866	0.444,0.421,0.226	0.67,0.638,0.808	-0.342
ENSG00000143774	GUK1	1	+	228141123	228141288	228140264	228140363	228145510	228145624	256212176	603535422	301264206	330,0,140	314	149	0.000151298	0.0400084	0.168,0.158,0.165	0.302,1.0,0.411	-0.407
ENSG00000154710	RABGEF1	7	+	66770322	66770467	66768830	66769025	66771882	66772035	24,18,17	1,16,16	16,25,19	0,0,0	294	149	9.31554e-06	0.00478258	0.924,0.363,0.35	1.0,1.0,1.0	-0.454
ENSG00000106133	NSUN5P2	7	-	72952151	72952295	72950057	72950196	72954624	72954717	78,88,44	54,26,29	115,67,100	11,11,6	293	149	1.32362e-06	0.00102064	0.423,0.633,0.436	0.842,0.756,0.894	-0.333
ENSG00000136048	DRAM1	12	+	101914173	101914232	101901290	101901433	101921215	101921542	18,18,23	5,3,8	5,6,7	0,0,0	208	149	1.3062e-05	0.00629509	0.721,0.811,0.673	1.0,1.0,1.0	-0.265
ENSG00000091073	DTX2	7	+	76477113	76477178	76463544	76463709	76480420	76480695	2,0,0	4,20,11	6,2,3	3,2,6	214	149	0.000138551	0.0376517	0.258,0.0,0.0	0.582,0.41,0.258	-0.331
ENSG00000025708	TYMP	22	-	50528511	50528610	50527587	50527717	50529903	50529999	24,39,32	6,19,3	50,21,10	1,0,0	248	149	2.12704e-07	0.000226229	0.706,0.552,0.865	0.968,1.0,1.0	-0.282
ENSG00000087087	SRRT	7	+	100882457	100883090	100882052	100882241	100884069	100884239	206301187	504346230	336297381	216200164	782	149	1.45661e-07	0.000163542	0.072,0.142,0.134	0.229,0.221,0.307	-0.136
ENSG00000005483	KMT2E	7	+	105038384	105038525	105038125	105038199	105040838	105041023	5,1,0	54,27,18	9,14,21	23,51,23	290	149	0.000152271	0.0400084	0.045,0.019,0.0	0.167,0.124,0.319	-0.182
ENSG00000105856	HBP1	7	+	107174447	107174745	107168989	107169027	107179878	107180062	6,3,14	0,0,0	0,4,2	54,56,45	447	149	0	0	1.0,1.0,1.0	0.0,0.023,0.015	0.987
ENSG00000214548	MEG3	14	+	100831420	100831534	100829033	100829749	100832511	100832559	43,14,65	4,2,0	13,13,6	12,12,7	263	149	7.3373e-11	2.38223e-07	0.859,0.799,1.0	0.38,0.38,0.327	0.524
ENSG00000214548	MEG3	14	+	100836044	100836075	100835525	100835879	100836166	100836300	51,49,26	195198162	6,3,2	93,95,54	180	149	4.85034e-05	0.0177046	0.178,0.17,0.117	0.051,0.025,0.03	0.12
ENSG00000197226	TBC1D9B	5	-	179867444	179867495	179865837	179865888	179867777	179867849	9,5,0	216172109	26,26,16	100,96,45	200	149	1.62128e-08	2.50033e-05	0.03,0.021,0.0	0.162,0.168,0.209	-0.163
ENSG00000254166	CASC19	8	-	127191665	127191847	127188044	127188115	127218809	127218968	8,14,29	3,2,8	43,68,72	0,0,0	331	149	7.16741e-06	0.00387845	0.546,0.759,0.62	1.0,1.0,1.0	-0.358
ENSG00000254166	CASC19	8	-	127197474	127197564	127188044	127188115	127218809	127219395	0,11,8	3,2,8	30,18,1	0,0,0	239	149	3.48486e-05	0.0138693	0.0,0.774,0.384	1.0,1.0,1.0	-0.614
ENSG00000254166	CASC19	8	-	127203162	127203220	127188044	127188115	127218809	127218842	18,3,1	3,2,8	15,11,35	0,0,0	207	149	0.000101002	0.0289795	0.812,0.519,0.083	1.0,1.0,1.0	-0.529
ENSG00000188690	UROS	10	-	125794021	125794388	125789282	125789363	125794879	125794978	69,65,68	22,27,14	66,39,57	3,4,2	516	149	1.38487e-05	0.00660241	0.475,0.41,0.584	0.864,0.738,0.892	-0.342
ENSG00000125107	CNOT1	16	-	58587779	58587878	58587344	58587413	58599235	58599511	219165191	0,0,0	166234205	20,24,12	248	149	8.40736e-07	0.000710457	1.0,1.0,1.0	0.833,0.854,0.911	0.134
ENSG00000047634	SCML1	X	+	17745455	17745539	17744070	17744219	17746014	17746098	1,4,10	0,1,1	3,3,12	6,1,11	233	149	8.45307e-05	0.0253994	1.0,0.719,0.865	0.242,0.657,0.411	0.425
ENSG00000123130	ACOT9	X	-	23734340	23734367	23733171	23733217	23743124	23743273	37,24,38	6,8,12	38,48,40	0,1,2	176	149	5.4205e-06	0.00309611	0.839,0.717,0.728	1.0,0.976,0.944	-0.212
ENSG00000197256	KANK2	19	-	11196049	11196227	11195555	11195820	11197706	11197791	16,15,2	6,9,2	10,23,8	1,0,0	327	149	1.38308e-07	0.00016351	0.549,0.432,0.313	0.82,1.0,1.0	-0.509
ENSG00000113758	DBN1	5	-	177472118	177472397	177468843	177468899	177472775	177473198	16,3,5	7,6,9	7,7,1	1,0,0	428	149	1.26192e-06	0.000985382	0.443,0.148,0.162	0.709,1.0,1.0	-0.652
ENSG00000086758	HUWE1	X	-	53625785	53626034	53625156	53625258	53627409	53627515	696488773	43,46,38	544612620	94119128	398	149	3.68582e-09	7.10534e-06	0.858,0.799,0.884	0.684,0.658,0.645	0.185
ENSG00000167550	RHEBL1	12	-	49066967	49067035	49066618	49066701	49069034	49069106	5,10,13	3,3,12	7,6,8	0,1,0	217	149	2.8941e-06	0.00194056	0.534,0.696,0.427	1.0,0.805,1.0	-0.383
ENSG00000076770	MBNL3	X	-	132439434	132439572	132406227	132406392	132488850	132489015	19,14,12	0,0,0	22,24,29	23,7,17	287	149	0	0	1.0,1.0,1.0	0.332,0.64,0.47	0.519
ENSG00000121903	ZSCAN20	1	+	33489114	33489191	33488464	33488651	33489517	33489602	11,18,2	0,0,0	1,3,14	6,5,5	226	149	6.52444e-09	1.18376e-05	1.0,1.0,1.0	0.099,0.283,0.649	0.656
ENSG00000119636	BBOF1	14	+	74046059	74046130	74040564	74040645	74047929	74048074	4,14,17	0,2,0	6,11,8	3,6,3	220	149	5.14034e-05	0.0184359	1.0,0.826,1.0	0.575,0.554,0.644	0.351
ENSG00000102287	GABRE	X	-	151958963	151959149	151957282	151957486	151959838	151959976	48,161,59	7,17,6	74,96,52	22,42,27	335	149	1.15981e-05	0.00567829	0.753,0.808,0.814	0.599,0.504,0.461	0.27
ENSG00000217555	CKLF	16	+	66563071	66563217	66558189	66558348	66566082	66566251	2,3,10	0,1,1	0,4,2	7,7,3	295	149	9.35906e-07	0.000769789	1.0,0.602,0.835	0.0,0.224,0.252	0.654
ENSG00000196873	CBWD3	9	+	68259346	68259434	68258531	68258569	68264467	68264514	41,9,33	7,1,11	12,4,9	12,16,14	237	149	4.41594e-06	0.00261933	0.786,0.85,0.654	0.386,0.136,0.288	0.493
ENSG00000100281	HMGXB4	22	+	35262322	35262421	35257486	35257557	35263077	35263226	45,59,67	36,18,12	52,59,31	5,0,0	248	149	2.32886e-06	0.0016513	0.429,0.663,0.77	0.862,1.0,1.0	-0.333
ENSG00000076641	PAG1	8	-	81070111	81070170	81029995	81030089	81111590	81112068	0,0,0	1,2,1	5,3,2	2,0,0	208	149	1.25391e-09	2.66729e-06	0.0,0.0,0.0	0.642,1.0,1.0	-0.881
ENSG00000249859	PVT1	8	+	128070159	128070361	128010317	128010444	128096517	128096656	76,77,87	0,0,0	119117130	32,61,72	351	149	0	0	1.0,1.0,1.0	0.612,0.449,0.434	0.502
ENSG00000153310	FAM49B	8	-	129896671	129896854	129880375	129880458	129903311	129903350	5,8,1	1,14,1	2,2,3	0,0,0	332	149	2.79313e-07	0.000277907	0.692,0.204,0.31	1.0,1.0,1.0	-0.598
ENSG00000041982	TNC	9	-	115063795	115064068	115046409	115046682	115073602	115073866	72246222	0,0,0	92,74,17	18,16,0	422	149	1.39138e-05	0.00660241	1.0,1.0,1.0	0.643,0.62,1.0	0.246
ENSG00000171097	KYAT1	9	-	128846679	128846859	128845352	128845411	128847432	128847643	10,26,23	0,4,0	18,15,17	12,4,11	329	149	6.15929e-05	0.0212265	1.0,0.746,1.0	0.405,0.629,0.412	0.433
ENSG00000204054	LINC00963	9	+	129490843	129491128	129488911	129489299	129503322	129503430	74,112,64	49,55,45	112120104	27,28,28	434	149	0.000119168	0.0329651	0.341,0.411,0.328	0.587,0.595,0.56	-0.221
ENSG00000204054	LINC00963	9	+	129493415	129493595	129488544	129489299	129503322	129503430	456443418	49,55,45	739731604	27,28,28	329	149	0.000184322	0.0461522	0.808,0.785,0.808	0.925,0.922,0.907	-0.118
ENSG00000204054	LINC00963	9	+	129493477	129493595	129489106	129489299	129503322	129503425	273268242	49,55,45	462446347	27,28,28	267	149	1.62423e-05	0.00742188	0.757,0.731,0.75	0.905,0.899,0.874	-0.147
ENSG00000174775	HRAS	11	-	533276	533358	532241	532630	533452	533595	14,25,18	13,1,6	10,10,15	1,0,0	231	149	0.00014992	0.0398631	0.41,0.942,0.659	0.866,1.0,1.0	-0.285
ENSG00000185507	IRF7	11	-	614173	614399	613950	614037	614475	614534	23,19,56	5,2,12	19,30,5	0,1,0	375	149	1.53412e-06	0.00113298	0.646,0.791,0.65	1.0,0.923,1.0	-0.279
ENSG00000078902	TOLLIP	11	-	1295644	1295794	1290094	1290409	1309465	1309590	131120112	18,9,18	84,65,31	0,0,0	299	149	2.96299e-10	7.31124e-07	0.784,0.869,0.756	1.0,1.0,1.0	-0.197

## Sheet: A3SS
GeneID	geneSymbol	chr	strand	longExonStart_0base	longExonEnd	shortES	shortEE	flankingES	flankingEE	IJC_SAMPLE_1	SJC_SAMPLE_1	IJC_SAMPLE_2	SJC_SAMPLE_2	IncFormLen	SkipFormLen	PValue	FDR	IncLevel1	IncLevel2	IncLevelDifference
ENSG00000244486	SCARF2	22	-	20429224	20429355	20429224	20429340	20429535	20429653	16,5,12	16,14,14	0,0,1	18,2,5	164	149	3.85466e-07	0.000356226	0.476,0.245,0.438	0.0,0.0,0.154	0.335
ENSG00000205744	DENND1C	19	-	6475483	6475643	6475483	6475585	6475836	6475937	0,0,0	1,3,3	3,1,1	0,0,0	207	149	1.37446e-13	2.96379e-10	0.0,0.0,0.0	1.0,1.0,1.0	-1
ENSG00000169951	ZNF764	16	-	30553763	30556110	30553763	30556107	30557732	30557846	10,9,3	27,44,9	1,0,0	26,12,13	152	149	1.2971e-05	0.00599351	0.266,0.167,0.246	0.036,0.0,0.0	0.214
ENSG00000100650	SRSF5	14	+	69769510	69770540	69770466	69770540	69769181	69769251	76916951121	10226731107	310434532573	7748921159	1105	149	5.11659e-05	0.0183885	0.092,0.254,0.12	0.351,0.343,0.23	-0.153
ENSG00000135480	KRT7	12	+	52245350	52245632	52245411	52245632	52244377	52244611	125105104	38,42,15	55,16,40	4,1,0	210	149	2.35205e-05	0.00950962	0.7,0.639,0.831	0.907,0.919,1.0	-0.219
ENSG00000198929	NOS1AP	1	+	162300632	162300706	162300647	162300706	162287343	162287436	2,0,0	3,6,8	2,3,2	1,2,0	164	149	1.10522e-05	0.00549973	0.377,0.0,0.0	0.645,0.577,1.0	-0.615
ENSG00000004534	RBM6	3	+	49967197	49968748	49967469	49968748	49962575	49962685	29,19,37	122,117,51	32,62,88	43,60,52	421	149	5.78036e-05	0.0196806	0.078,0.054,0.204	0.208,0.268,0.375	-0.172
ENSG00000262481	TMEM256-PLSCR3	17	-	7394103	7394734	7394103	7394267	7394907	7395090	20,31,17	8,4,2	10,23,30	0,0,0	616	149	9.82108e-08	0.000105888	0.377,0.652,0.673	1.0,1.0,1.0	-0.433
ENSG00000188321	ZNF559	19	+	9337714	9338017	9337795	9338017	9333014	9333113	1,3,1	0,0,0	3,9,7	4,4,5	230	149	3.60143e-08	5.82441e-05	1.0,1.0,1.0	0.327,0.593,0.476	0.535
ENSG00000173559	NABP1	2	+	191683289	191683804	191683728	191683804	191681945	191682017	26,145,55	47,56,51	107,93,90	23,20,23	588	149	7.20299e-05	0.0232981	0.123,0.396,0.215	0.541,0.541,0.498	-0.282
ENSG00000204186	ZDBF2	2	+	206292010	206292116	206292013	206292116	206281800	206281909	0,0,0	14,3,3	10,10,4	10,17,23	152	149	7.44238e-07	0.000501208	0.0,0.0,0.0	0.495,0.366,0.146	-0.336
ENSG00000112514	CUTA	6	-	33417480	33417816	33417480	33417695	33418086	33418317	649567637	344286204	563524617	133,102,78	270	149	1.05935e-05	0.00549973	0.51,0.522,0.633	0.7,0.739,0.814	-0.196
ENSG00000186918	ZNF395	8	-	28360884	28361182	28360884	28361142	28385079	28385397	1,6,6	0,0,0	0,0,0	3,1,2	189	149	4.88498e-15	3.16009e-11	1.0,1.0,1.0	0.0,0.0,0.0	1
ENSG00000105136	ZNF419	19	+	57491467	57491597	57491470	57491597	57487717	57487983	2,0,0	3,8,10	5,2,2	1,1,3	152	149	2.71024e-05	0.0103133	0.395,0.0,0.0	0.831,0.662,0.395	-0.498
ENSG00000240303	ACAD11	3	-	132578795	132579056	132578795	132578881	132579491	132579558	8,33,8	20,32,16	61,73,78	28,15,19	324	149	1.978e-06	0.00116325	0.155,0.322,0.187	0.5,0.691,0.654	-0.394
ENSG00000188092	GPR89B	1	+	147968357	147968963	147968874	147968963	147966553	147966663	66,55,91	90,2,62	73,82,96	1,3,2	666	149	0.000130435	0.0401801	0.141,0.86,0.247	0.942,0.859,0.915	-0.489
ENSG00000239779	WBP1	2	+	74459437	74459745	74459642	74459745	74458996	74459098	16,29,16	7,9,7	31,40,32	0,1,4	354	149	2.31811e-05	0.00950962	0.49,0.576,0.49	1.0,0.944,0.771	-0.386
ENSG00000144362	PHOSPHO2	2	+	169697864	169697982	169697892	169697982	169697360	169697531	5,4,3	0,0,0	2,2,5	8,5,5	177	149	3.88578e-14	1.25686e-10	1.0,1.0,1.0	0.174,0.252,0.457	0.706
ENSG00000141577	CEP131	17	-	81191192	81191350	81191192	81191335	81192317	81192392	4,0,0	44,27,25	12,6,2	18,10,4	164	149	7.03054e-07	0.000501208	0.076,0.0,0.0	0.377,0.353,0.312	-0.322
ENSG00000144895	EIF2A	3	+	150568012	150568046	150568016	150568046	150567901	150567929	3,10,9	1,0,2	4,2,3	9,8,8	153	149	7.34427e-08	9.50202e-05	0.745,1.0,0.814	0.302,0.196,0.268	0.598
ENSG00000106077	ABHD11	7	-	73736928	73737220	73736928	73737110	73737561	73737735	23,10,28	0,1,0	21,21,5	4,3,8	259	149	0.000151348	0.0445031	1.0,0.852,1.0	0.751,0.801,0.264	0.345
ENSG00000188690	UROS	10	-	125789282	125789528	125789282	125789363	125794879	125794978	19,15,18	22,27,14	16,17,33	3,4,2	314	149	7.74784e-07	0.000501208	0.291,0.209,0.379	0.717,0.669,0.887	-0.465

## Sheet: A5SS
GeneID	geneSymbol	chr	strand	longExonStart_0base	longExonEnd	shortES	shortEE	flankingES	flankingEE	IJC_SAMPLE_1	SJC_SAMPLE_1	IJC_SAMPLE_2	SJC_SAMPLE_2	IncFormLen	SkipFormLen	PValue	FDR	IncLevel1	IncLevel2	IncLevelDifference
ENSG00000187187	ZNF546	19	+	39998247	39998410	39998247	39998332	40006095	40006182	4,3,1	0,0,0	3,2,2	1,4,2	227	149	8.40837e-05	0.0126532	1.0,1.0,1.0	0.663,0.247,0.396	0.565
ENSG00000267123	LINC02081	17	-	78631918	78632064	78631948	78632064	78630031	78630430	6,7,2	3,14,3	0,0,0	1,4,5	179	149	8.57451e-06	0.0036939	0.625,0.294,0.357	0.0,0.0,0.0	0.425
ENSG00000161395	PGAP3	17	-	39673513	39674054	39673992	39674054	39671122	39672866	25,36,2	0,1,0	19,9,32	4,3,2	628	149	0.000181103	0.0229468	1.0,0.895,1.0	0.53,0.416,0.792	0.386
ENSG00000132600	PRMT7	16	+	68311055	68311111	68311055	68311099	68315896	68316074	23,23,0	0,0,20	0,0,0	33,22,27	161	149	2.0553e-05	0.00590282	1.0,1.0,0.0	0.0,0.0,0.0	0.667
ENSG00000008517	IL32	16	+	3067376	3067613	3067376	3067415	3067983	3068010	845224285	106,48,35	319,350,60	15,21,0	347	149	0.000367837	0.0401015	0.774,0.667,0.778	0.901,0.877,1.0	-0.186
ENSG00000243716	NPIPB5	16	+	22519137	22519414	22519137	22519269	22523819	22523948	159123169	0,6,51	142141126	46,58,91	294	149	1.11391e-05	0.00413623	1.0,0.912,0.627	0.61,0.552,0.412	0.322
ENSG00000206149	HERC2P9	15	+	28641169	28641312	28641169	28641226	28641429	28641581	7,9,3	7,5,2	19,18,25	0,0,0	235	149	1.20307e-09	2.59141e-06	0.388,0.533,0.487	1.0,1.0,1.0	-0.531
ENSG00000170004	CHD3	17	+	7909142	7909384	7909142	7909338	7910846	7910973	93,62,67	40,13,24	38,25,39	4,0,0	195	149	4.8223e-07	0.000484108	0.64,0.785,0.681	0.879,1.0,1.0	-0.258
ENSG00000139926	FRMD6	14	+	51701055	51701159	51701055	51701135	51702511	51702588	23,49,145	22,12,88	2,5,6	7,14,21	173	149	2.28513e-05	0.00601609	0.474,0.779,0.587	0.197,0.235,0.197	0.404
ENSG00000182196	ARL6IP4	12	+	122981128	122981299	122981128	122981266	122981570	122981879	99,56,53	15,4,9	33,22,22	14,16,21	182	149	1.20674e-05	0.00413623	0.844,0.92,0.828	0.659,0.53,0.462	0.314
ENSG00000198431	TXNRD1	12	+	104286681	104287431	104286681	104287109	104288930	104289040	364324447	764518894	116,97,83	534492518	471	149	8.31085e-05	0.0126532	0.131,0.165,0.137	0.064,0.059,0.048	0.087
ENSG00000182796	TMEM198B	12	+	55832958	55833038	55832958	55833014	55833446	55833541	4,9,5	6,7,1	4,6,10	2,0,0	173	149	0.000300487	0.0349864	0.365,0.525,0.812	0.633,1.0,1.0	-0.31
ENSG00000139546	TARBP2	12	+	53503026	53503212	53503026	53503129	53503729	53503808	8,22,9	5,10,12	12,12,2	0,1,0	232	149	1.24335e-07	0.000178545	0.507,0.586,0.325	1.0,0.885,1.0	-0.489
ENSG00000166169	POLL	10	-	101584601	101584919	101584877	101584919	101583507	101583681	47,104,89	5,4,12	113,52,105	1,0,0	425	149	4.96182e-05	0.0101788	0.767,0.901,0.722	0.975,1.0,1.0	-0.195
ENSG00000070081	NUCB2	11	+	17286633	17286717	17286633	17286713	17291239	17291365	0,1,0	4,0,3	1,4,2	0,1,0	153	149	4.33218e-06	0.00207367	0.0,1.0,0.0	1.0,0.796,1.0	-0.599
ENSG00000015479	MATR3	5	+	139293749	139294028	139293749	139293805	139314674	139314736	57,38,43	0,0,0	36,34,13	0,35,20	372	149	0.000457036	0.0480222	1.0,1.0,1.0	1.0,0.28,0.207	0.504
ENSG00000133835	HSD17B4	5	+	119452496	119452821	119452496	119452633	119473907	119474015	3,3,4	0,0,0	1,0,1	0,3,2	337	149	1.24817e-05	0.00413623	1.0,1.0,1.0	1.0,0.0,0.181	0.606
ENSG00000163617	CCDC191	3	-	114004386	114004746	114004636	114004746	114002455	114002538	0,8,1	7,11,5	15,7,4	1,3,0	399	149	4.03286e-05	0.00965197	0.0,0.214,0.069	0.849,0.466,1.0	-0.677
ENSG00000223960	AC009948.1	2	+	178426365	178426703	178426365	178426661	178430694	178430889	6,8,10	3,8,9	12,17,14	0,3,0	191	149	2.3317e-06	0.00125562	0.609,0.438,0.464	1.0,0.816,1.0	-0.435
ENSG00000130349	C6orf203	6	+	107028212	107028797	107028212	107028271	107039748	107040230	60,102,55	12,4,4	20,45,47	12,22,20	675	149	4.9497e-05	0.0101788	0.525,0.849,0.752	0.269,0.311,0.342	0.401
ENSG00000133226	SRRM1	1	+	24654854	24655129	24654854	24655123	24660718	24660799	330232303	115,89,165	444499367	110,143,0	155	149	6.90678e-05	0.0119018	0.734,0.715,0.638	0.795,0.77,1.0	-0.159
ENSG00000118961	LDAH	2	-	20801291	20801465	20801309	20801465	20790254	20790398	8,13,8	32,37,31	2,2,2	46,60,44	167	149	0.000193159	0.0237751	0.182,0.239,0.187	0.037,0.029,0.039	0.168
ENSG00000152061	RABGAP1L	1	+	174219124	174219295	174219124	174219184	174220971	174221164	29,57,42	8,2,10	73,71,79	1,2,0	260	149	0.000278408	0.0333162	0.675,0.942,0.706	0.977,0.953,1.0	-0.202
ENSG00000172965	MIR4435-2HG	2	-	111365560	111367575	111367486	111367575	111344060	111344237	352415538	6,6,4	232342292	13,16,10	2075	149	0.000372344	0.0401015	0.808,0.832,0.906	0.562,0.606,0.677	0.234
ENSG00000114503	NCBP2	3	-	196939250	196939432	196939392	196939432	196937509	196937631	321522317	55,50,73	370419391	22,19,16	291	149	8.5177e-05	0.0126532	0.749,0.842,0.69	0.896,0.919,0.926	-0.153
ENSG00000116128	BCL9	1	+	147612882	147613199	147612882	147612977	147614426	147614616	119,166,78	4,10,6	68,66,49	20,11,12	371	149	6.50819e-05	0.0116822	0.923,0.87,0.839	0.577,0.707,0.621	0.242
ENSG00000141127	PRPSAP2	17	+	18856298	18856476	18856298	18856429	18865801	18865952	7,1,0	0,0,1	0,0,0	4,3,4	196	149	6.46595e-05	0.0116822	1.0,1.0,0.0	0.0,0.0,0.0	0.667
ENSG00000008128	CDK11A	1	-	1709478	1709640	1709517	1709640	1709037	1709133	3,56,28	26,162,67	4,0,0	52,2,20	188	149	9.92456e-05	0.0142517	0.084,0.215,0.249	0.057,0.0,0.0	0.164
ENSG00000224786	CETN4P	4	-	122732286	122732474	122732418	122732474	122732051	122732193	3,3,3	0,1,0	1,1,0	4,0,1	281	149	0.000116369	0.0156662	1.0,0.614,1.0	0.117,1.0,0.0	0.499
ENSG00000078269	SYNJ2	6	+	158059256	158059537	158059256	158059353	158062054	158062164	17,6,22	1,7,8	4,5,5	0,0,0	333	149	4.43299e-05	0.0100512	0.884,0.277,0.552	1.0,1.0,1.0	-0.429
ENSG00000165233	CARD19	9	+	93107673	93107827	93107673	93107816	93110567	93110721	34,32,42	35,41,37	42,51,21	23,0,8	160	149	0.000352419	0.0399531	0.475,0.421,0.514	0.63,1.0,0.71	-0.31
ENSG00000142541	RPL13A	19	+	49489849	49490090	49489849	49489912	49490231	49490297	47,56,60	47,137,88	56,49,121	39,15,44	327	149	2.37404e-05	0.00601609	0.313,0.157,0.237	0.396,0.598,0.556	-0.281
ENSG00000173402	DAG1	3	+	49476848	49476905	49476848	49476900	49510418	49510819	53,27,20	52,0,0	8,1,1	19,39,19	154	149	4.81219e-10	2.07309e-06	0.497,1.0,1.0	0.289,0.024,0.048	0.712
ENSG00000155229	MMS19	10	-	97461495	97461896	97461827	97461896	97460906	97461007	210198151	13,20,8	225158213	4,0,0	481	149	9.40984e-07	0.000612524	0.833,0.754,0.854	0.946,1.0,1.0	-0.168
ENSG00000119688	ABCD4	14	-	74288659	74288765	74288715	74288765	74287809	74287886	5,6,6	4,2,3	7,17,8	0,1,0	205	149	5.53865e-05	0.0108457	0.476,0.686,0.592	1.0,0.925,1.0	-0.39
ENSG00000198561	CTNND1	11	+	57761796	57762119	57761796	57762046	57791384	57791673	14,22,13	36,8,3	3,7,9	0,0,2	222	149	0.000163919	0.0213988	0.207,0.649,0.744	1.0,1.0,0.751	-0.384
ENSG00000197343	ZNF655	7	+	99558804	99559021	99558804	99559007	99560532	99560695	13,10,11	3,0,0	12,3,8	7,2,7	163	149	8.04941e-05	0.0126532	0.798,1.0,1.0	0.61,0.578,0.511	0.366
ENSG00000214548	MEG3	14	+	100829033	100829787	100829033	100829749	100832511	100832641	76,50,42	4,2,0	26,30,28	12,12,7	187	149	5.61871e-07	0.000484108	0.938,0.952,1.0	0.633,0.666,0.761	0.277
ENSG00000159210	SNF8	17	-	48936130	48936242	48936169	48936242	48931642	48931717	6,11,1	12,14,0	9,2,10	0,0,0	188	149	0.000108719	0.0151084	0.284,0.384,1.0	1.0,1.0,1.0	-0.444
ENSG00000163395	IGFN1	1	+	201215538	201216144	201215538	201215838	201216453	201216753	49,73,100	5,3,18	37,31,35	0,0,0	455	149	9.9528e-07	0.000612524	0.762,0.888,0.645	1.0,1.0,1.0	-0.235
ENSG00000090621	PABPC4	1	-	39564422	39564542	39564470	39564542	39563613	39563741	236151320	79,25,75	174172153	13,15,7	197	149	1.78041e-05	0.00547858	0.693,0.82,0.763	0.91,0.897,0.943	-0.158

## Sheet: TSSC4_KOvsWT_RI_significant
GeneID	geneSymbol	chr	strand	riExonStart_0base	riExonEnd	upstreamES	upstreamEE	downstreamES	downstreamEE	IJC_SAMPLE_1	SJC_SAMPLE_1	IJC_SAMPLE_2	SJC_SAMPLE_2	IncFormLen	SkipFormLen	PValue	FDR	IncLevel1	IncLevel2	IncLevelDifference
ENSG00000205581	HMGN1	21	-	39345145	39348339	39345145	39345274	39348291	39348339	131610621709	173010401356	207324883059	921812595	3166	149	5.58e-06	0.000860856	0.035,0.046,0.056	0.096,0.126,0.195	-0.093
ENSG00000131037	EPS8L1	19	+	55083377	55083644	55083377	55083519	55083615	55083644	12,10,0	6,3,9	3,16,1	1,0,1	245	149	0.000400248	0.0261799	0.549,0.67,0.0	0.646,1.0,0.378	-0.268
ENSG00000161265	U2AF1L4	19	-	35744322	35745187	35744322	35744738	35745124	35745187	76,82,38	20,17,12	58,61,64	1,5,1	535	149	3.12e-06	0.00053886	0.514,0.573,0.469	0.942,0.773,0.947	-0.369
ENSG00000118046	STK11	19	+	1221212	1222006	1221212	1221340	1221948	1222006	40,38,11	2,6,2	44,16,32	0,0,0	757	149	0.000140001	0.0116228	0.797,0.555,0.52	1.0,1.0,1.0	-0.376
ENSG00000064687	ABCA7	19	+	1041509	1042176	1041509	1041603	1042063	1042176	31,68,13	0,0,1	85,64,68	12,0,12	609	149	0.000154098	0.0120953	1.0,1.0,0.761	0.634,1.0,0.581	0.182
ENSG00000173482	PTPRM	18	+	8376461	8378414	8376461	8376597	8378264	8378414	115146200	43,47,50	694788763	63,49,37	1816	149	3.93e-13	5.65e-10	0.18,0.203,0.247	0.475,0.569,0.629	-0.348
ENSG00000187838	PLSCR3	17	-	7393600	7394159	7393600	7393836	7394103	7394159	39,47,26	113,146,69	56,70,43	66,59,26	416	149	1.71e-05	0.00217112	0.11,0.103,0.119	0.233,0.298,0.372	-0.19
ENSG00000103051	COG4	16	-	70508405	70509388	70508405	70508464	70509230	70509388	147247118	166,105,98	382466370	119,92,127	915	149	6.92e-05	0.00711776	0.126,0.277,0.164	0.343,0.452,0.322	-0.183
ENSG00000249115	HAUS5	19	+	35613867	35614059	35613867	35613900	35614034	35614059	8,7,6	158139101	20,30,41	68,91,81	283	149	2.09e-07	5.63e-05	0.026,0.026,0.03	0.134,0.148,0.21	-0.137
ENSG00000168488	ATXN2L	16	+	28835932	28837237	28835932	28836122	28836727	28837237	818847417	141,109,96	658571503	43,31,29	754	149	4.35e-07	9.88e-05	0.534,0.606,0.462	0.751,0.784,0.774	-0.236
ENSG00000168488	ATXN2L	16	+	28835932	28837237	28835932	28836122	28836750	28837237	847882432	50,33,28	671586514	0,20,6	777	149	0.000160427	0.0123672	0.765,0.837,0.747	1.0,0.849,0.943	-0.148
ENSG00000104824	HNRNPL	19	-	38840095	38840559	38840095	38840376	38840487	38840559	1088692708	1168714423	7899511075	296351201	260	149	1.05e-06	0.000215561	0.348,0.357,0.49	0.604,0.608,0.754	-0.257
ENSG00000162078	ZG16B	16	+	2830414	2830796	2830414	2830493	2830693	2830796	5,3,2	0,0,2	1,0,4	1,4,2	349	149	0.000394637	0.0261799	1.0,1.0,0.299	0.299,0.0,0.461	0.513
ENSG00000005884	ITGA3	17	+	50076583	50077447	50076583	50076681	50077378	50077447	17,70,55	2,7,5	17,13,21	1,0,0	846	149	6.44e-05	0.00677983	0.6,0.638,0.66	0.75,1.0,1.0	-0.284
ENSG00000100650	SRSF5	14	+	69768797	69770540	69768797	69769251	69770466	69770540	100521971423	10226731107	400146243358	7748921159	1364	149	4.7e-05	0.00533697	0.097,0.263,0.123	0.361,0.362,0.24	-0.16
ENSG00000100473	COCH	14	+	30874558	30874972	30874558	30874591	30874915	30874972	227149122	45,16,15	150,103,97	38,56,49	473	149	0.000562967	0.0337545	0.614,0.746,0.719	0.554,0.367,0.384	0.258
ENSG00000213928	IRF9	14	+	24164062	24164955	24164062	24164134	24164613	24164955	44,86,168	26,26,109	95,81,54	17,10,11	628	149	0.000425615	0.0270203	0.286,0.44,0.268	0.57,0.658,0.538	-0.257
ENSG00000165792	METTL17	14	+	20994793	20995233	20994793	20994901	20995164	20995233	97215151	236229183	249287379	176178195	412	149	6.24e-06	0.000928241	0.129,0.253,0.23	0.338,0.368,0.413	-0.169
ENSG00000100823	APEX1	14	+	20455225	20455703	20455225	20455389	20455577	20455703	142,144,56	34,27,5	85,78,56	0,1,4	337	149	2.41e-06	0.000434111	0.649,0.702,0.832	1.0,0.972,0.861	-0.217
ENSG00000134884	ARGLU1	13	-	106557047	106559657	106557047	106557131	106559431	106559657	641281266319	170187159	134961525218966	172163135	2449	149	5.62e-09	2.71e-06	0.696,0.726,0.707	0.827,0.851,0.895	-0.148
ENSG00000133112	TPT1	13	-	45340711	45341158	45340711	45340820	45341041	45341158	27,36,14	10,11,7	2,4,8	7,5,16	370	149	6.06e-05	0.0065454	0.521,0.569,0.446	0.103,0.244,0.168	0.34
ENSG00000032742	IFT88	13	+	20567669	20567997	20567669	20567785	20567884	20567997	5,5,2	1,0,0	3,7,9	5,3,4	248	149	1.87e-05	0.00230079	0.75,1.0,1.0	0.265,0.584,0.575	0.442
ENSG00000185684	EP400P1	12	+	132103996	132105304	132103996	132104170	132104377	132105304	12,13,7	8,4,1	9,11,3	0,1,0	356	149	1.47e-05	0.00192202	0.386,0.576,0.746	1.0,0.822,1.0	-0.371
ENSG00000120798	NR2C1	12	-	95057730	95058489	95057730	95057878	95058309	95058489	89,94,132	49,36,59	200249352	12,55,66	580	149	0.000420865	0.0270203	0.318,0.401,0.365	0.811,0.538,0.578	-0.281
ENSG00000122952	ZWINT	10	-	56360017	56360383	56360017	56360141	56360292	56360383	226251147	696577346	263289328	421372350	300	149	0.000298649	0.0204646	0.139,0.178,0.174	0.237,0.278,0.318	-0.114
ENSG00000167257	RNF214	11	+	117238600	117239860	117238600	117238646	117239800	117239860	149195166	12,8,8	136213245	3,3,1	1303	149	0.000699238	0.04045	0.587,0.736,0.704	0.838,0.89,0.966	-0.222
ENSG00000182944	EWSR1	22	+	29288605	29291599	29288605	29288786	29291564	29291599	162928672213	148,116,72	359941204248	69,64,69	2927	149	0.000172004	0.0128024	0.359,0.557,0.61	0.726,0.766,0.758	-0.241
ENSG00000149231	CCDC82	11	-	96383961	96386293	96383961	96384761	96386253	96386293	179330465	53100101	549584610	86,69,83	1641	149	0.000702745	0.04045	0.235,0.231,0.295	0.367,0.435,0.4	-0.147
ENSG00000167996	FTH1	11	-	61964986	61965515	61964986	61965105	61965368	61965515	191136244088	1699781028	215928083433	145159113	412	149	1.01e-05	0.0014476	0.804,0.573,0.59	0.843,0.865,0.917	-0.219
ENSG00000149532	CPSF7	11	-	61415665	61416519	61415665	61415784	61416104	61416519	39,35,69	362265327	192150133	235263259	469	149	2.22e-10	1.6e-07	0.033,0.04,0.063	0.206,0.153,0.14	-0.121
ENSG00000145495	2024-03-06	5	+	10400783	10402139	10400783	10400842	10402058	10402139	131119192220	548830783	280632383060	636659685	1365	149	7.82e-05	0.00784769	0.207,0.202,0.236	0.325,0.349,0.328	-0.119
ENSG00000015479	MATR3	5	+	139314674	139316188	139314674	139314736	139316075	139316188	59102163	2,5,12	273324400	0,6,3	1488	149	0.000246379	0.017727	0.747,0.671,0.576	1.0,0.844,0.93	-0.26
ENSG00000197375	SLC22A5	5	+	132378377	132384301	132378377	132378481	132384146	132384301	336374256	72,70,49	5725031089	43,56,64	5814	149	0.000265774	0.0185056	0.107,0.12,0.118	0.254,0.187,0.304	-0.133
ENSG00000185621	LMLN	3	+	197976028	197976715	197976028	197976111	197976597	197976715	6,8,7	11,21,30	15,12,22	11,5,10	635	149	0.000171779	0.0128024	0.113,0.082,0.052	0.242,0.36,0.34	-0.232
ENSG00000188517	COL25A1	4	-	109301722	109302367	109301722	109302075	109302302	109302367	228,76,49	5,0,0	185163200	13,20,13	376	149	0.000154094	0.0120953	0.948,1.0,1.0	0.849,0.764,0.859	0.159
ENSG00000131051	RBM39	20	-	35738967	35740887	35738967	35739017	35740823	35740887	98216861356	587522600	236629183230	468433493	1955	149	8.05e-13	8.69e-10	0.113,0.198,0.147	0.278,0.339,0.333	-0.164
ENSG00000004534	RBM6	3	+	50061461	50062108	50061461	50061547	50061961	50062108	81,139,62	124,66,106	229226216	47,73,104	563	149	0.000261557	0.0185056	0.147,0.358,0.134	0.563,0.45,0.355	-0.243
ENSG00000115875	SRSF7	2	-	38748578	38749705	38748578	38748653	38749528	38749705	8801245798	1020754746	155517372187	691743709	1024	149	3.22e-07	7.72e-05	0.112,0.194,0.135	0.247,0.254,0.31	-0.123
ENSG00000163516	ANKZF1	2	+	219234132	219235312	219234132	219234288	219234825	219235312	105,298,81	41,92,19	664746522	76,97,55	686	149	2.17e-06	0.000407317	0.357,0.413,0.481	0.655,0.626,0.673	-0.234
ENSG00000147140	NONO	X	+	71297835	71298508	71297835	71297938	71298468	71298508	7911054657	198119341502	138214501438	13551261868	679	149	7.23e-10	4.46e-07	0.081,0.107,0.088	0.183,0.201,0.267	-0.125
ENSG00000135451	TROAP	12	+	49330144	49331407	49330144	49330943	49331213	49331407	156193183	63,100,97	318337309	50,50,42	419	149	1.67e-12	1.44e-09	0.468,0.407,0.402	0.693,0.706,0.723	-0.282
ENSG00000197114	ZGPAT	20	+	63733586	63734824	63733586	63733712	63734704	63734824	243208119	0,1,0	154149151	4,10,5	1141	149	4.72e-06	0.000754359	1.0,0.964,1.0	0.834,0.661,0.798	0.224
ENSG00000174021	GNG5	1	-	84506010	84506565	84506010	84506301	84506435	84506565	13,10,54	30,30,77	2,2,0	24,15,9	283	149	4.68e-05	0.00533697	0.186,0.149,0.27	0.042,0.066,0.0	0.166
ENSG00000124357	NAGK	2	+	71068649	71070586	71068649	71068712	71070501	71070586	84186125	32,26,16	160116199	5,4,3	1938	149	6.29e-08	1.92e-05	0.168,0.355,0.375	0.711,0.69,0.836	-0.446
ENSG00000135924	DNAJB2	2	+	219280577	219281771	219280577	219280687	219281717	219281771	45,84,29	76,67,43	142170118	57,72,72	1179	149	0.000611181	0.0361434	0.07,0.137,0.079	0.239,0.23,0.172	-0.118
ENSG00000240303	ACAD11	3	-	132578795	132579558	132578795	132578881	132579491	132579558	39,74,29	20,32,16	184223210	28,15,19	759	149	1.85e-08	8e-06	0.277,0.312,0.262	0.563,0.745,0.685	-0.381
ENSG00000096093	EFHC1	6	+	52452687	52454287	52452687	52452837	52454094	52454287	187300159	25,50,37	464586550	23,29,56	1406	149	0.000488018	0.0300968	0.442,0.389,0.313	0.681,0.682,0.51	-0.243
ENSG00000175197	DDIT3	12	-	57517268	57517753	57517268	57517438	57517705	57517753	73,31,118	46,20,92	57,70,92	14,25,8	416	149	0.000748612	0.0425231	0.362,0.357,0.315	0.593,0.501,0.805	-0.288
ENSG00000142541	RPL13A	19	+	49489849	49490297	49489849	49489912	49490231	49490297	157171189	47,137,88	146186405	39,15,44	468	149	0.000219678	0.0160738	0.515,0.284,0.406	0.544,0.798,0.746	-0.294
ENSG00000168137	SETD5	3	+	9474448	9475156	9474448	9474582	9475067	9475156	174237171	248202220	318403439	206217155	634	149	9.23e-05	0.0090559	0.142,0.216,0.154	0.266,0.304,0.4	-0.153
ENSG00000167522	ANKRD11	16	-	89286038	89288670	89286038	89286186	89288527	89288670	999958665	173144123	814959725	66,81,33	2490	149	0.000108385	0.00974784	0.257,0.285,0.244	0.425,0.415,0.568	-0.207
ENSG00000114857	NKTR	3	+	42619663	42621516	42619663	42619708	42621428	42621516	447329485	26,21,41	625768793	16,23,19	1869	149	0.000103889	0.00954236	0.578,0.555,0.485	0.757,0.727,0.769	-0.212
ENSG00000167695	FAM57A	17	+	732411	733181	732411	732769	733097	733181	169,103,48	100,56,64	30,12,16	81,85,71	477	149	5.65e-09	2.71e-06	0.346,0.365,0.19	0.104,0.042,0.066	0.23
ENSG00000213024	NUP62	19	-	49927693	49929504	49927693	49927815	49929325	49929504	365369394	39,43,38	424393406	4,31,0	1659	149	9.88e-05	0.00927106	0.457,0.435,0.482	0.905,0.532,1.0	-0.354
ENSG00000213024	NUP62	19	-	49927693	49929504	49927693	49927815	49929416	49929504	383385407	6,4,14	433398411	2,1,0	1750	149	0.000133199	0.0115823	0.845,0.891,0.712	0.949,0.971,1.0	-0.157
ENSG00000162413	KLHL21	1	-	6590723	6595557	6590723	6593658	6595484	6595557	330158345	122,50,79	299302321	40,40,48	1975	149	0.000371157	0.0250357	0.169,0.193,0.248	0.361,0.363,0.335	-0.15
ENSG00000169045	HNRNPH1	5	-	179616125	179617110	179616125	179616218	179616868	179617110	877985995	14331194588	200624102680	688716560	799	149	1.07e-13	2.31e-10	0.102,0.133,0.24	0.352,0.386,0.472	-0.245
ENSG00000169045	HNRNPH1	5	-	179616125	179617110	179616125	179616218	179617020	179617110	109112461270	105104106	247729383198	57,56,69	951	149	0	0	0.619,0.652,0.652	0.872,0.892,0.879	-0.24
ENSG00000169045	HNRNPH1	5	-	179616868	179617110	179616868	179616958	179617050	179617110	363407442	213417291553	718794807	170517641561	241	149	9.52e-05	0.00913026	0.095,0.127,0.15	0.207,0.218,0.242	-0.098
ENSG00000136286	MYO1G	7	-	44972114	44975227	44972114	44972225	44975173	44975227	11,14,6	0,1,0	23,6,22	1,4,4	3097	149	0.000134148	0.0115823	1.0,0.402,1.0	0.525,0.067,0.209	0.534
ENSG00000204642	HLA-F	6	+	29726010	29726526	29726010	29726043	29726402	29726526	5,16,2	37,56,3	15,11,15	5,5,7	508	149	2.59e-07	6.57e-05	0.038,0.077,0.164	0.468,0.392,0.386	-0.322
ENSG00000231074	HCG18	6	-	30291005	30294964	30291005	30292599	30294470	30294964	425351516	103,88,92	544597667	45,51,70	2020	149	5.93e-07	0.000127893	0.233,0.227,0.293	0.471,0.463,0.413	-0.198
ENSG00000135297	MTO1	6	+	73479935	73480367	73479935	73480126	73480292	73480367	9,10,32	0,0,0	22,26,21	4,7,3	315	149	1.32e-05	0.00177893	1.0,1.0,1.0	0.722,0.637,0.768	0.291
ENSG00000087088	BAX	19	+	48955547	48955833	48955547	48955599	48955686	48955833	52,106,69	202245172	43,60,77	55,55,38	236	149	5.99e-05	0.0065454	0.14,0.215,0.202	0.33,0.408,0.561	-0.247
ENSG00000112531	QKI	6	+	163563419	163570145	163563419	163563719	163565945	163570145	169125268	24,9,12	204308222	3,6,6	2375	149	0.000860621	0.0476321	0.306,0.466,0.584	0.81,0.763,0.699	-0.305
ENSG00000163930	BAP1	3	-	52406252	52406907	52406252	52406322	52406828	52406907	220172179	26,15,25	178143146	0,5,5	655	149	4.18e-06	0.000694672	0.658,0.723,0.62	1.0,0.867,0.869	-0.245
ENSG00000131470	PSMC3IP	17	-	42573477	42574210	42573477	42573623	42574195	42574210	228270229	66,43,64	326394356	30,38,33	721	149	0.000139392	0.0116228	0.417,0.565,0.425	0.692,0.682,0.69	-0.219
ENSG00000108654	DDX5	17	-	64500548	64502069	64500548	64500773	64502009	64502069	324138792127	192716891520	458849185424	133015981270	1385	149	1.97e-06	0.000386999	0.153,0.198,0.131	0.271,0.249,0.315	-0.118
ENSG00000110583	NAA40	11	+	63945839	63947003	63945839	63945935	63946950	63947003	281554346	86,99,74	480533555	40,70,59	1164	149	0.000823902	0.046192	0.295,0.417,0.374	0.606,0.494,0.546	-0.187
ENSG00000121716	PILRB	7	+	100353372	100354012	100353372	100353483	100353894	100354012	421462281	8,0,1	467461473	18,21,29	560	149	2.36e-05	0.00282655	0.933,1.0,0.987	0.873,0.854,0.813	0.127
ENSG00000168970	JMJD7-PLA2G4B	15	+	41836474	41836940	41836474	41836551	41836780	41836940	4,13,6	45,38,14	15,23,18	24,11,13	378	149	0.000503029	0.0305856	0.034,0.119,0.145	0.198,0.452,0.353	-0.235
ENSG00000147162	OGT	X	+	71544566	71548023	71544566	71544635	71547906	71548023	488759178198	138143177	108431282116769	104138187	3420	149	4.13e-08	1.42e-05	0.607,0.643,0.669	0.82,0.802,0.796	-0.166
ENSG00000007392	LUC7L	16	-	227241	228402	227241	227336	228332	228402	485966365	41,47,20	102211871399	14,21,16	1145	149	2.52e-08	9.89e-06	0.606,0.728,0.704	0.905,0.88,0.919	-0.222
ENSG00000147180	ZNF711	X	+	85246929	85247651	85246929	85247183	85247546	85247651	27,41,35	4,22,15	59,59,36	6,1,2	512	149	0.000151046	0.0120953	0.663,0.352,0.404	0.741,0.945,0.84	-0.369
ENSG00000114021	NIT2	3	+	100345584	100346255	100345584	100345678	100346180	100346255	181241186	359297241	448528529	306326274	651	149	4.28e-08	1.42e-05	0.103,0.157,0.15	0.251,0.27,0.306	-0.139
ENSG00000175061	LRRC75A-AS1	17	+	16439326	16439703	16439326	16439414	16439580	16439703	8909971014	416471465	848835880	197211150	315	149	6.66e-08	1.92e-05	0.503,0.5,0.508	0.671,0.652,0.735	-0.182
ENSG00000179029	TMEM107	17	-	8175756	8176026	8175756	8175875	8175958	8176026	10,17,9	0,2,0	18,23,18	5,6,2	232	149	0.000468706	0.0293247	1.0,0.845,1.0	0.698,0.711,0.853	0.194
ENSG00000102103	PQBP1	X	+	48902232	48902795	48902232	48902517	48902731	48902795	52,50,33	305,189,93	65,72,56	104,102,67	363	149	1.31e-05	0.00177893	0.065,0.098,0.127	0.204,0.225,0.255	-0.131

## Sheet: MXE
GeneID	geneSymbol	chr	strand	1stExonStart_0base	1stExonEnd	2ndExonStart_0base	2ndExonEnd	upstreamES	upstreamEE	downstreamES	downstreamEE	IJC_SAMPLE_1	SJC_SAMPLE_1	IJC_SAMPLE_2	SJC_SAMPLE_2	IncFormLen	SkipFormLen	PValue	FDR	IncLevel1	IncLevel2	IncLevelDifference
ENSG00000197381	ADARB1	21	+	45128401	45128573	45171609	45171684	45074599	45074793	45175729	45176664	113,148,52	72,118,52	62,65,42	123,89,87	321	224	0.000323296	0.0162959	0.523,0.467,0.411	0.26,0.338,0.252	0.184
ENSG00000160256	FAM207A	21	+	44943683	44943792	44960099	44960168	44940011	44940186	44967033	44967181	233,153,92	119,77,40	41,42,33	56,42,44	258	218	2.67836e-05	0.0029278	0.623,0.627,0.66	0.382,0.458,0.388	0.227
ENSG00000160256	FAM207A	21	+	44943683	44943837	44960099	44960168	44940009	44940186	44967033	44967181	266178118	119,77,40	48,51,41	56,42,44	303	218	3.2289e-05	0.00336734	0.617,0.625,0.68	0.381,0.466,0.401	0.225
ENSG00000100418	DESI1	22	-	41603258	41603381	41604043	41604153	41598027	41601190	41607261	41607331	176161210	282272244	245289363	216265228	259	272	0.0015152	0.0484064	0.396,0.383,0.475	0.544,0.534,0.626	-0.15
ENSG00000100418	DESI1	22	-	41607261	41607331	41607839	41607861	41604043	41604153	41620751	41621096	37,30,27	113,98,135	17,10,14	172129211	171	219	4.81213e-05	0.0047457	0.295,0.282,0.204	0.112,0.09,0.078	0.167
ENSG00000100354	TNRC6B	22	+	40264687	40267036	40270121	40270280	40261831	40262173	40273424	40273600	529551430	19,17,11	370416347	3,1,5	2498	308	0.00158423	0.0496422	0.774,0.8,0.828	0.938,0.981,0.895	-0.137
ENSG00000099899	TRMT2A	22	-	20115265	20115447	20115671	20115780	20114964	20115079	20116037	20116612	95147103	141209140	154,95,123	87,81,45	258	331	7.18479e-05	0.00598051	0.464,0.474,0.486	0.694,0.601,0.778	-0.216
ENSG00000130529	TRPM4	19	+	49166040	49166215	49168259	49168423	49158191	49158259	49168552	49168736	5,11,17	3,11,11	1,3,1	15,15,3	324	313	1.2578e-05	0.001585	0.617,0.491,0.599	0.061,0.162,0.244	0.413
ENSG00000105755	ETHE1	19	-	43511436	43511566	43526514	43526659	43508774	43508864	43527096	43527201	93131100	101153228	44,27,21	122116147	294	279	0.00013082	0.00935188	0.466,0.448,0.294	0.255,0.181,0.119	0.218
ENSG00000179262	RAD23A	19	+	12949080	12949159	12949277	12949408	12948685	12948813	12952688	12952853	355363219	583589510	217178117	630518562	228	280	0.00159912	0.0496422	0.428,0.431,0.345	0.297,0.297,0.204	0.135
ENSG00000071564	TCF3	19	-	1631950	1632116	1632331	1632405	1627358	1627426	1646354	1646427	143,129,74	77,87,89	63,38,24	88,88,69	223	315	0.000769836	0.0303751	0.724,0.677,0.54	0.503,0.379,0.329	0.243
ENSG00000130702	LAMA5	20	-	62315947	62316058	62316670	62316773	62315027	62315207	62316881	62317023	382499137	414,513,97	486358458	272195146	252	260	0.000464792	0.0213075	0.488,0.501,0.593	0.648,0.654,0.764	-0.161
ENSG00000242372	EIF6	20	-	35280653	35280829	35284175	35284261	35279941	35280118	35284380	35284492	1155683748	12568971160	405269237	774777674	235	325	9.75319e-05	0.00756331	0.56,0.513,0.471	0.42,0.324,0.327	0.158
ENSG00000089063	TMEM230	20	-	5106187	5106310	5109331	5109445	5099839	5100931	5112960	5113103	64,95,59	127188167	45,25,16	152146141	263	272	0.00103161	0.0373011	0.343,0.343,0.268	0.234,0.15,0.105	0.155
ENSG00000167220	HDHD2	18	-	47134495	47134704	47136301	47136449	47130243	47130328	47150377	47150500	48,37,43	134158140	29,25,32	240261296	297	358	0.000102985	0.00791851	0.302,0.22,0.27	0.127,0.104,0.115	0.149
ENSG00000088970	KIZ	20	+	21205490	21205530	21214534	21214700	21162849	21163159	21229010	21229115	7,9,6	0,3,0	12,15,7	9,9,5	189	315	0.000686653	0.0280446	1.0,0.833,1.0	0.69,0.735,0.7	0.236
ENSG00000173482	PTPRM	18	+	8253226	8253414	8296367	8296455	8247844	8247919	8314780	8314857	110177199	40,56,45	277273186	142156150	337	237	0.000784906	0.0305642	0.659,0.69,0.757	0.578,0.552,0.466	0.17
ENSG00000100075	SLC25A1	22	-	19177726	19177865	19177941	19178041	19177119	19177204	19178132	19178240	394394312	351373325	218170181	335262374	249	288	0.00047257	0.0215459	0.565,0.55,0.526	0.429,0.429,0.359	0.141
ENSG00000100075	SLC25A1	22	-	19177726	19178041	19178132	19178240	19177119	19177204	19178579	19178739	346340352	362384344	164134109	349275398	257	464	5.42807e-06	0.000839918	0.633,0.615,0.649	0.459,0.468,0.331	0.213
ENSG00000100075	SLC25A1	22	-	19177941	19178041	19178132	19178240	19177726	19177865	19178579	19178830	333337348	265316297	158131104	271248265	257	249	2.91521e-08	1.39209e-05	0.549,0.508,0.532	0.361,0.339,0.275	0.205
ENSG00000105186	ANKRD27	19	-	32604262	32604424	32605834	32605954	32602014	32602126	32607634	32607832	101,68,133	107,68,158	50,49,58	104132139	269	311	9.00859e-05	0.00723318	0.522,0.536,0.493	0.357,0.3,0.325	0.19
ENSG00000065559	MAP2K4	17	+	12054888	12054991	12081355	12081530	12020869	12021001	12095574	12095694	55,48,54	71,58,94	21,33,14	79109143	252	324	4.43763e-06	0.000732048	0.499,0.516,0.425	0.255,0.28,0.112	0.264
ENSG00000065559	MAP2K4	17	+	12054888	12054991	12095574	12095694	12020869	12021001	12107789	12107909	54,46,54	64,58,100	20,31,14	72,79,137	252	269	0.000181344	0.0113471	0.474,0.458,0.366	0.229,0.295,0.098	0.225
ENSG00000125746	EML2	19	-	45624718	45624818	45626704	45626839	45621482	45621637	45629950	45630046	27,54,11	6,15,12	43,38,36	0,0,6	284	249	0.000417294	0.0199269	0.798,0.759,0.446	1.0,1.0,0.84	-0.279
ENSG00000140682	TGFB1I1	16	+	31473681	31473734	31473834	31473977	31473440	31473556	31474151	31474239	123276110	163339267	44,37,27	142129169	202	292	0.000315797	0.0160069	0.522,0.541,0.373	0.309,0.293,0.188	0.215
ENSG00000140682	TGFB1I1	16	+	31473834	31473977	31474151	31474239	31473681	31473734	31474349	31474455	220459194	133429333	67,64,53	165134168	292	237	0.00146012	0.0476534	0.573,0.465,0.321	0.248,0.279,0.204	0.209
ENSG00000166847	DCTN5	16	+	23658506	23658625	23661169	23661281	23642954	23643023	23665625	23665728	268227180	185172223	162110121	274336279	268	261	7.64612e-06	0.00108396	0.585,0.562,0.44	0.365,0.242,0.297	0.228
ENSG00000103365	GGA2	16	-	23493359	23493458	23494302	23494378	23491676	23491800	23495693	23495778	175,109,76	120,101,89	96,122,89	175237179	225	248	0.000223117	0.0125735	0.616,0.543,0.485	0.377,0.362,0.354	0.184
ENSG00000103365	GGA2	16	-	23494302	23494378	23495693	23495778	23493359	23493458	23510320	23510424	249,155,90	98,83,70	114,102,58	99138122	234	225	0.00147293	0.0478992	0.71,0.642,0.553	0.525,0.415,0.314	0.217
ENSG00000103534	TMC5	16	+	19469680	19469825	19472087	19472243	19466081	19466233	19474124	19474276	13,14,28	12,20,21	0,1,2	2,2,9	294	305	0.00159945	0.0496422	0.529,0.421,0.58	0.0,0.342,0.187	0.334
ENSG00000243716	NPIPB5	16	+	22519137	22519269	22519328	22519414	22513763	22513921	22523819	22523948	38,31,95	95,75,112	147159155	100,82,76	281	235	3.74643e-07	0.000103004	0.251,0.257,0.415	0.551,0.619,0.63	-0.292
ENSG00000184916	JAG2	14	-	105157705	105157763	105167756	105168107	105155737	105155989	105168354	105168824	375220173	86,76,64	161,112,78	85,87,63	500	207	0.000290053	0.0152119	0.644,0.545,0.528	0.44,0.348,0.339	0.197
ENSG00000088367	EPB41L1	20	+	36121659	36121816	36125422	36125527	36112425	36112480	36175550	36175715	2,2,0	0,0,1	4,0,0	1,1,2	306	254	0.00011382	0.00843631	1.0,1.0,0.0	0.769,0.0,0.0	0.41
ENSG00000119686	FLVCR2	14	+	75624611	75624752	75633628	75633696	75622057	75622220	75634909	75635013	0,5,1	1,3,4	2,5,3	0,1,0	290	217	1.02104e-05	0.00134259	0.0,0.555,0.158	1.0,0.789,1.0	-0.692
ENSG00000100519	PSMC6	14	+	52711100	52711168	52711409	52711524	52708763	52708816	52713880	52713968	256201258	316234286	260319306	192200161	217	264	0.000135771	0.00947578	0.496,0.511,0.523	0.622,0.66,0.698	-0.15
ENSG00000100813	ACIN1	14	-	23090521	23090633	23093478	23093544	23081747	23081836	23094974	23095614	128,97,89	171151118	44,69,37	131148177	215	261	0.00102899	0.0373011	0.476,0.438,0.478	0.29,0.361,0.202	0.18
ENSG00000100461	RBM23	14	-	22913723	22913821	22917027	22917166	22911327	22911403	22918998	22919149	4,7,12	8,6,5	0,0,1	4,9,5	288	247	4.55023e-07	0.000117955	0.3,0.5,0.673	0.0,0.0,0.146	0.442
ENSG00000100461	RBM23	14	-	22913723	22913845	22917027	22917166	22911327	22911403	22918998	22919149	4,7,12	13,6,3	0,0,1	3,13,6	288	271	3.51357e-07	9.96206e-05	0.225,0.523,0.79	0.0,0.0,0.136	0.467
ENSG00000101019	UQCC1	20	-	35374183	35374256	35381925	35382025	35366556	35366614	35384037	35384133	121,113,93	92,83,101	137111111	190215206	249	222	0.000662823	0.0273354	0.54,0.548,0.451	0.391,0.315,0.325	0.169
ENSG00000227354	RBM26-AS1	13	+	79415110	79415364	79417834	79417916	79412681	79412907	79420759	79420815	3,12,2	1,0,1	11,8,8	6,3,6	403	231	0.000764925	0.0303751	0.632,1.0,0.534	0.512,0.605,0.433	0.205
ENSG00000070423	RNF126	19	-	648881	648975	649678	649748	648371	648487	650233	650296	259194159	348247195	98,82,38	243194147	219	243	6.04773e-05	0.00527607	0.452,0.466,0.475	0.309,0.319,0.223	0.181
ENSG00000172766	NAA16	13	+	41331273	41331369	41336649	41336756	41328723	41328843	41355143	41355216	55,34,33	48,30,13	69,110,72	11,29,19	245	256	0.00107928	0.0382814	0.545,0.542,0.726	0.868,0.799,0.798	-0.217
ENSG00000185344	ATP6V0A2	12	+	123754419	123754537	123756814	123756986	123752282	123752402	123757926	123758015	82,56,85	112,74,84	36,48,56	92128143	267	321	0.000461963	0.0213075	0.468,0.476,0.549	0.32,0.311,0.32	0.181
ENSG00000139697	SBNO1	12	-	123348028	123348133	123350309	123350441	123345257	123345567	123364700	123364843	111,50,79	21,35,44	31,33,41	44,44,45	281	254	0.00103192	0.0373011	0.827,0.564,0.619	0.389,0.404,0.452	0.255
ENSG00000089157	RPLP0	12	-	120198553	120198631	120198853	120199000	120197321	120197462	120199117	120199205	10320105598517	528654726859	760975476638	761381429126	296	227	7.99623e-05	0.00647766	0.6,0.597,0.488	0.434,0.415,0.358	0.159
ENSG00000111231	GPN3	12	-	110457509	110457634	110459694	110459862	110455814	110455930	110465105	110465214	206215176	107,81,144	104,118,83	130148184	317	274	4.96759e-05	0.00479478	0.625,0.696,0.514	0.409,0.408,0.281	0.246
ENSG00000198431	TXNRD1	12	+	104289465	104289542	104309758	104309950	104288930	104289040	104311289	104311412	9,7,9	22,39,114	0,1,0	7,11,17	226	341	0.000167601	0.0107847	0.382,0.213,0.106	0.0,0.121,0.0	0.193
ENSG00000111615	KRR1	12	-	75505197	75505254	75506315	75506399	75503903	75504074	75506483	75506609	64,53,108	93,70,140	54,65,78	139186255	233	206	0.000231142	0.0129454	0.378,0.401,0.405	0.256,0.236,0.213	0.16
ENSG00000127314	RAP1B	12	+	68624674	68624873	68641037	68641153	68610907	68611052	68648698	68648781	41,10,40	0,0,2	21,26,36	1,7,8	348	265	0.0013528	0.0456281	1.0,1.0,0.938	0.941,0.739,0.774	0.161
ENSG00000174099	MSRB3	12	+	65326825	65326934	65368997	65369026	65278642	65278865	65453727	65453825	147,88,122	60,52,56	40,26,24	36,38,36	258	178	0.000218457	0.0123879	0.628,0.539,0.6	0.434,0.321,0.315	0.232
ENSG00000135486	HNRNPA1	12	+	54282799	54282874	54283811	54283967	54282572	54282665	54284257	54284317	233021232466	1038088607816	239926183033	597360005003	224	305	0.000134222	0.00944031	0.234,0.246,0.301	0.354,0.373,0.452	-0.133
ENSG00000134283	PPHLN1	12	+	42355160	42355222	42374862	42375074	42335882	42335974	42384939	42384996	118,111,63	382350407	41,52,30	349423418	211	361	0.000782054	0.0305642	0.346,0.352,0.209	0.167,0.174,0.109	0.152
ENSG00000015153	YAF2	12	-	42199135	42199235	42210547	42210619	42161612	42161765	42237598	42237724	6,10,8	0,1,0	7,3,2	3,7,1	221	249	0.000208985	0.0122348	1.0,0.918,1.0	0.724,0.326,0.693	0.392
ENSG00000015153	YAF2	12	-	42199135	42199235	42235613	42235755	42161612	42161765	42237598	42237724	9,6,7	0,1,0	0,1,0	3,7,1	291	249	1.25455e-14	1.13826e-10	1.0,0.837,1.0	0.0,0.109,0.0	0.909
ENSG00000015153	YAF2	12	-	42210547	42210619	42235613	42235755	42161612	42161765	42237598	42237724	9,6,7	6,10,8	0,1,0	7,3,2	291	221	6.35093e-06	0.000929387	0.533,0.313,0.399	0.0,0.202,0.0	0.348
ENSG00000151229	SLC2A13	12	-	39871797	39871961	39951256	39951365	39864761	39864882	40028300	40028509	45,62,38	43,55,43	171186169	377440379	258	313	2.85773e-05	0.00308669	0.559,0.578,0.517	0.355,0.339,0.351	0.203
ENSG00000215021	PHB2	12	-	6968410	6968708	6969497	6969577	6967891	6968021	6970195	6970280	12321122773	229620261919	881709649	244624702692	229	447	0.00149124	0.0483215	0.512,0.519,0.44	0.413,0.359,0.32	0.126
ENSG00000175470	PPP2R2D	10	+	131901237	131901330	131934457	131934555	131900643	131901155	131940030	131940196	111179105	73,30,48	59,39,27	57,58,65	242	247	5.25431e-05	0.00491467	0.608,0.859,0.691	0.514,0.407,0.298	0.313
ENSG00000203791	EEF1AKMT2	10	-	124774674	124774782	124789038	124789157	124765391	124765608	124790272	124790338	88,39,58	65,45,54	50,34,41	100,116,93	268	257	2.00093e-05	0.00232749	0.565,0.454,0.507	0.324,0.219,0.297	0.229
ENSG00000203791	EEF1AKMT2	10	-	124774674	124774782	124789042	124789157	124765391	124765608	124790272	124790338	89,40,66	65,45,54	49,35,41	100,116,93	264	257	3.46932e-06	0.000629542	0.571,0.464,0.543	0.323,0.227,0.3	0.243
ENSG00000148840	PPRC1	10	+	102143044	102143098	102144249	102144307	102139099	102142004	102148371	102148521	76,69,81	2,0,2	59,92,114	7,22,18	203	207	1.42265e-05	0.00169839	0.975,1.0,0.976	0.896,0.81,0.866	0.126
ENSG00000148840	PPRC1	10	+	102144249	102144307	102146671	102147392	102143044	102143098	102148371	102148521	44,24,34	10598731023	55,56,74	775639540	207	870	5.68039e-05	0.0050037	0.149,0.104,0.123	0.23,0.269,0.365	-0.163
ENSG00000108219	TSPAN14	10	+	80504727	80504778	80509300	80509471	80489216	80489314	80512143	80512269	56,37,29	198140113	8,13,12	129110121	200	320	0.000122256	0.00894538	0.312,0.297,0.291	0.09,0.159,0.137	0.171
ENSG00000165424	ZCCHC24	10	-	79394275	79394440	79432557	79432758	79382324	79386458	79445194	79445627	114,227,98	102,153,61	212146210	65,56,80	350	314	0.000515883	0.0231713	0.501,0.571,0.59	0.745,0.701,0.702	-0.162
ENSG00000128805	ARHGAP22	10	-	48479587	48479764	48555462	48555550	48459683	48459891	48582952	48583152	14,14,9	53,18,15	2,6,10	2,0,4	237	326	0.00100763	0.0371635	0.267,0.517,0.452	0.579,1.0,0.775	-0.373
ENSG00000188234	AGAP4	10	-	45841652	45841687	45844325	45844394	45834015	45834116	45846686	45846755	29,9,7	1,2,0	10,9,25	17,15,11	218	184	3.24383e-07	9.49395e-05	0.961,0.792,1.0	0.332,0.336,0.657	0.476
ENSG00000150051	MKX	10	-	27735220	27735374	27741344	27741504	27734455	27734791	27743227	27743494	406310252	328254323	62,98,43	150152122	309	303	0.000274076	0.0148017	0.548,0.545,0.433	0.288,0.387,0.257	0.198
ENSG00000099246	RAB18	10	+	27526827	27526889	27533734	27533853	27509874	27509930	27533927	27533994	112117100	221154291	66,43,49	258301320	211	268	4.94468e-05	0.00479478	0.392,0.491,0.304	0.245,0.154,0.163	0.208
ENSG00000090060	PAPOLA	14	+	96521005	96521072	96525309	96525391	96520054	96520228	96527429	96527539	305256283	179146347	242183199	373375489	216	231	5.61044e-05	0.00499055	0.646,0.652,0.466	0.41,0.343,0.303	0.236
ENSG00000105053	VRK3	19	-	49995190	49995275	49997503	49997570	49994813	49994919	50000789	50000854	28,24,20	23,23,30	20,15,13	64,37,74	216	234	0.0002154	0.0123879	0.569,0.531,0.419	0.253,0.305,0.16	0.267
ENSG00000075239	ACAT1	11	+	108134220	108134316	108135141	108135242	108133819	108133937	108138897	108139041	229193147	211150159	198173239	284300404	245	250	0.00154503	0.0488434	0.525,0.568,0.485	0.416,0.37,0.376	0.139
ENSG00000137497	NUMA1	11	-	72049418	72049539	72068495	72068617	72035901	72035975	72069841	72069911	6,7,13	6,31,18	0,0,0	16,15,17	271	270	9.66441e-08	3.98569e-05	0.499,0.184,0.418	0.0,0.0,0.0	0.367
ENSG00000140451	PIF1	15	-	64822477	64822610	64823777	64824354	64822265	64822391	64825568	64825639	299378185	23,32,5	169,132,68	25,25,33	726	282	0.00121414	0.0417698	0.835,0.821,0.935	0.724,0.672,0.445	0.25
ENSG00000121680	PEX16	11	-	45915467	45915568	45915702	45915836	45914603	45914684	45916226	45916303	115138120	108121100	122102117	56,43,33	283	250	7.55239e-05	0.00622935	0.485,0.502,0.515	0.658,0.677,0.758	-0.197
ENSG00000170515	PA2G4	12	+	56106587	56106716	56106989	56107095	56104318	56104825	56107186	56107256	1284727537	11547451234	450436362	120512951389	278	255	0.000912595	0.0341948	0.505,0.472,0.285	0.255,0.236,0.193	0.193
ENSG00000026508	CD44	11	+	35180273	35180407	35186831	35186900	35176574	35176740	35189834	35190065	116212991790	5175781148	584586600	523499526	283	218	0.000912678	0.0341948	0.634,0.634,0.546	0.462,0.475,0.468	0.136
ENSG00000099797	TECR	19	+	14564948	14564992	14565065	14565123	14564785	14564858	14565201	14565290	291235180	583475272	302278303	321257243	193	207	3.55256e-06	0.000632007	0.349,0.347,0.415	0.502,0.537,0.572	-0.167
ENSG00000182446	NPLOC4	17	-	81622165	81622278	81629724	81629805	81613317	81613494	81636915	81637060	252142107	399380355	87,49,62	374410410	230	262	0.000184765	0.0114471	0.418,0.299,0.256	0.209,0.12,0.147	0.166
ENSG00000110713	NUP98	11	-	3725102	3725219	3731390	3731578	3723156	3723455	3735190	3735324	424324416	296222416	300395280	438463568	337	266	0.000904165	0.0341812	0.531,0.535,0.441	0.351,0.402,0.28	0.158
ENSG00000119522	DENND1A	9	-	123757702	123757822	123792586	123792630	123676719	123676789	123878950	123879021	38,17,14	136,78,134	12,7,8	179172176	193	269	0.000805414	0.0309641	0.28,0.233,0.127	0.085,0.054,0.06	0.147
ENSG00000153395	LPCAT1	5	-	1494699	1494914	1501460	1501603	1489745	1489858	1523709	1523962	736819529	662722652	632450299	113410251110	292	364	9.81916e-07	0.000212117	0.581,0.586,0.503	0.41,0.354,0.251	0.218
ENSG00000104131	EIF3J	15	+	44554552	44554667	44557488	44557650	44551430	44551522	44560248	44560322	526412483	535388726	406510479	80910561419	264	311	6.85966e-05	0.00587148	0.537,0.556,0.439	0.372,0.363,0.285	0.171
ENSG00000077684	JADE1	4	+	128842952	128843038	128846374	128846532	128831732	128831810	128848979	128849167	69,71,67	108130147	36,47,24	133179164	235	307	0.000108147	0.00816456	0.455,0.416,0.373	0.261,0.255,0.16	0.189
ENSG00000153113	CAST	5	+	96727488	96727530	96729152	96729209	96722638	96722698	96729611	96729725	318716485	158306216	416424399	335376397	191	206	5.46182e-06	0.000839918	0.685,0.716,0.708	0.573,0.549,0.52	0.156
ENSG00000116171	SCP2	1	+	52948008	52948080	52950754	52950886	52941795	52941853	52954739	52954804	25,34,16	30,67,35	19,20,13	108,74,100	221	281	0.000407388	0.0195568	0.514,0.392,0.368	0.183,0.256,0.142	0.231
ENSG00000138777	PPA2	4	-	105449349	105449403	105456680	105456745	105446382	105446502	105473893	105474059	239171114	214192221	82,71,86	327366470	214	203	1.44516e-09	2.18532e-06	0.514,0.458,0.329	0.192,0.155,0.148	0.269
ENSG00000089159	PXN	12	-	120215559	120215661	120219206	120220091	120215102	120215273	120221622	120221758	158207204	55,41,91	111100112	14,12,11	1034	251	0.000652973	0.0271763	0.411,0.551,0.352	0.658,0.669,0.712	-0.242
ENSG00000116679	IVNS1ABP	1	-	185307013	185307139	185307488	185307662	185305535	185305643	185308799	185308875	310281612	212208329	408485569	143181202	323	275	0.000953622	0.0353152	0.555,0.535,0.613	0.708,0.695,0.706	-0.135
ENSG00000163453	IGFBP7	4	-	57032425	57032552	57033194	57033311	57030772	57031336	57040823	57040933	227935743517	136123593373	172514991212	194320462163	266	276	0.000272823	0.0148017	0.635,0.611,0.52	0.479,0.432,0.368	0.162
ENSG00000128039	SRD5A3	4	+	55359345	55359488	55364073	55364271	55346108	55346557	55367587	55367722	97,76,52	81,98,73	66,59,43	163175196	292	347	9.59274e-06	0.00127993	0.587,0.48,0.458	0.325,0.286,0.207	0.236
ENSG00000198363	ASPH	8	-	61618977	61619019	61653567	61653660	61583943	61584029	61680967	61681036	613796599	89147133	862985659	285308315	242	191	0.000287386	0.0151596	0.845,0.81,0.78	0.705,0.716,0.623	0.13
ENSG00000163382	NAXE	1	+	156592100	156592209	156592364	156592475	156591761	156591986	156592556	156592670	814987468	663774402	610435420	716638638	258	260	0.000692384	0.0280446	0.553,0.562,0.54	0.462,0.407,0.399	0.129
ENSG00000075420	FNDC3B	3	+	172112451	172112590	172133470	172133546	172039627	172039771	172226870	172226947	134161188	83152177	58,57,28	125123104	288	225	1.35403e-07	4.94036e-05	0.558,0.453,0.453	0.266,0.266,0.174	0.253
ENSG00000138801	PAPSS1	4	-	107693770	107694006	107701170	107701285	107687038	107687177	107720119	107720452	136131114	631600952	63,53,35	795827948	264	385	1.73697e-06	0.000328324	0.239,0.242,0.149	0.104,0.085,0.051	0.13
ENSG00000161013	MGAT4B	5	-	179799202	179799250	179799505	179799636	179798927	179799121	179799953	179800068	8429741413	277333238	1042939983	136,128,54	280	197	7.09124e-05	0.0059573	0.681,0.673,0.807	0.844,0.838,0.928	-0.15
ENSG00000069849	ATP1B3	3	+	141915969	141916020	141921976	141922063	141913651	141913836	141925530	141926481	468397288	766670606	211211284	6345661052	200	236	0.00077168	0.0303751	0.419,0.411,0.359	0.282,0.306,0.242	0.12
ENSG00000124207	CSE1L	20	+	49058452	49058548	49063201	49063344	49046245	49046423	49066191	49066293	340215277	10226851224	201214183	121413581735	245	292	9.5814e-05	0.00749414	0.284,0.272,0.212	0.165,0.158,0.112	0.111
ENSG00000065534	MYLK	3	-	123752330	123752538	123793676	123793844	123739952	123740001	123831547	123831670	3,17,16	2,19,20	7,1,1	0,0,0	317	357	5.72875e-14	2.59885e-10	0.628,0.502,0.474	1.0,1.0,1.0	-0.465
ENSG00000163507	CIP2A	3	-	108582107	108582202	108582976	108583083	108581414	108581511	108585064	108585212	114,68,143	91,59,110	98117104	139180216	256	244	0.000175189	0.0111346	0.544,0.523,0.553	0.402,0.383,0.315	0.173
ENSG00000114251	WNT5A	3	-	55474336	55474629	55479313	55479564	55465714	55470550	55480784	55480918	241327962527	360441402244	125113241364	817899789	400	442	0.000216553	0.0123879	0.425,0.427,0.554	0.629,0.619,0.656	-0.166
ENSG00000161010	MRNIP	5	-	179851242	179851337	179853196	179853276	179847977	179848066	179853377	179853437	16,33,5	1,5,1	20,25,27	11,16,11	229	244	0.00156809	0.0494002	0.945,0.876,0.842	0.66,0.625,0.723	0.218
ENSG00000108829	LRRC59	17	-	50392738	50392897	50394928	50394988	50392397	50392502	50397212	50397553	543278289	14789771293	213170135	122412861259	209	308	5.34268e-05	0.00491944	0.351,0.295,0.248	0.204,0.163,0.136	0.13
ENSG00000114302	PRKAR2A	3	-	48790543	48790627	48807648	48807684	48782985	48783092	48847334	48847804	71,27,32	144,54,154	30,11,7	179147188	185	233	2.60828e-05	0.00288596	0.383,0.386,0.207	0.174,0.086,0.045	0.224
ENSG00000017797	RALBP1	18	+	9512990	9513289	9516844	9517303	9475669	9475691	9522159	9522509	329290214	552472657	179162160	763827972	448	608	1.1639e-05	0.00150858	0.447,0.455,0.307	0.241,0.21,0.183	0.192
ENSG00000139644	TMBIM6	12	+	49744412	49744542	49749617	49749856	49741956	49742115	49752463	49752549	4,5,0	3,0,2	0,0,0	4,4,1	279	388	0.00116689	0.0404954	0.65,1.0,0.0	0.0,0.0,0.0	0.55
ENSG00000106615	RHEB	7	-	151477332	151477415	151484736	151484804	151471548	151471605	151490942	151491014	790743873	343344505	588563521	441590740	217	232	0.000131647	0.00935188	0.711,0.698,0.649	0.588,0.505,0.429	0.179
ENSG00000106615	RHEB	7	-	151484736	151484804	151490942	151491014	151477332	151477415	151519459	151519924	468379356	376278322	203196194	316378401	221	217	4.06537e-09	3.35444e-06	0.55,0.572,0.521	0.387,0.337,0.322	0.199
ENSG00000220804	LINC01881	2	+	242094886	242095027	242114638	242114741	242088632	242088801	242116182	242116232	10,17,3	8,6,1	5,7,5	24,22,23	290	252	9.21866e-06	0.00124837	0.521,0.711,0.723	0.153,0.217,0.159	0.475
ENSG00000135919	SERPINE2	2	-	223998114	223998342	224001641	224001922	223991802	223992000	224039098	224039288	67717762997	58415672771	726747418	9751093712	430	377	0.000582479	0.0254079	0.504,0.498,0.487	0.395,0.375,0.34	0.126
ENSG00000137809	ITGA11	15	-	68358457	68358585	68364706	68364798	68357150	68357299	68369183	68369284	39,98,126	47142148	65,63,23	130,199,95	241	277	0.000797224	0.0307796	0.488,0.442,0.495	0.365,0.267,0.218	0.192
ENSG00000071462	BUD23	7	+	73686635	73686731	73690915	73691012	73683766	73683804	73692595	73692646	751459290	878543588	291309200	781773758	245	246	0.000301292	0.015532	0.462,0.459,0.331	0.272,0.286,0.209	0.162
ENSG00000071462	BUD23	7	+	73686998	73687095	73690915	73691012	73686817	73686900	73692595	73692646	1060614446	890550593	435474385	784773760	246	246	0.00123208	0.0421836	0.544,0.527,0.429	0.357,0.38,0.336	0.142
ENSG00000151414	NEK7	1	+	198232552	198232637	198253039	198253180	198156962	198157276	198262574	198262637	226272577	134181468	172150110	203195247	234	290	0.000459688	0.0213075	0.676,0.651,0.604	0.512,0.488,0.356	0.192
ENSG00000117298	ECE1	1	-	21272698	21272911	21279190	21279332	21260270	21260392	21290069	21290156	570718389	7131050741	305258114	838688521	291	362	5.08386e-05	0.00480478	0.499,0.46,0.395	0.312,0.318,0.214	0.17
ENSG00000105486	LIG1	19	-	48151231	48151339	48153871	48153967	48150087	48150210	48157013	48157140	217180196	166,132,75	372313386	115,85,46	245	257	0.000114369	0.00843631	0.578,0.589,0.733	0.772,0.794,0.898	-0.188
ENSG00000179348	GATA2	3	-	128486802	128487076	128487710	128487921	128485726	128486368	128488351	128488530	113,81,52	373413484	24,15,11	370317203	360	423	0.000251489	0.0138288	0.263,0.187,0.112	0.071,0.053,0.06	0.126
ENSG00000021826	CPS1	2	+	210656524	210656632	210658598	210658688	210654024	210654102	210660484	210660655	850,684,98	879690124	113412431083	231925323876	257	239	1.07477e-07	4.23974e-05	0.473,0.48,0.424	0.313,0.313,0.206	0.182
ENSG00000160691	SHC1	1	-	154968203	154968257	154968494	154968614	154967979	154968031	154968770	154968834	645750426	492609592	266305136	470524385	269	203	0.00059301	0.0255302	0.497,0.482,0.352	0.299,0.305,0.21	0.172
ENSG00000126091	ST3GAL3	1	+	43814890	43815004	43824730	43824892	43736232	43736380	43838218	43838311	6,3,1	5,2,8	0,0,1	3,12,4	263	311	0.000578087	0.0253381	0.587,0.639,0.129	0.0,0.0,0.228	0.376
ENSG00000110881	ASIC1	12	+	50078923	50078980	50081101	50081181	50078420	50078577	50081259	50081364	54,88,46	92,115,38	80,58,83	36,18,45	206	229	0.000131934	0.00935188	0.395,0.46,0.574	0.712,0.782,0.672	-0.246
ENSG00000114331	ACAP2	3	-	195410706	195411009	195412845	195412916	195392089	195392147	195442794	195442905	0,1,0	4,0,1	4,1,1	1,0,3	220	452	0.000758054	0.0302988	0.0,1.0,0.0	0.892,1.0,0.406	-0.433
ENSG00000092820	EZR	6	-	158787107	158787203	158789287	158789371	158785308	158785583	158818081	158818166	796458610	9886281041	216214206	643669628	233	245	5.25757e-08	2.3851e-05	0.459,0.434,0.381	0.261,0.252,0.256	0.168
ENSG00000081870	HSPB11	1	-	53930038	53930145	53939984	53940097	53928371	53928440	53945554	53945572	95,42,46	281158316	25,31,14	398464377	262	256	9.15304e-07	0.00020255	0.248,0.206,0.125	0.058,0.061,0.035	0.142
ENSG00000116752	BCAS2	1	-	114575589	114575751	114576687	114576758	114570699	114570750	114581298	114581391	153,84,173	414217521	110,103,79	450527610	220	311	0.00137417	0.0460068	0.343,0.354,0.319	0.257,0.216,0.155	0.129
ENSG00000136247	ZDHHC4	7	+	6578565	6578720	6580554	6580678	6577433	6577720	6581606	6581680	75,112,41	196179103	41,17,31	228220201	304	273	1.36128e-07	4.94036e-05	0.256,0.36,0.263	0.139,0.065,0.122	0.184
ENSG00000185420	SMYD3	1	-	246335366	246335474	246355030	246355094	246330479	246330537	246507053	246507144	75,114,91	140122136	65,44,45	146170172	213	257	0.00145685	0.0476534	0.393,0.53,0.447	0.349,0.238,0.24	0.181
ENSG00000163374	YY1AP1	1	-	155675009	155675096	155680415	155680456	155672559	155672731	155688070	155688201	44,68,54	147166194	31,34,25	202268218	190	236	0.000189273	0.0116032	0.271,0.337,0.257	0.16,0.136,0.125	0.148
ENSG00000119681	LTBP2	14	-	74528482	74528698	74528957	74529122	74527346	74527366	74532425	74532548	118128171	147,118,70	33,43,20	8,4,6	314	365	0.00015827	0.01055	0.483,0.558,0.74	0.827,0.926,0.795	-0.256
ENSG00000100714	MTHFD1	14	+	64439095	64439172	64440125	64440266	64435568	64435671	64441384	64441453	382334353	645500326	555676680	339409328	226	290	6.20591e-06	0.000923052	0.432,0.462,0.581	0.678,0.68,0.727	-0.203
ENSG00000283761	AC118553.2	1	+	100017681	100017815	100043072	100043229	100015301	100015420	100049908	100050004	44,24,39	24,8,13	55,73,84	4,0,16	283	306	0.000208878	0.0122348	0.665,0.764,0.764	0.937,1.0,0.85	-0.198
ENSG00000260643	AC092718.3	16	-	81087600	81087664	81090600	81090680	81084462	81084594	81096130	81096233	812413499	347187282	299214190	315335390	229	213	1.50859e-10	3.45411e-07	0.685,0.673,0.622	0.469,0.373,0.312	0.275
ENSG00000169499	PLEKHA2	8	+	38957322	38957386	38968591	38968669	38953296	38953367	38969420	38970227	112185185	169271162	223261182	128,149,89	213	227	7.01914e-05	0.00595183	0.414,0.421,0.549	0.65,0.651,0.685	-0.201
ENSG00000063978	RNF4	4	+	2497006	2497121	2500658	2500738	2490336	2490502	2511955	2511965	163,94,167	11,6,22	71116150	32,17,80	264	229	0.000528607	0.0236258	0.928,0.931,0.868	0.658,0.855,0.619	0.198
ENSG00000135404	CD63	12	-	55726120	55726261	55726699	55726795	55725811	55725896	55726889	55726964	220724972380	22502288912	206920412663	600684583	245	290	0.000540228	0.0239097	0.537,0.564,0.755	0.803,0.779,0.844	-0.19
ENSG00000174021	GNG5	1	-	84501825	84501970	84506010	84506301	84498324	84498548	84506435	84506565	512296557	12958311663	253224184	147415471582	440	294	4.4996e-07	0.000117955	0.209,0.192,0.183	0.103,0.088,0.072	0.107
ENSG00000038382	TRIO	5	+	14485068	14485246	14487463	14487730	14482581	14482773	14492566	14492814	6097661147	207218198	462451299	33,36,6	327	416	2.98713e-09	3.01136e-06	0.789,0.817,0.881	0.947,0.941,0.984	-0.128
ENSG00000038382	TRIO	5	+	14485068	14485246	14487463	14488260	14482581	14482773	14492566	14492814	6097661147	257532384121	462451299	11331051587	327	946	4.73424e-05	0.00472019	0.406,0.406,0.446	0.541,0.554,0.596	-0.144
ENSG00000132485	ZRANB2	1	-	71076794	71076877	71078456	71078565	71072471	71072548	71078655	71078708	563428559	266231380	562574399	525591513	258	232	1.89692e-05	0.00223517	0.656,0.625,0.569	0.49,0.466,0.412	0.161
ENSG00000167775	CD320	19	-	8303854	8303973	8305030	8305156	8302776	8302980	8308148	8308271	1230712272	595393268	298224148	495435418	275	268	1.45009e-08	9.39759e-06	0.668,0.638,0.497	0.37,0.334,0.257	0.281
ENSG00000143641	GALNT2	1	+	230178217	230178311	230203136	230203290	230067208	230067406	230236013	230236112	7051008273	15882219790	474348175	199322052150	243	303	4.32397e-10	7.84628e-07	0.356,0.362,0.301	0.229,0.164,0.092	0.178
ENSG00000055211	GINM1	6	+	149572284	149572344	149578821	149578973	149566293	149566534	149579833	149579990	100,82,83	169188240	49,51,42	213230249	209	301	0.000773355	0.0303751	0.46,0.386,0.332	0.249,0.242,0.195	0.164
ENSG00000131584	ACAP3	1	-	1303161	1303281	1304085	1304143	1302921	1302975	1307768	1307830	56,48,21	136,146,98	27,29,31	227212286	207	269	0.000499568	0.0226629	0.349,0.299,0.218	0.134,0.151,0.123	0.153
ENSG00000114867	EIF4G1	3	+	184315762	184315856	184316131	184316218	184315165	184315545	184317320	184317497	591362279	575461413	164146113	362346240	243	236	0.00091583	0.0341948	0.5,0.433,0.396	0.306,0.291,0.314	0.139
ENSG00000160058	BSDC1	1	-	32383829	32383939	32386778	32386895	32381213	32381268	32394079	32394140	73,47,40	155115118	18,23,13	116,140,80	266	259	0.000464994	0.0213075	0.314,0.285,0.248	0.131,0.138,0.137	0.147
ENSG00000160058	BSDC1	1	-	32383829	32383997	32386778	32386895	32381213	32381268	32394079	32394140	73,47,40	220160152	18,23,13	156,189,99	266	317	0.00109406	0.0384745	0.283,0.259,0.239	0.121,0.127,0.135	0.133
ENSG00000160058	BSDC1	1	-	32383829	32384048	32386778	32386895	32381213	32381268	32394079	32394140	73,47,40	224171156	18,23,13	158195104	266	368	0.000794984	0.0307796	0.311,0.275,0.262	0.136,0.14,0.147	0.142
ENSG00000172366	MCRIP2	16	+	647416	647544	647782	647884	642119	642249	648119	648474	264,174,98	221,137,78	125,94,67	194126140	277	251	0.000380412	0.0186566	0.52,0.535,0.532	0.369,0.403,0.302	0.171
ENSG00000111843	TMEM14C	6	+	10724960	10725037	10725906	10726008	10724421	10724633	10728639	10728727	736613501	809632945	266263239	708680798	226	251	7.88403e-05	0.00644431	0.503,0.519,0.371	0.294,0.3,0.25	0.183
ENSG00000164111	ANXA5	4	-	121684676	121684771	121686287	121686372	121683363	121683477	121696580	121696624	14881236705	164617623406	386361386	216025403531	234	244	0.00029561	0.0154142	0.485,0.422,0.178	0.157,0.129,0.102	0.232
ENSG00000113575	PPP2CA	5	-	134201847	134202021	134205921	134206131	134200984	134201074	134225759	134226142	165912391536	11049281451	116011041064	125914661625	359	323	0.00113723	0.039685	0.575,0.546,0.488	0.453,0.404,0.371	0.127
ENSG00000244687	UBE2V1	20	-	50098881	50098981	50111288	50111562	50096671	50096820	50113106	50113198	5,7,1	2,3,0	0,0,1	3,5,0	423	249	0.000192766	0.0117381	0.595,0.579,1.0	0.0,0.0,1.0	0.391
ENSG00000157193	LRP8	1	-	53276691	53277078	53280586	53280715	53275630	53275753	53289566	53289689	312235206	292180204	252243273	134118115	278	536	0.00160313	0.0496422	0.673,0.716,0.661	0.784,0.799,0.821	-0.118
ENSG00000198959	TGM2	20	-	38155846	38156089	38161419	38161599	38150938	38151057	38165188	38165259	1761653187	2502436365	116,77,75	344274354	329	392	2.75215e-07	8.61042e-05	0.456,0.447,0.379	0.287,0.251,0.202	0.181
ENSG00000057757	PITHD1	1	+	23779437	23779481	23779863	23779941	23778404	23778713	23785674	23785779	160,81,107	133,80,155	102,63,84	170188241	193	227	0.000815045	0.0312021	0.586,0.544,0.448	0.414,0.283,0.291	0.197
ENSG00000181192	DHTKD1	10	+	12094072	12094271	12097683	12097996	12091512	12091684	12100177	12100262	108,86,105	172156126	149214201	153141132	348	462	0.00153628	0.0487366	0.455,0.423,0.525	0.564,0.668,0.669	-0.166
ENSG00000120705	ETF1	5	-	138518691	138518867	138542832	138542936	138517560	138517700	138543096	138543209	214128122	11548081556	37,53,33	123713621694	253	325	1.11152e-08	7.75757e-06	0.192,0.169,0.092	0.037,0.048,0.024	0.115
ENSG00000144283	PKP4	2	+	158533179	158533316	158603069	158603104	158456963	158457218	158620989	158621121	57,50,46	12,19,21	27,23,27	23,21,47	286	184	0.000271927	0.0148017	0.753,0.629,0.585	0.43,0.413,0.27	0.285
ENSG00000242485	MRPL20	1	-	1405808	1405886	1406908	1407019	1401907	1402256	1407130	1407313	1033656979	490401588	707564501	577578564	260	227	0.000185465	0.0114471	0.648,0.588,0.592	0.517,0.46,0.437	0.138
ENSG00000143569	UBAP2L	1	+	154228614	154228725	154234590	154234759	154227281	154227359	154235195	154235291	595561753	539459245	687829824	177,160,86	260	318	6.6048e-06	0.000951196	0.574,0.599,0.79	0.826,0.864,0.921	-0.216
ENSG00000143569	UBAP2L	1	+	154228614	154228725	154234590	154234792	154227281	154227359	154235195	154235291	595561753	259,247,63	687829824	46,64,35	260	351	0.000328224	0.0164529	0.756,0.754,0.942	0.953,0.946,0.969	-0.139
ENSG00000186566	GPATCH8	17	-	44424348	44424492	44464471	44464544	44405920	44406051	44474828	44474903	58,38,39	158109101	31,23,13	216195198	222	293	3.0902e-07	9.34578e-05	0.326,0.315,0.338	0.159,0.135,0.08	0.202
ENSG00000188917	TRMT2B	X	-	101041316	101041371	101051250	101051366	101036973	101037073	101051643	101051733	10,4,1	0,1,1	0,2,0	1,0,6	265	204	0.000278375	0.0148889	1.0,0.755,0.435	0.0,1.0,0.0	0.397
ENSG00000177879	AP3S1	5	+	115866669	115866761	115902884	115902992	115841480	115842106	115913361	115914081	332242270	351289412	130124127	304352287	241	257	5.42207e-05	0.00491944	0.502,0.472,0.411	0.313,0.273,0.321	0.159
ENSG00000197785	ATAD3A	1	+	1527694	1527862	1529222	1529331	1526460	1526531	1533925	1534685	1140495901	641314361	746649729	228214157	317	258	0.00111604	0.0390959	0.591,0.562,0.67	0.727,0.712,0.791	-0.136
ENSG00000104763	ASAH1	8	-	18069791	18069872	18071299	18071390	18067219	18067298	18075540	18075587	382480252	133192145	205177166	185213278	240	230	1.78777e-07	5.793e-05	0.734,0.706,0.625	0.515,0.443,0.364	0.248
ENSG00000104763	ASAH1	8	-	18069791	18069878	18071299	18071390	18067219	18067298	18075540	18075587	382480252	143206151	205177166	194225295	240	236	1.60185e-07	5.58985e-05	0.724,0.696,0.621	0.51,0.436,0.356	0.246
ENSG00000131697	NPHP4	1	-	5969086	5969259	5978269	5978413	5967298	5967363	5986154	5986327	38,26,15	62,63,39	48,42,38	47,39,27	293	322	0.00149833	0.0483785	0.402,0.312,0.297	0.529,0.542,0.607	-0.222
ENSG00000104687	GSR	8	-	30689160	30689319	30692968	30693055	30684087	30684199	30696379	30696479	188172135	437351456	157,158,92	706687787	236	308	0.000313	0.0159542	0.36,0.39,0.279	0.225,0.231,0.132	0.147
ENSG00000169241	SLC50A1	1	+	155136298	155136396	155136827	155136951	155135866	155135991	155137560	155137722	105,181,67	112,138,44	31,38,33	102,86,61	247	273	4.09938e-06	0.000715263	0.509,0.592,0.627	0.251,0.328,0.374	0.258
ENSG00000169241	SLC50A1	1	+	155136827	155136951	155137578	155137722	155136298	155136376	155137978	155138098	142,156,79	174258147	94,91,71	301281244	273	293	0.000209015	0.0122348	0.467,0.394,0.366	0.251,0.258,0.238	0.16
ENSG00000136717	BIN1	2	-	127050420	127050522	127057472	127057601	127048026	127048633	127059010	127059155	145,151,49	299180153	28,29,17	138114132	278	251	0.00133811	0.045301	0.305,0.431,0.224	0.155,0.187,0.104	0.171
ENSG00000138750	NUP54	4	-	76136185	76136412	76144148	76144292	76134174	76134362	76144389	76144473	236152197	193132280	133,116,47	223288318	293	376	0.000446193	0.0209757	0.611,0.596,0.474	0.434,0.341,0.159	0.249
ENSG00000143416	SELENBP1	1	-	151369003	151369189	151369441	151369554	151368198	151368319	151369712	151369769	150,265,24	267,508,67	170,145,81	781796704	262	335	4.06689e-09	3.35444e-06	0.418,0.4,0.314	0.218,0.189,0.128	0.199
ENSG00000006831	ADIPOR2	12	+	1777853	1778025	1780450	1780637	1772841	1772961	1780888	1781076	292251254	296255279	204213209	343357459	321	336	0.000647883	0.0270887	0.508,0.507,0.488	0.384,0.384,0.323	0.137
ENSG00000185803	SLC52A2	8	+	144359622	144359747	144360171	144360493	144359183	144359423	144360589	144360684	370301197	1049921516	249224201	460317300	274	471	0.000207838	0.0122348	0.377,0.36,0.396	0.482,0.548,0.535	-0.144
ENSG00000143621	ILF2	1	-	153664042	153664130	153664395	153664474	153663214	153663276	153665219	153665336	10908301300	974909860	140615681699	716771545	228	237	0.000164358	0.0107671	0.538,0.487,0.611	0.671,0.679,0.764	-0.159
ENSG00000164008	C1orf50	1	+	42767508	42767624	42773562	42773649	42767268	42767390	42774736	42774868	21,14,6	28,23,37	4,1,0	41,40,58	265	236	2.06295e-06	0.000381983	0.4,0.352,0.126	0.08,0.022,0.0	0.259
ENSG00000117868	ESYT2	7	-	158737047	158737179	158739022	158739121	158735502	158735608	158741522	158741896	255268118	345372308	196150146	602611598	248	281	0.000636727	0.0268699	0.456,0.449,0.303	0.269,0.218,0.217	0.168
ENSG00000117868	ESYT2	7	-	158748193	158748280	158749648	158749723	158743528	158743678	158752780	158752843	41,32,23	218219128	119110114	270271198	224	236	5.70239e-07	0.000143716	0.165,0.133,0.159	0.317,0.3,0.378	-0.179
ENSG00000115459	ELMOD3	2	+	85371085	85371209	85377343	85377474	85369738	85369830	85387097	85387225	10,20,15	3,3,0	11,7,16	6,10,14	273	280	0.000217853	0.0123879	0.774,0.872,1.0	0.653,0.418,0.54	0.345
ENSG00000169188	APEX2	X	+	55002250	55002431	55002961	55003108	55001545	55001629	55003798	55003868	185248163	212227175	246257317	147165130	330	296	0.000514906	0.0231713	0.439,0.495,0.455	0.6,0.583,0.686	-0.16
ENSG00000162959	MEMO1	2	-	31891991	31892134	31943301	31943383	31883385	31883462	32010186	32010264	181,95,85	161114149	30,61,27	178198236	231	292	2.31987e-09	2.89058e-06	0.587,0.513,0.419	0.176,0.28,0.126	0.312
ENSG00000127054	INTS11	1	-	1319295	1319433	1320455	1320529	1315519	1315618	1320995	1321093	161,106,88	136104118	76,56,37	144114123	223	287	0.000628485	0.026646	0.604,0.567,0.49	0.404,0.387,0.279	0.197
ENSG00000105677	TMEM147	19	+	35545887	35545957	35546525	35546585	35545594	35545816	35546671	35546808	372259246	249226264	141117141	285288398	219	209	1.52281e-10	3.45411e-07	0.588,0.522,0.471	0.321,0.279,0.253	0.243
ENSG00000275131	AC241952.1	1	-	120495029	120495146	120497181	120497421	120494233	120494460	120501109	120501234	0,2,0	3,12,2	10,6,10	2,13,35	389	266	0.000538891	0.0239097	0.0,0.102,0.0	0.774,0.24,0.163	-0.358
ENSG00000120889	TNFRSF10B	8	-	23027132	23027288	23027721	23027753	23024187	23024260	23028330	23028441	35,99,79	181253196	109113132	155160176	181	305	0.000740231	0.0297173	0.246,0.397,0.404	0.542,0.543,0.558	-0.199
ENSG00000234741	GAS5	1	-	173864674	173864704	173865228	173865282	173864483	173864506	173865509	173865547	340387487	182240217	468522609	130173147	203	179	0.00029807	0.0154536	0.622,0.587,0.664	0.76,0.727,0.785	-0.133
ENSG00000135272	MDFIC	7	+	114942274	114942397	114979505	114979781	114922926	114923127	115015687	115015935	116185163	253414244	102,102,82	365429355	272	425	0.000140406	0.00965078	0.417,0.411,0.511	0.304,0.271,0.265	0.166
ENSG00000268043	NBPF12	1	+	146964356	146964429	146970646	146970719	146963094	146963309	146971182	146971394	6,11,4	12,14,7	2,0,0	10,12,11	222	222	4.7312e-06	0.000753091	0.333,0.44,0.364	0.167,0.0,0.0	0.323
ENSG00000268043	NBPF12	1	+	146987233	146987285	146991994	146992046	146986351	146986524	146992711	146992884	57,2,2	0,1,0	4,23,2	2,8,4	201	201	0.000207051	0.0122348	1.0,0.667,1.0	0.667,0.742,0.333	0.308
ENSG00000116898	MRPS15	1	-	36461263	36461312	36462087	36462163	36460691	36460776	36463805	36463850	434313310	227164286	238261308	304328369	225	198	0.00153552	0.0487366	0.627,0.627,0.488	0.408,0.412,0.423	0.166
ENSG00000173960	UBXN2A	2	+	23958300	23958355	23971275	23971414	23940418	23940648	23976968	23977075	58,44,24	70,40,88	13,16,17	89,86,146	204	288	0.000165571	0.0107671	0.539,0.608,0.278	0.171,0.208,0.141	0.302
ENSG00000162851	TFB2M	1	-	246557380	246557534	246564345	246564434	246556572	246556721	246565825	246566324	156122151	185154259	57,53,88	203167285	238	303	1.42912e-06	0.000281879	0.518,0.502,0.426	0.263,0.288,0.282	0.204
ENSG00000163596	ICA1L	2	-	202788829	202789087	202796889	202796964	202785917	202786007	202811745	202811789	1,0,0	9,8,3	6,14,4	22,9,37	224	407	1.19565e-05	0.0015279	0.168,0.0,0.0	0.331,0.739,0.164	-0.355
ENSG00000116237	ICMT	1	-	6231901	6232119	6234885	6234974	6221192	6225262	6235716	6235940	527446307	11699781058	227208231	115712401545	238	367	7.93406e-07	0.000179964	0.41,0.413,0.309	0.232,0.206,0.187	0.169
ENSG00000061273	HDAC7	12	-	47796206	47796298	47797016	47797142	47795586	47795767	47797383	47797499	210279257	107,63,46	175176116	13,18,7	275	241	0.00043405	0.0205111	0.632,0.795,0.83	0.922,0.895,0.936	-0.165
ENSG00000092871	RFFL	17	-	35021370	35021781	35026373	35026561	35016369	35016580	35089104	35089295	24,56,13	18,52,24	8,9,1	29,44,31	337	560	3.06539e-05	0.00323398	0.689,0.642,0.474	0.314,0.254,0.051	0.395
ENSG00000187079	TEAD1	11	+	12862249	12862314	12879707	12879842	12764178	12764434	12881004	12881051	142137142	327275175	123156189	135123136	214	284	0.00121539	0.0417698	0.366,0.398,0.519	0.547,0.627,0.648	-0.18
ENSG00000128596	CCDC136	7	+	128806236	128806395	128806687	128806858	128805760	128805901	128807359	128807545	12,9,2	2,7,0	2,10,3	21,14,6	308	320	0.000946149	0.035182	0.862,0.572,1.0	0.09,0.426,0.342	0.525
ENSG00000143727	ACP1	2	+	272036	272150	272191	272305	271865	271939	275139	275201	1160757733	263318212	776782674	445422512	263	263	4.64014e-05	0.00467778	0.815,0.704,0.776	0.636,0.65,0.568	0.147
ENSG00000143727	ACP1	2	+	272036	272150	275139	275201	271865	271939	276979	277085	531311228	256220214	219183146	347407397	263	211	1.80518e-08	9.95812e-06	0.625,0.531,0.461	0.336,0.265,0.228	0.263
ENSG00000166444	ST5	11	-	8713997	8714042	8714609	8714706	8712550	8712735	8715602	8715818	74,75,46	45,44,28	129,119,68	28,37,12	246	194	0.000396516	0.0192385	0.565,0.573,0.564	0.784,0.717,0.817	-0.205
ENSG00000166444	ST5	11	-	8726072	8726209	8750620	8750725	8717740	8717892	8811246	8811335	26,33,35	123,111,94	4,14,10	144,133,75	254	286	0.000108032	0.00816456	0.192,0.251,0.295	0.03,0.106,0.131	0.157
ENSG00000171603	CLSTN1	1	-	9755113	9755309	9773271	9773394	9751472	9751681	9823642	9823669	475490470	545590488	370229178	571611485	272	345	0.000576296	0.0253381	0.525,0.513,0.55	0.451,0.322,0.318	0.166
ENSG00000130723	PRRC2B	9	+	131447661	131447804	131455075	131455166	131447084	131447206	131459163	131459356	422365399	329236167	465477370	141,133,89	292	240	0.00023772	0.0132321	0.513,0.56,0.663	0.731,0.747,0.774	-0.172
ENSG00000014641	MDH1	2	+	63597398	63597574	63604695	63604872	63594487	63594586	63605279	63605393	179199195	12271102486	295372453	648720554	325	326	4.62365e-05	0.00467778	0.128,0.153,0.287	0.313,0.341,0.451	-0.179
ENSG00000196104	SPOCK3	4	-	166889129	166889244	167062491	167062537	166792169	166792289	167233984	167234173	0,1,0	1,6,4	5,5,8	15,15,12	195	264	6.50061e-05	0.00561715	0.0,0.184,0.0	0.311,0.311,0.474	-0.304
ENSG00000196104	SPOCK3	4	-	167000348	167000463	167062491	167062537	166912619	166912743	167233984	167234173	0,1,0	2,4,1	5,5,8	24,14,22	195	264	0.000391207	0.0190829	0.0,0.253,0.0	0.22,0.326,0.33	-0.208
ENSG00000135976	ANKRD36	2	+	97122886	97122993	97124459	97124597	97118343	97118517	97127066	97127134	3,2,7	1,0,1	9,7,8	4,7,9	256	287	0.000216764	0.0123879	0.771,1.0,0.887	0.716,0.529,0.499	0.305
ENSG00000135976	ANKRD36	2	+	97207810	97207839	97209680	97209709	97206062	97206135	97209799	97209872	3,9,15	0,0,0	2,2,1	6,0,5	178	178	0.00160216	0.0496422	1.0,1.0,1.0	0.25,1.0,0.167	0.528
ENSG00000214063	TSPAN4	11	+	850287	850367	864436	864511	847196	847300	865512	865614	324371197	304361284	77,78,64	237242194	229	224	2.54874e-09	2.89058e-06	0.51,0.501,0.404	0.241,0.24,0.244	0.23
ENSG00000085662	AKR1B1	7	-	134447297	134447381	134451585	134451753	134445237	134445320	134458996	134459102	2252112852495	123168692752	959732388	11721174643	317	233	0.00102845	0.0373011	0.573,0.547,0.4	0.376,0.314,0.307	0.174
ENSG00000085662	AKR1B1	7	-	134449719	134449797	134450785	134450902	134448996	134449119	134451585	134451753	2052112862506	149285834275	936756398	193419041244	266	227	0.000158397	0.01055	0.54,0.529,0.333	0.292,0.253,0.214	0.214
ENSG00000056097	ZFR	5	-	32419820	32420103	32444228	32444328	32417647	32417792	32444621	32444738	218,127,75	784611898	59,60,28	862818853	249	432	0.000620931	0.0264493	0.325,0.265,0.127	0.106,0.113,0.054	0.148
ENSG00000152620	NADK2	5	-	36207169	36207265	36211843	36211922	36201105	36201161	36217747	36217884	167153120	186151162	84,87,76	205276207	228	245	9.0919e-08	3.92813e-05	0.491,0.521,0.443	0.306,0.253,0.283	0.204
ENSG00000183291	SELENOF	1	-	86880661	86880725	86903280	86903448	86868052	86868102	86914027	86914126	939681618	470342433	449424448	447463562	317	213	4.71334e-06	0.000753091	0.573,0.572,0.49	0.403,0.381,0.349	0.167
ENSG00000134352	IL6ST	5	-	55969549	55969855	55976214	55976293	55968275	55968396	55982723	55982800	122221315	4408301676	147,141,78	115713331111	228	455	6.8146e-07	0.000162707	0.356,0.347,0.273	0.202,0.174,0.123	0.159
ENSG00000250802	ZBED3-AS1	5	+	77089345	77089403	77092491	77092533	77087486	77087619	77098654	77098747	3,0,0	1,2,1	1,3,2	0,1,1	207	191	0.000689333	0.0280446	0.735,0.0,0.0	1.0,0.735,0.649	-0.55
ENSG00000030066	NUP160	11	-	47821723	47821821	47822086	47822164	47819373	47819458	47835650	47835809	336340258	489497635	195210171	6468211022	227	247	4.19774e-06	0.000718605	0.428,0.427,0.307	0.247,0.218,0.154	0.181
ENSG00000119048	UBE2B	5	+	134376668	134376694	134380718	134380808	134374382	134374463	134388324	134388413	96,40,42	253232407	18,21,12	378388650	175	239	8.96958e-06	0.00123305	0.341,0.191,0.124	0.061,0.069,0.025	0.167
ENSG00000214706	IFRD2	3	-	50289446	50289762	50289928	50290086	50289254	50289360	50290169	50290294	760422707	11566731163	508464474	123210981471	307	465	0.0013592	0.045674	0.499,0.487,0.479	0.384,0.39,0.328	0.121
ENSG00000231887	PRH1	12	-	10883060	10883096	10973654	10973721	10882586	10882698	11047019	11047188	12,4,11	3,2,8	6,15,8	0,0,2	216	185	0.00016614	0.0107671	0.774,0.631,0.541	1.0,1.0,0.774	-0.276
ENSG00000118985	ELL2	5	-	95900955	95901080	95906522	95906782	95900692	95900780	95913770	95913934	349511598	215244481	213210194	223296336	409	274	5.06672e-05	0.00480478	0.521,0.584,0.454	0.39,0.322,0.279	0.189
ENSG00000113648	H2AFY	5	-	135350822	135350913	135352945	135353045	135345967	135346057	135360496	135360607	203110531212	321324440	174217391434	196274107	249	240	0.00150938	0.0484064	0.859,0.758,0.726	0.895,0.859,0.928	-0.113
ENSG00000133706	LARS	5	-	146140203	146140261	146142871	146143084	146135600	146135664	146143411	146143550	574482423	201202258	399414372	327331419	362	207	0.000280613	0.0148889	0.62,0.577,0.484	0.411,0.417,0.337	0.172
ENSG00000110921	MVK	12	+	109579801	109579946	109581394	109581550	109575997	109576145	109586021	109586125	54,51,47	34,25,31	11,19,68	26,31,100	294	305	9.51666e-05	0.00749414	0.622,0.679,0.611	0.305,0.389,0.414	0.268
ENSG00000136280	CCM2	7	+	45064462	45064646	45068442	45068579	45038252	45038426	45069825	45069961	32,34,18	79,103,49	17,17,8	138113102	333	286	0.000597979	0.0255918	0.258,0.221,0.24	0.096,0.114,0.063	0.149
ENSG00000169045	HNRNPH1	5	-	179620891	179621035	179621241	179621397	179619268	179619407	179623036	179623164	20261188908	195611931385	924749745	151517361808	305	293	0.00101836	0.0373011	0.499,0.489,0.386	0.369,0.293,0.284	0.143
ENSG00000145979	TBC1D7	6	-	13307599	13307745	13316570	13316708	13306397	13306527	13320907	13321095	84,121,93	97,108,71	74,82,65	123150214	287	295	0.000331079	0.0165048	0.471,0.535,0.574	0.382,0.36,0.238	0.2
ENSG00000124795	DEK	6	-	18257952	18258062	18258303	18258405	18256360	18256455	18263842	18263996	470342429	8066421013	289272224	928961950	251	259	0.000197463	0.0119439	0.376,0.355,0.304	0.243,0.226,0.196	0.123
ENSG00000124795	DEK	6	-	18258303	18258405	18263842	18263996	18257952	18258062	18264384	18264541	698583622	680551699	366321214	541558519	303	251	0.000593726	0.0255302	0.46,0.467,0.424	0.359,0.323,0.255	0.138
ENSG00000100387	RBX1	22	+	40964046	40964117	40967798	40967884	40953554	40953633	40972475	40973309	761818788	380456481	590521607	560551605	220	235	5.4135e-05	0.00491944	0.681,0.657,0.636	0.53,0.502,0.517	0.142
ENSG00000065833	ME1	6	-	83398366	83398516	83407767	83407901	83352063	83352139	83430876	83431071	236284364	149185396	267231241	360339503	283	299	0.000592514	0.0255302	0.626,0.619,0.493	0.439,0.419,0.336	0.181
ENSG00000158545	ZC3H18	16	+	88608933	88609051	88611267	88611536	88599790	88599948	88622196	88622388	144138183	317241172	152169179	90,77,49	267	418	7.09239e-07	0.000164998	0.416,0.473,0.625	0.726,0.775,0.851	-0.279
ENSG00000105877	DNAH11	7	+	21619955	21620078	21635870	21636095	21619099	21619222	21637610	21637702	2,0,2	2,4,11	1,1,1	1,0,0	272	374	8.75416e-06	0.00122195	0.579,0.0,0.2	0.579,1.0,1.0	-0.6
ENSG00000006607	FARP2	2	+	241436480	241436538	241441303	241441556	241434961	241435030	241456746	241456922	36,32,43	55,51,60	65,99,93	40,76,28	207	402	0.000108885	0.00816456	0.56,0.549,0.582	0.759,0.717,0.866	-0.217
ENSG00000126653	NSRP1	17	+	30156539	30156662	30163066	30163162	30118079	30118173	30172541	30172598	5,0,1	13,3,0	2,3,1	0,0,2	272	245	0.000647308	0.0270887	0.257,0.0,1.0	1.0,1.0,0.311	-0.351
ENSG00000089820	ARHGAP4	X	-	153933942	153934001	153934376	153934475	153932538	153932584	153934883	153934999	703436495	215136207	328347249	194190179	248	208	0.00089973	0.0341559	0.733,0.729,0.667	0.586,0.605,0.538	0.133
ENSG00000123159	GIPC1	19	-	14482688	14483006	14491655	14491743	14480592	14480778	14492856	14492912	118,97,61	1147891624	26,24,18	644610556	237	467	0.000457908	0.0213075	0.169,0.177,0.162	0.074,0.072,0.06	0.101
ENSG00000109113	RAB34	17	-	28715799	28715808	28717212	28717398	28715640	28715705	28718121	28718167	338255262	117101123	226183149	178214246	335	158	2.75278e-08	1.38755e-05	0.577,0.544,0.501	0.375,0.287,0.222	0.246
ENSG00000105669	COPE	19	-	18910970	18911071	18912983	18913046	18906959	18907112	18919222	18919363	381266205	507460582	148112117	536476506	212	250	0.00116938	0.0404954	0.47,0.405,0.293	0.246,0.217,0.214	0.164
ENSG00000164134	NAA15	4	+	139370210	139370404	139376364	139376473	139361723	139361937	139378755	139378854	315172454	180,99,163	336387442	86,100,91	343	258	0.000835639	0.0318561	0.568,0.567,0.677	0.746,0.744,0.785	-0.154
ENSG00000163931	TKT	3	-	53233155	53233274	53234982	53235174	53231349	53231550	53240250	53240348	522831854071	298218381453	587852417667	156316111594	341	268	0.00035163	0.0174336	0.579,0.577,0.688	0.747,0.719,0.791	-0.138
ENSG00000138030	KHK	2	+	27092331	27092448	27094476	27094611	27086746	27087351	27096728	27096801	18,24,6	6,23,2	10,14,12	23,30,38	266	284	0.000431553	0.0204999	0.762,0.527,0.762	0.317,0.333,0.252	0.383
ENSG00000086232	EIF2AK1	7	-	6049911	6050045	6054545	6054704	6048806	6048844	6058965	6059056	743724299	460506287	548558419	738884886	308	283	1.27074e-06	0.00025621	0.597,0.568,0.489	0.406,0.367,0.303	0.193
ENSG00000136238	RAC1	7	+	6387211	6387283	6391923	6392041	6374522	6374770	6400125	6400188	14391255903	12211000996	821720414	10201221927	221	267	0.00140253	0.0464422	0.587,0.603,0.523	0.493,0.416,0.35	0.151
ENSG00000136240	KDELR2	7	-	6469595	6469754	6474183	6474284	6466070	6466323	6483966	6484242	12421164623	16291664967	737605514	150315701565	250	308	0.000145608	0.0099331	0.484,0.463,0.443	0.377,0.322,0.288	0.134
ENSG00000141447	OSBPL1A	18	-	24181144	24181279	24196124	24196200	24179737	24179835	24225041	24225198	90,58,43	154105150	31,51,45	198239229	225	284	0.00140144	0.0464422	0.425,0.411,0.266	0.165,0.212,0.199	0.175
ENSG00000135624	CCT7	2	+	73248990	73249179	73249818	73249916	73247761	73247926	73250305	73250438	289317182538	1394872638	293932523295	607640416	338	247	0.000175493	0.0111346	0.603,0.59,0.744	0.78,0.788,0.853	-0.161
ENSG00000122566	HNRNPA2B1	7	-	26196400	26196481	26196556	26196658	26195711	26195909	26196806	26196907	781653614555	24731711486	669372167445	520547293	251	230	4.2949e-06	0.000721623	0.743,0.742,0.896	0.922,0.924,0.959	-0.141
ENSG00000168002	POLR2G	11	+	62761794	62761904	62762866	62763026	62761543	62761660	62765181	62765232	470297252	945648713	156,176,87	743809732	259	309	1.86584e-08	9.95812e-06	0.372,0.354,0.297	0.2,0.206,0.124	0.164
ENSG00000106153	CHCHD2	7	-	56102866	56103011	56104225	56104475	56101568	56101861	56106363	56106576	842073994990	328231572949	468239573205	373842334613	399	294	1.23862e-06	0.00025541	0.654,0.633,0.555	0.48,0.408,0.339	0.205
ENSG00000179406	LINC00174	7	-	66455658	66455853	66467681	66467719	66450070	66450236	66476258	66476327	0,0,0	6,3,6	1,1,5	2,2,4	187	344	2.94955e-05	0.00314838	0.0,0.0,0.0	0.479,0.479,0.697	-0.552
ENSG00000151327	FAM177A1	14	+	35053277	35053451	35077149	35077216	35046402	35046628	35078926	35079024	136115125	53,58,96	77,103,83	81105195	323	216	0.00108793	0.0384079	0.632,0.57,0.465	0.389,0.396,0.222	0.22
ENSG00000004864	SLC25A13	7	-	96234801	96234917	96277195	96277338	96208837	96208977	96296897	96296951	268240167	180124157	183211220	287274339	292	265	0.000159303	0.01055	0.575,0.637,0.491	0.367,0.411,0.371	0.185
ENSG00000004864	SLC25A13	7	-	96277195	96277338	96296897	96296951	96234801	96234917	96321941	96322093	71,76,59	203159156	75,51,42	288297394	203	292	0.00031236	0.0159542	0.335,0.407,0.352	0.273,0.198,0.133	0.163
ENSG00000168090	COPS6	7	+	100089289	100089415	100089614	100089746	100088953	100089066	100090398	100090487	880664341	1055785600	270228138	721730615	275	281	1.78176e-08	9.95812e-06	0.46,0.464,0.367	0.277,0.242,0.187	0.195
ENSG00000168090	COPS6	7	+	100089614	100089746	100090398	100090487	100089289	100089415	100090591	100090654	1244896602	578400440	654564443	596571568	281	238	0.000123638	0.00897414	0.646,0.655,0.537	0.482,0.456,0.398	0.167
ENSG00000166997	CNPY4	7	+	100122480	100122577	100122783	100122906	100122051	100122385	100124513	100124631	77,76,31	46,40,11	32,39,26	33,45,53	246	272	0.00161341	0.0497908	0.649,0.678,0.757	0.517,0.489,0.352	0.242
ENSG00000172354	GNB2	7	+	100676534	100676573	100676692	100676799	100676137	100676322	100677351	100677415	355222209	1172881812	117,119,65	880873646	188	256	1.32986e-05	0.00163051	0.292,0.255,0.26	0.153,0.157,0.121	0.125
ENSG00000214548	MEG3	14	+	100831420	100831534	100832511	100832641	100829033	100829749	100836166	100836300	100,37,152	4,4,0	46,41,21	17,17,6	263	279	6.12437e-09	4.63053e-06	0.964,0.908,1.0	0.742,0.719,0.788	0.208
ENSG00000214548	MEG3	14	+	100832511	100832641	100835369	100835549	100831420	100831534	100836166	100836300	0,2,3	81,63,41	5,5,3	20,9,10	279	329	0.000658874	0.0272966	0.0,0.036,0.079	0.228,0.396,0.261	-0.257
ENSG00000112306	RPS12	6	+	132814971	132815088	132816460	132816563	132814731	132814782	132816959	132817061	612762576818	6995732910116	398440453645	804290488834	266	252	2.19653e-05	0.00252267	0.453,0.447,0.39	0.319,0.298,0.281	0.131
ENSG00000112306	RPS12	6	+	132814971	132815224	132816460	132816563	132814731	132814782	132816959	132817061	626164107053	6995732910116	411541693810	804290488834	402	252	0.000178619	0.0112542	0.359,0.354,0.304	0.243,0.224,0.213	0.112
ENSG00000143374	TARS2	1	+	150496481	150496628	150496809	150496908	150492184	150492489	150497529	150497587	89,103,48	61,69,25	79103130	25,36,20	296	248	0.000705798	0.0284609	0.55,0.556,0.617	0.726,0.706,0.845	-0.185
ENSG00000064205	WISP2	20	+	44719896	44720113	44724737	44724992	44715244	44715450	44727086	44727811	596,410,57	503,433,72	320239206	591544609	366	404	5.88711e-07	0.000144362	0.567,0.511,0.466	0.374,0.327,0.272	0.19
ENSG00000105983	LMBR1	7	-	156796388	156796492	156836812	156836885	156763668	156763795	156892927	156893208	82,92,56	89,89,88	44,35,25	126119117	222	253	1.02972e-06	0.00021727	0.512,0.541,0.42	0.285,0.251,0.196	0.247
ENSG00000125149	C16orf70	16	+	67132445	67132525	67132816	67132911	67131285	67131329	67134167	67134265	25,21,35	53,33,69	46,47,61	36,47,43	229	244	0.00104557	0.0376446	0.334,0.404,0.351	0.577,0.516,0.602	-0.202
ENSG00000068308	OTUD5	X	-	48925846	48926050	48934463	48934612	48923850	48924052	48934710	48934867	324364405	495498490	461516418	371336257	298	353	1.50157e-06	0.000289867	0.437,0.464,0.495	0.595,0.645,0.658	-0.167
ENSG00000131941	RHPN2	19	-	33026503	33026632	33044248	33044364	33021570	33021646	33064783	33064888	35,42,40	19,15,19	24,26,3	30,29,27	265	278	0.00141662	0.0465687	0.659,0.746,0.688	0.456,0.485,0.104	0.349
ENSG00000160949	TONSL	8	-	144437026	144437099	144438470	144438560	144436756	144436920	144438652	144438664	78,65,25	103,60,45	20,13,9	81,50,52	239	222	1.3649e-05	0.00165117	0.413,0.502,0.34	0.187,0.195,0.138	0.245
ENSG00000160949	TONSL	8	-	144442240	144442412	144442676	144442806	144442036	144442151	144443137	144443321	74,53,28	176166117	18,28,17	174192234	279	321	1.2797e-05	0.00159051	0.326,0.269,0.216	0.106,0.144,0.077	0.161
ENSG00000003096	KLHL13	X	-	117920237	117920370	117945433	117945575	117919520	117919717	118116507	118116798	116,130,56	100,114,93	76,53,83	174169393	291	282	5.78532e-06	0.000874837	0.529,0.525,0.368	0.297,0.233,0.17	0.241
ENSG00000110906	KCTD10	12	-	109457991	109458078	109460635	109460805	109457629	109457682	109469514	109469728	224286314	104104182	129129111	103123159	319	236	0.00028	0.0148889	0.614,0.67,0.561	0.481,0.437,0.341	0.195
ENSG00000114021	NIT2	3	+	100341072	100341161	100345584	100346255	100339814	100339935	100348802	100348881	182197167	352394294	204170178	564648619	238	820	0.00139866	0.0464422	0.64,0.633,0.662	0.555,0.475,0.498	0.136
ENSG00000111481	COPZ1	12	+	54343224	54343316	54345459	54345515	54342205	54342287	54347766	54347844	552473676	318311222	700763932	185178200	241	205	0.00105464	0.037821	0.596,0.564,0.721	0.763,0.785,0.799	-0.155
ENSG00000074356	NCBP3	17	-	3814321	3814483	3816115	3816270	3802164	3813279	3818262	3818572	178181213	204208175	237346398	148148117	304	311	2.56496e-05	0.00287308	0.472,0.471,0.555	0.621,0.705,0.777	-0.202
ENSG00000074356	NCBP3	17	-	3829242	3829368	3840099	3840205	3826086	3826215	3843085	3843151	201159160	152116137	118128138	189201223	255	275	2.48722e-05	0.00282082	0.588,0.596,0.557	0.402,0.407,0.4	0.177
ENSG00000135720	DYNC1LI2	16	-	66742437	66742668	66749196	66749313	66736074	66736244	66751272	66751346	222269207	393398523	145160123	456562541	266	380	0.00106441	0.0380213	0.447,0.491,0.361	0.312,0.289,0.245	0.151
ENSG00000147677	EIF3H	8	-	116655855	116656005	116726015	116726172	116648805	116648926	116755665	116755797	10581185961	88811031497	1054982745	183019562465	306	299	0.00108013	0.0382814	0.538,0.512,0.385	0.36,0.329,0.228	0.173
ENSG00000164983	TMEM65	8	-	124327353	124327421	124330747	124330792	124323320	124323375	124371853	124372692	49,45,46	61,70,78	23,31,14	83,99,91	194	217	9.10001e-05	0.00724249	0.473,0.418,0.397	0.237,0.259,0.147	0.215
ENSG00000153310	FAM49B	8	-	129855610	129855747	129862228	129862334	129854265	129854343	129871374	129871496	347242257	428279379	139159124	283369430	255	286	0.000157763	0.01055	0.476,0.493,0.432	0.355,0.326,0.244	0.159
ENSG00000153310	FAM49B	8	-	129912469	129912515	129948965	129949067	129903311	129903350	129970942	129970995	2,0,1	12,2,1	0,6,3	3,0,0	251	195	0.00067869	0.0278631	0.115,0.0,0.437	0.0,1.0,1.0	-0.483
ENSG00000104529	EEF1D	8	-	143581228	143581328	143586728	143586852	143581053	143581154	143597347	143597387	109110761071	212621302488	957799465	298824672494	273	249	0.00124041	0.0423093	0.319,0.315,0.282	0.226,0.228,0.145	0.106
ENSG00000148362	PAXX	9	+	136993342	136993411	136993579	136993664	136993052	136993243	136993765	136993976	230204243	193,148,96	334304347	80,70,81	218	234	4.57604e-05	0.00467778	0.561,0.597,0.731	0.818,0.823,0.821	-0.191
ENSG00000196498	NCOR2	12	-	124378236	124378384	124385744	124385887	124372021	124372610	124398118	124398181	384273255	351248158	170246169	84,93,42	292	297	0.000239609	0.0132559	0.527,0.528,0.621	0.673,0.729,0.804	-0.177
ENSG00000110619	CARS	11	-	3012194	3012276	3015780	3015849	3006878	3006959	3017105	3017295	73,112,99	92129118	49,39,41	145126147	218	231	1.75669e-07	5.793e-05	0.457,0.479,0.471	0.264,0.247,0.228	0.223
ENSG00000107341	UBE2R2	9	+	33886880	33886967	33900173	33900271	33817566	33817934	33911963	33912098	226155189	281240336	152134108	317413421	236	247	0.00140985	0.0465149	0.457,0.403,0.371	0.334,0.253,0.212	0.144
ENSG00000130560	UBAC1	9	-	135953679	135953753	135955294	135955415	135947515	135947905	135961024	135961212	311167213	174,87,135	224172163	209200184	270	223	0.00037271	0.0183782	0.596,0.613,0.566	0.47,0.415,0.423	0.156
ENSG00000136938	ANP32B	9	+	97994630	97994780	97998555	97998678	97983360	97983609	98004963	98005153	13847001109	12727782047	875894907	214725222963	299	272	5.60301e-05	0.00499055	0.497,0.45,0.33	0.27,0.244,0.218	0.182
ENSG00000038532	CLEC16A	16	+	11003073	11003257	11020192	11020325	10982877	10982991	11024820	11024921	121,86,57	75,64,86	122154162	46,47,35	333	282	0.000138437	0.00958812	0.577,0.532,0.36	0.692,0.735,0.797	-0.252
ENSG00000011454	RABGAP1	9	+	123099477	123099549	123101565	123101763	123098714	123098798	123103090	123103268	83,94,113	229236192	137116152	142,146,65	221	347	0.000406882	0.0195568	0.363,0.385,0.48	0.602,0.555,0.786	-0.238
ENSG00000177156	TALDO1	11	+	758949	759057	760121	760253	755878	756002	763343	763519	676761698	772779560	8217851012	549462315	257	281	0.00151502	0.0484064	0.489,0.516,0.577	0.621,0.65,0.778	-0.156
ENSG00000078902	TOLLIP	11	-	1288623	1288776	1290226	1290409	1286001	1286092	1309465	1309583	30,17,37	102,53,80	5,10,5	80,55,44	332	302	0.00125489	0.0426426	0.211,0.226,0.296	0.054,0.142,0.094	0.148
