# Supplementary material for: Alternative splicing regulation by tumor suppressing subtransferable candidate 4: a pathway to tumor suppression
Source: Front Immunol. 2024 Dec 4;15:1474527. doi: 10.3389/fimmu.2024.1474527 (PMC11652373; doi:10.3389/fimmu.2024.1474527)
Supplement: Supplementary file 3 [file DataSheet3.xlsx]

## Sheet: Sheet1
Supplementary Table 3. List of primers used in the study.
Application	Primer Name	Sequence (5’ to 3’)
qRT-PCR	VEGFC-F	TTCCCTGCCAGCAACACTAC
qRT-PCR	VEGFC-RS	TCCAGCATCCGAGGAAAACA
qRT-PCR	JUP-F	GTGGCAGCAGACATACACCT
qRT-PCR	JUP-R	CCTGGCTGTTGTGGACATCT
qRT-PCR	JAG1-F	TGCTACAACCGTGCCAGTGACT
qRT-PCR	JAG1-R	TCAGGTGTGTCGTTGGAAGCCA
qRT-PCR	TGFA-F	CCCACACTCAGTTCTGCTTCC
qRT-PCR	TGFA-R	CACAGCGTGCACCAACGTA
qRT-PCR	BMP4-F	CTGGTCTTGAGTATCCTGAGCG
qRT-PCR	BMP4-R	TCACCTCGTTCTCAGGGATGCT
qRT-PCR	BCL2L1-F	GCCACTTACCTGAATGACCACC
qRT-PCR	BCL2L1-R	AACCAGCGGTTGAAGCGTTCCT
qRT-PCR	IRS1-F	AGTCTGTCGTCCAGTAGCACCA
qRT-PCR	IRS1-R	ACTGGAGCCATACTCATCCGAG
sgRNA	sgTSSC4-F	CACCGcaaagatgtcacggctgcgc
sgRNA	sgTSSC4-R	AAACgcgcagccgtgacatctttgC
