# Supplementary material for: Alternative splicing regulation by tumor suppressing subtransferable candidate 4: a pathway to tumor suppression
Source: Front Immunol. 2024 Dec 4;15:1474527. doi: 10.3389/fimmu.2024.1474527 (PMC11652373; doi:10.3389/fimmu.2024.1474527)
Supplement: Supplementary file 4 [file DataSheet4.xlsx]

## Sheet: related to Figrue 8C
RT-qPCR raw data related to Figure 8C
Sample Name	Target Name	Ct	Fold change was calculated as 2^(−ΔΔCT)
WT	VEGFC	23.8509	1
WT	VEGFC	23.7319	1.08599
WT	VEGFC	23.7841	1.04739
TSSC4-KO	VEGFC	21.8202	4.28386
TSSC4-KO	VEGFC	21.3495	5.93645
TSSC4-KO	VEGFC	21.353	5.92192
WT	JAG1	25.2262	1
WT	JAG1	24.968	1.19601
WT	JAG1	25.3434	0.922004
TSSC4-KO	JAG1	24.7969	1.4118
TSSC4-KO	JAG1	24.5271	1.70217
TSSC4-KO	JAG1	24.5375	1.68988
WT	BCL2L1	23.1587	1
WT	BCL2L1	23.2094	0.965467
WT	BCL2L1	23.1241	1.02427
TSSC4-KO	BCL2L1	23.0118	1.16082
TSSC4-KO	BCL2L1	23.1193	1.27748
TSSC4-KO	BCL2L1	23.0237	1.15131
WT	IRS1	23.2192	1
WT	IRS1	23.07	1.10891
WT	IRS1	23.2336	0.990043
TSSC4-KO	IRS1	22.3796	1.87616
TSSC4-KO	IRS1	22.5275	1.69342
TSSC4-KO	IRS1	22.5059	1.71893
WT	JUP	20.8626	1
WT	JUP	21.0517	0.877175
WT	JUP	20.814	1.03432
TSSC4-KO	JUP	20.5484	1.30357
TSSC4-KO	JUP	20.5056	1.34285
TSSC4-KO	JUP	20.5138	1.33523
WT	BMP4	26.8146	1
WT	BMP4	26.7081	1.07664
WT	BMP4	27.0529	0.84777
TSSC4-KO	BMP4	24.9789	3.74214
TSSC4-KO	BMP4	24.9297	3.87206
TSSC4-KO	BMP4	24.9785	3.74331
WT	TGFA	28.6802	1
WT	TGFA	28.7017	0.985172
WT	TGFA	28.5751	1.07558
TSSC4-KO	TGFA	25.5573	9.13333
TSSC4-KO	TGFA	25.5267	9.32884
TSSC4-KO	TGFA	25.706	8.23844
WT	ACTIN	14.8725
WT	ACTIN	14.8687
WT	ACTIN	14.8222
TSSC4-KO	ACTIN	14.884
TSSC4-KO	ACTIN	14.9403
TSSC4-KO	ACTIN	14.9438

## Sheet: related to Figure 8D
RT-qPCR raw data related to Figure 8D
Sample Name	Target Name	Ct	Fold change was calculated as 2^(−ΔΔCT)
WT	VEGFC	22.8952	1
WT	VEGFC	22.6596	1.17744
WT	VEGFC	22.5017	1.31365
TSSC4-KO	VEGFC	21.9869	1.81173
TSSC4-KO	VEGFC	22.0568	1.72605
TSSC4-KO	VEGFC	22.0279	1.76098
WT	IRS1	21.6651	1
WT	IRS1	21.6642	1.0006
WT	IRS1	21.577	1.06292
TSSC4-KO	IRS1	21.2425	1.29382
TSSC4-KO	IRS1	21.3385	1.21053
TSSC4-KO	IRS1	21.0648	1.4634
WT	JUP	21.5714	1
WT	JUP	21.6942	0.918388
WT	JUP	21.5931	0.985073
TSSC4-KO	JUP	20.4734	2.06627
TSSC4-KO	JUP	20.5435	1.96826
TSSC4-KO	JUP	20.5594	1.94668
WT	TGFA	25.0006	1
WT	TGFA	25.1508	0.901103
WT	TGFA	24.8557	1.10563
sgTSSC4	TGFA	24.0793	1.82814
sgTSSC4	TGFA	24.0008	1.93034
sgTSSC4	TGFA	23.9948	1.93838
WT	ACTIN	16.2738
WT	ACTIN	16.1604
WT	ACTIN	16.1349
sgTSSC4	ACTIN	16.2119
sgTSSC4	ACTIN	15.997
sgTSSC4	ACTIN	16.2074
WT	JAG1	21.1379	1
WT	JAG1	21.5121	0.771565
WT	JAG1	21.3386	0.870135
TSSC4-KO	JAG1	21.14	1.39402
TSSC4-KO	JAG1	21.0029	1.533
TSSC4-KO	JAG1	21.0364	1.49774
WT	BCL2L1	19.6818	1
WT	BCL2L1	19.906	0.85607
WT	BCL2L1	19.6614	1.01425
TSSC4-KO	BCL2L1	19.6824	1.39546
TSSC4-KO	BCL2L1	19.4694	1.61741
TSSC4-KO	BCL2L1	19.5563	1.52293
WT	BMP4	20.7681	1
WT	BMP4	20.6924	1.05389
WT	BMP4	20.5939	1.12833
TSSC4-KO	BMP4	20.7989	1.36649
TSSC4-KO	BMP4	20.7231	1.44027
TSSC4-KO	BMP4	20.8995	1.27452
WT	ACTIN	14.7879
WT	ACTIN	14.9641
WT	ACTIN	14.8317
sgTSSC4	ACTIN	15.1342
sgTSSC4	ACTIN	15.3024
sgTSSC4	ACTIN	15.591

## Sheet: related to Figure 8H
RT-qPCR raw data related to Figure 8H
Sample Name	Target Name	Ct	Fold change was calculated as 2^(−ΔΔCT)
shNTC	VEGFC	20.6717	1
shNTC	VEGFC	20.5023	1.12459
shNTC	VEGFC	20.7409	0.953158
shTSSC4	VEGFC	20.6431	1.38345
shTSSC4	VEGFC	20.7185	1.31299
shTSSC4	VEGFC	20.6453	1.3813
shNTC	JAG1	21.6312	1
shNTC	JAG1	21.5085	1.0888
shNTC	JAG1	21.4625	1.12405
shTSSC4	JAG1	21.6642	1.32562
shTSSC4	JAG1	21.7537	1.24584
shTSSC4	JAG1	21.8428	1.17124
shNTC	ACTIN	14.502
shNTC	ACTIN	14.5323
shNTC	ACTIN	14.638
shTSSC4	ACTIN	14.9859
shTSSC4	ACTIN	15.0038
shTSSC4	ACTIN	15.0013

## Sheet: related to Figure 8I
RT-qPCR raw data related to Figure 8I
Sample Name	Target Name	Ct	Fold change was calculated as 2^(−ΔΔCT)
shNTC	VEGFC	19.4436	1
shNTC	VEGFC	19.5498	0.929031
shNTC	VEGFC	19.538	0.936633
shTSSC4	VEGFC	18.3729	2.0803
shTSSC4	VEGFC	18.4401	1.98557
shTSSC4	VEGFC	18.5711	1.81324
shNTC	JAG1	18.8935	1
shNTC	JAG1	18.9295	0.975352
shNTC	JAG1	18.7916	1.07314
shTSSC4	JAG1	17.9868	1.85675
shTSSC4	JAG1	18.0757	1.74575
shTSSC4	JAG1	18.0282	1.80417
shNTC	ACTIN	14.6913
shNTC	ACTIN	14.6365
shNTC	ACTIN	14.5797
shTSSC4	ACTIN	14.4906
shTSSC4	ACTIN	14.7139
shTSSC4	ACTIN	14.6612

## Sheet: related to Figure 8J
RT-qPCR raw data related to Figure 8J
Sample Name	Target Name	Ct	Fold change was calculated as 2^(−ΔΔCT)
shNTC	BCL2L1	22.3963	1
shNTC	BCL2L1	22.2387	1.11547
shNTC	BCL2L1	22.5033	0.928503
shTSSC4	BCL2L1	22.1674	1.32857
shTSSC4	BCL2L1	22.2364	1.26648
shTSSC4	BCL2L1	22.131	1.36248
shNTC	IRS1	20.4265	1
shNTC	IRS1	20.4741	0.96755
shNTC	IRS1	20.2255	1.14952
shTSSC4	IRS1	20.1677	1.35633
shTSSC4	IRS1	20.0838	1.43754
shTSSC4	IRS1	20.0671	1.45427
shNTC	JAG1	23.5172	1
shNTC	JAG1	23.4116	1.07599
shNTC	JAG1	23.257	1.19769
shTSSC4	JAG1	23.2087	1.40391
shTSSC4	JAG1	23.3202	1.29947
shTSSC4	JAG1	23.2133	1.39942
shNTC	ACTIN	15.5674
shNTC	ACTIN	15.3889
shNTC	ACTIN	15.4033
shTSSC4	ACTIN	15.6091
shTSSC4	ACTIN	15.6708
shTSSC4	ACTIN	15.6225
